# Supplementary material for: Abnormal thermally-stimulated dynamic organic phosphorescence
Source: Nat Commun. 2024 Mar 8;15:2134. doi: 10.1038/s41467-024-45811-0 (PMC10923930; doi:10.1038/s41467-024-45811-0)
Supplement: Supplementary file 5 — Source Data [file 41467_2024_45811_MOESM5_ESM.xls]

## Sheet: Figure 2a
	198 K		208 K		218 K		248 K		258 K		268 K		278 K		288 K		298 K		308 K		313 K		318 K		323 K		328 K		333 K		338 K		343 K		348 K		353 K		358 K		363 K
x	y	x	y	x	y	x	y	x	y	x	y	x	y	x	y	x	y	x	y	x	y	x	y	x	y	x	y	x	y	x	y	x	y	x	y	x	y	x	y	x	y
425	8.20986	425	8.38859	425	8.33585	425	9.34377	425	8.19814	425	9.74811	425	11.0725	425	10.2374	430	6.24	425	25.41	425	22.38	425	19.03	425	25.39	425	26.64	425	27.67	425	27.55	425	28.67	425	28.75	425	28.56	425	23.53	425	24.54
426	7.032	426	7.49201	426	7.48615	426	8.24502	426	7.2371	426	8.60834	426	9.79206	426	9.19141	431	6.27	426	20.09	426	16.78	426	14.23	426	19.58	426	21.73	426	21.87	426	22.61	426	23.41	426	23.77	426	24.26	426	18.54	426	20.24
427	6.73021	427	6.83276	427	6.95875	427	7.56526	427	6.64231	427	7.7352	427	8.88962	427	8.66987	432	6.535	427	16.7	427	13.43	427	11.01	427	16.97	427	18.57	427	18.95	427	19.49	427	19.85	427	20.9	427	20.84	427	15.1	427	17.07
428	6.56027	428	6.33466	428	6.58664	428	7.19901	428	6.25848	428	7.10818	428	8.2333	428	8.49993	433	6.843	428	14.12	428	12.15	428	8.71	428	15.06	428	16.32	428	16.85	428	17.37	428	17.67	428	18.81	428	19.05	428	13.63	428	14.92
429	6.739	429	5.98892	429	6.28485	429	7.07009	429	5.98892	429	6.74193	429	7.75571	429	8.4677	434	6.896	429	13.72	429	10.75	429	8.022	429	13.62	429	15.49	429	15.95	429	16.13	429	16.15	429	17.78	429	17.77	429	12.78	429	14.09
430	6.32294	430	5.80433	430	6.03287	430	7.0906	430	5.8014	430	6.63059	430	7.4422	430	8.37687	435	7.394	430	12.73	430	10.35	430	6.866	430	12.93	430	14.95	430	15.42	430	15.54	430	16.53	430	16.63	430	17.2	430	12.49	430	13.57
431	5.78382	431	5.74866	431	5.85121	431	7.15213	431	5.68713	431	6.71556	431	7.29863	431	8.12196	436	7.702	431	12.16	431	9.416	431	7.433	431	12.47	431	13.79	431	14.68	431	15.39	431	16.01	431	16.71	431	17.54	431	12.79	431	13.22
432	5.93618	432	5.76917	432	5.76038	432	7.15799	432	5.62853	432	6.91187	432	7.29277	432	7.74399	437	8.368	432	11.76	432	9.08	432	6.812	432	12.13	432	13.52	432	14.67	432	15.47	432	15.82	432	16.3	432	17.28	432	13.26	432	13.45
433	5.97134	433	5.81605	433	5.75159	433	7.06423	433	5.60802	433	7.12869	433	7.38067	433	7.39532	438	8.317	433	11.32	433	9.211	433	6.831	433	12	433	13.72	433	15.25	433	15.44	433	15.34	433	16.84	433	17.81	433	13.4	433	14.24
434	6.37275	434	5.89809	434	5.79847	434	6.90601	434	5.60802	434	7.28691	434	7.54475	434	7.24003	439	9.413	434	11.37	434	9.179	434	6.631	434	12.72	434	13.79	434	15.21	434	15.14	434	16.27	434	17.4	434	17.6	434	13.17	434	14.24
435	6.2116	435	6.03287	435	5.85707	435	6.7683	435	5.61681	435	7.33965	435	7.81138	435	7.36895	440	9.815	435	10.88	435	9.222	435	6.949	435	12.4	435	13.65	435	15.46	435	15.83	435	16.11	435	18.11	435	18.28	435	13.9	435	15.03
436	5.94204	436	6.22625	436	5.88344	436	6.74779	436	5.61388	436	7.27519	436	8.18642	436	7.76157	441	10.71	436	11.46	436	8.898	436	7.306	436	13.08	436	15.14	436	15.72	436	16.57	436	17.8	436	18.78	436	18.68	436	15.59	436	15.65
437	6.65989	437	6.43721	437	5.85707	437	6.89722	437	5.5963	437	7.16385	437	8.60248	437	8.28897	442	11.36	437	11.16	437	9.465	437	7.672	437	13.32	437	15	437	16.36	437	16.9	437	18.09	437	19.02	437	20.15	437	15.9	437	16.59
438	6.03287	438	6.6218	438	5.79261	438	7.17264	438	5.58165	438	7.09646	438	8.92478	438	8.78707	443	12.85	438	11.75	438	10.2	438	8.453	438	13.98	438	15.36	438	16.9	438	17.93	438	19.3	438	20.13	438	20.32	438	17.08	438	18.99
439	6.33173	439	6.73314	439	5.7428	439	7.44513	439	5.60802	439	7.16385	439	9.05956	439	9.17383	444	14.72	439	12.04	439	10.42	439	8.819	439	14.68	439	16.75	439	17.94	439	19.52	439	19.74	439	21.16	439	21.83	439	18.94	439	19.89
440	6.49581	440	6.76537	440	5.74573	440	7.57405	440	5.69592	440	7.39239	440	9.05956	440	9.51957	445	15.97	440	12.69	440	10.77	440	10.43	440	15.09	440	17.08	440	18.85	440	21.03	440	21.81	440	22.69	440	23.04	440	20.96	440	22.21
441	5.79261	441	6.739	441	5.81898	441	7.52717	441	5.86293	441	7.76157	441	9.10058	441	10.0001	446	19.09	441	13.72	441	11.83	441	11.42	441	16.52	441	19.28	441	21.14	441	22.6	441	23.67	441	24.77	441	26.27	441	23.57	441	24.47
442	6.12077	442	6.68333	442	5.94204	442	7.39825	442	6.11784	442	8.22744	442	9.35842	442	10.7619	447	22.02	442	14.49	442	12.95	442	12.63	442	18.58	442	21.24	442	23.09	442	24.58	442	26.42	442	28.37	442	29.47	442	25.74	442	26.77
443	6.46651	443	6.61594	443	6.09733	443	7.36602	443	6.48702	443	8.74312	443	9.87996	443	11.7991	448	25.29	443	15.58	443	14.96	443	14.47	443	20.24	443	23.74	443	24.82	443	27.5	443	29.06	443	31.54	443	32.67	443	29.41	443	29.74
444	6.24676	444	6.54562	444	6.27606	444	7.54768	444	6.97926	444	9.27931	444	10.5978	444	13.0004	449	30.03	444	17.86	444	16.55	444	17.03	444	22.79	444	26.52	444	28.54	444	30.26	444	32.11	444	35.53	444	37.32	444	34.5	444	34.33
445	6.30536	445	6.48995	445	6.47823	445	7.93737	445	7.54182	445	9.8448	445	11.4915	445	14.3453	450	35.11	445	19.6	445	19.38	445	19.91	445	26.36	445	29.5	445	32.54	445	35.48	445	38.02	445	38.75	445	41.66	445	39.35	445	40.38
446	6.6804	446	6.47237	446	6.69212	446	8.43254	446	8.09852	446	10.5099	446	12.6693	446	16.0154	451	43.67	446	22.06	446	21.87	446	23.01	446	30.49	446	33.89	446	37.93	446	39.72	446	43.74	446	45.78	446	45.94	446	46.11	446	46.7
447	7.08767	447	6.52218	447	6.89136	447	8.92771	447	8.61127	447	11.4036	447	14.3511	447	18.292	452	53.31	447	24.6	447	26.05	447	27.67	447	33.96	447	38.87	447	43.69	447	46.55	447	49.12	447	51.72	447	53.4	447	52.74	447	53.25
448	7.27226	448	6.65403	448	7.05251	448	9.376	448	9.16797	448	12.6166	448	16.7274	448	21.348	453	64.85	448	28.68	448	31.05	448	32.97	448	40.98	448	45.53	448	50.4	448	54.34	448	57.99	448	59.53	448	62.41	448	61.05	448	63.04
449	6.91187	449	6.83276	449	7.18729	449	9.80378	449	9.9327	449	14.1871	449	19.839	449	25.1628	454	78.46	449	33.46	449	35.55	449	40	449	47.54	449	54.24	449	59.34	449	63.74	449	67.81	449	70.5	449	73.26	449	70.65	449	72.95
450	6.76244	450	7.01149	450	7.33672	450	10.2726	450	11.0578	450	16.1091	450	23.5865	450	29.7102	455	94.6	450	39.55	450	43.8	450	47.73	450	58.77	450	64.35	450	69.58	450	74.25	450	79.73	450	84.22	450	84.92	450	85.28	450	86.09
451	7.62093	451	7.18143	451	7.58577	451	10.8439	451	12.5756	451	18.4326	451	27.794	451	35.2186	456	114.9	451	47.41	451	52.71	451	59.56	451	70.73	451	78.04	451	84.78	451	90.27	451	94.12	451	100.3	451	102.3	451	100.9	451	102.9
452	7.79087	452	7.37481	452	8.00183	452	11.5764	452	14.4478	452	21.2689	452	32.3765	452	42.1627	457	138.5	452	59.38	452	65.59	452	72.81	452	84.62	452	93.7	452	102.1	452	108.6	452	115.2	452	117.3	452	120.1	452	119.9	452	121.9
453	7.70297	453	7.65023	453	8.6142	453	12.5521	453	16.6951	453	24.8054	453	37.5333	453	51.0992	458	165	453	72.58	453	80.93	453	88.48	453	102.5	453	114	453	122.1	453	130.6	453	138	453	141.5	453	144.8	453	142.5	453	143.9
454	8.57904	454	8.03699	454	9.38186	454	13.9263	454	19.4699	454	29.3	454	43.9207	454	62.4383	459	196.8	454	87.96	454	96.59	454	110.1	454	122.1	454	136.6	454	146.9	454	156	454	163.6	454	167.7	454	170.2	454	169.9	454	168.6
455	7.48029	455	8.5263	455	10.1964	455	15.8953	455	23.021	455	35.1014	455	52.5056	455	76.3851	460	230.4	455	107.4	455	117.9	455	133.3	455	148.5	455	162	455	175.6	455	184.4	455	193.6	455	196.8	455	199	455	200.3	455	198.5
456	7.78208	456	9.09472	456	10.9436	456	18.5791	456	27.5391	456	42.5729	456	63.9912	456	92.9689	461	270.4	456	127.8	456	142.7	456	160.3	456	177.1	456	194.8	456	208.7	456	219.8	456	227.7	456	233	456	233.7	456	233.9	456	231.1
457	9.41995	457	9.7276	457	11.5618	457	21.9252	457	33.0797	457	51.8024	457	78.3189	457	112.307	462	305.4	457	152.7	457	169.6	457	189.8	457	212.4	457	231.8	457	248.4	457	258.1	457	267.8	457	272.7	457	273.3	457	271.2	457	269.5
458	9.42874	458	10.422	458	12.0921	458	25.7254	458	39.5257	458	62.5848	458	94.7269	458	134.135	463	347	458	184.7	458	202.8	458	229	458	251.5	458	273.7	458	292.5	458	304	458	319	458	320	458	320.7	458	318.6	458	312.3
459	10.4953	459	11.1633	459	12.6459	459	29.7981	459	46.6749	459	74.3341	459	112.219	459	158.044	464	395.7	459	215.5	459	241.2	459	268.8	459	299.1	459	324.8	459	343.9	459	356.9	459	369.3	459	372	459	372.3	459	370.1	459	361
460	11.7083	460	11.928	460	13.3374	460	34.1931	460	54.2929	460	86.4936	460	130.268	460	183.623	465	439.2	460	254.5	460	282.7	460	318.6	460	347.5	460	376.2	460	402.1	460	416.5	460	427.6	460	431.2	460	432.2	460	425.7	460	416.5
461	11.1985	461	12.7074	461	14.2105	461	38.9397	461	61.9695	461	98.8289	461	149.02	461	210.726	466	485.8	461	296	461	328	461	369.7	461	401.1	461	436.1	461	463	461	480.1	461	491.8	461	494.4	461	491.1	461	485.3	461	471.7
462	12.5492	462	13.519	462	15.236	462	43.9793	462	69.4703	462	111.545	462	169.12	462	239.586	467	538	462	337.8	462	374.9	462	421.6	462	462.3	462	496.2	462	526.1	462	546.6	462	563	462	563.3	462	559	462	550.1	462	533.6
463	13.2905	463	14.3922	463	16.3523	463	49.0189	463	76.7367	463	124.994	463	191.153	463	270.498	468	582.8	463	382.8	463	425.4	463	479.7	463	523.3	463	566.9	463	598.5	463	617.9	463	632.3	463	638.9	463	625.9	463	619.5	463	598.2
464	13.7505	464	15.3532	464	17.5448	464	53.5897	464	84.2961	464	139.497	464	215.179	464	303.255	469	635.8	464	436.8	464	484.5	464	544.4	464	589.7	464	634.1	464	673.6	464	693.8	464	706.2	464	714.1	464	701.2	464	691.6	464	665.9
465	14.3365	465	16.3992	465	18.8399	465	57.721	465	92.8517	465	155.173	465	240.641	465	337.829	470	687.3	465	489.6	465	539.1	465	605.2	465	657.9	465	702.1	465	743.3	465	771.3	465	787.5	465	792.3	465	776	465	769.1	465	731.8
466	16.7479	466	17.536	466	20.2815	466	61.8816	466	102.872	466	171.786	466	266.513	466	372.989	471	733.8	466	538.5	466	597.6	466	670.7	466	728.8	466	779	466	818.9	466	854.2	466	871.1	466	871.9	466	853.9	466	841.3	466	801.6
467	15.9685	467	18.8018	467	21.8754	467	66.8919	467	114.036	467	188.751	467	291.769	467	409.028	472	776.5	467	589.8	467	656.4	467	734.7	467	798.6	467	850.6	467	904.1	467	935.4	467	950.8	467	949.8	467	933.9	467	918.9	467	872.8
468	18.9014	468	20.2785	468	23.5953	468	73.2793	468	125.433	468	205.452	468	315.854	468	445.067	473	815	468	647.2	468	714.3	468	798.3	468	867.9	468	932.8	468	985.9	468	1008	468	1033	468	1036	468	1016	468	991.6	468	940.2
469	18.3096	469	22.0277	469	25.3884	469	80.8094	469	135.981	469	221.391	469	339.587	469	481.399	474	850.6	469	704.4	469	775.6	469	870.2	469	939.3	469	1010	469	1066	469	1099	469	1124	469	1118	469	1092	469	1074	469	1014
470	22.2914	470	24.0729	470	27.208	470	88.6325	470	145.269	470	236.422	470	363.027	470	516.852	475	885.5	470	760	470	836.1	470	938.9	470	1013	470	1084	470	1145	470	1185	470	1201	470	1197	470	1175	470	1155	470	1084
471	22.7397	471	26.3905	471	29.0304	471	95.811	471	153.444	471	250.837	471	387.346	471	550.84	476	915.1	471	810.7	471	898.9	471	1007	471	1083	471	1168	471	1222	471	1267	471	1287	471	1276	471	1258	471	1221	471	1158
472	27.0761	472	28.9045	472	30.8822	472	101.905	472	161.15	472	265.048	472	411.079	472	582.777	477	928.3	472	857	472	940.7	472	1062	472	1144	472	1234	472	1299	472	1334	472	1350	472	1346	472	1324	472	1284	472	1223
473	29.6516	473	31.4682	473	32.8453	473	107.091	473	168.739	473	279.082	473	433.64	473	612.077	478	939.6	473	892.4	473	997.7	473	1116	473	1201	473	1291	473	1359	473	1398	473	1417	473	1410	473	1381	473	1341	473	1269
474	31.5854	474	33.8415	474	35.1307	474	111.897	474	176.181	474	292.326	474	452.978	474	638.154	479	944.7	474	945	474	1040	474	1161	474	1256	474	1350	474	1431	474	1461	474	1479	474	1475	474	1446	474	1407	474	1324
475	33.3141	475	35.8339	475	37.7677	475	116.585	475	182.92	475	303.841	475	469.093	475	660.422	480	943	475	977	475	1087	475	1204	475	1310	475	1399	475	1475	475	1522	475	1539	475	1529	475	1503	475	1458	475	1374
476	37.5333	476	37.504	476	40.6684	476	120.95	476	188.487	476	312.924	476	481.692	476	678.588	481	945.2	476	1009	476	1114	476	1250	476	1351	476	1441	476	1520	476	1570	476	1589	476	1577	476	1547	476	1496	476	1417
477	41.5474	477	39.0276	477	43.4519	477	124.466	477	192.677	477	319.077	477	491.068	477	691.773	482	933.1	477	1032	477	1146	477	1284	477	1376	477	1474	477	1551	477	1602	477	1619	477	1613	477	1579	477	1528	477	1443
478	43.0417	478	40.6684	478	45.8838	478	126.342	478	195.636	478	322.593	478	497.221	478	699.391	483	919.5	478	1046	478	1155	478	1295	478	1403	478	1493	478	1569	478	1619	478	1643	478	1633	478	1598	478	1541	478	1452
479	43.7742	479	42.5729	479	47.9934	479	126.136	479	197.658	479	323.472	479	500.151	479	702.321	484	905.3	479	1048	479	1157	479	1306	479	1403	479	1502	479	1586	479	1630	479	1653	479	1643	479	1606	479	1553	479	1467
480	47.5246	480	44.7704	480	50.103	480	124.144	480	198.771	480	322.593	480	499.858	480	700.27	485	887.8	480	1042	480	1163	480	1302	480	1402	480	1506	480	1587	480	1630	480	1656	480	1644	480	1608	480	1561	480	1457
481	52.3298	481	47.3195	481	52.3005	481	121.302	481	198.859	481	319.663	481	496.635	481	694.41	486	863.8	481	1040	481	1152	481	1292	481	1402	481	1498	481	1576	481	1628	481	1646	481	1641	481	1599	481	1552	481	1454
482	52.0954	482	50.1909	482	54.2929	482	119.017	482	197.629	482	315.854	482	490.775	482	685.62	487	841.1	482	1034	482	1148	482	1279	482	1388	482	1488	482	1561	482	1620	482	1639	482	1627	482	1593	482	1539	482	1446
483	51.6266	483	53.2674	483	55.6114	483	118.108	483	195.138	483	311.459	483	482.571	483	674.779	488	818.5	483	1022	483	1127	483	1271	483	1373	483	1468	483	1549	483	1598	483	1626	483	1621	483	1581	483	1532	483	1431
484	57.721	484	56.2267	484	55.963	484	118.431	484	191.71	484	307.064	484	473.195	484	663.059	489	794.5	484	1004	484	1113	484	1246	484	1345	484	1443	484	1531	484	1570	484	1596	484	1597	484	1551	484	1505	484	1415
485	59.5376	485	58.5414	485	55.7579	485	119.046	485	187.872	485	302.083	485	463.233	485	649.874	490	770.7	485	981	485	1086	485	1223	485	1319	485	1417	485	1495	485	1546	485	1564	485	1561	485	1532	485	1479	485	1381
486	57.9261	486	59.8599	486	55.7872	486	118.899	486	184.033	486	296.223	486	452.685	486	635.81	491	744.1	486	957	486	1065	486	1192	486	1289	486	1388	486	1462	486	1506	486	1533	486	1529	486	1494	486	1439	486	1354
487	57.3108	487	60.2115	487	56.6369	487	117.581	487	180.371	487	288.986	487	442.137	487	620.281	492	722.9	487	929.6	487	1042	487	1161	487	1256	487	1345	487	1427	487	1472	487	1494	487	1490	487	1463	487	1415	487	1323
488	61.1198	488	60.0357	488	58.1898	488	115.266	488	176.708	488	280.372	488	430.71	488	603.287	493	701.5	488	911.8	488	1004	488	1130	488	1221	488	1311	488	1390	488	1439	488	1454	488	1456	488	1430	488	1373	488	1293
489	63.6689	489	59.8306	489	59.9185	489	112.453	489	172.782	489	271.259	489	418.404	489	585.414	494	685.5	489	879.7	489	979	489	1096	489	1188	489	1278	489	1347	489	1395	489	1424	489	1410	489	1390	489	1338	489	1250
490	62.9071	490	60.0064	490	61.2663	490	109.728	490	168.446	490	262.587	490	406.098	490	567.541	495	670.2	490	851.8	490	944.1	490	1065	490	1154	490	1241	490	1307	490	1357	490	1376	490	1368	490	1348	490	1299	490	1225
491	63.6689	491	60.5631	491	61.9695	491	107.472	491	163.816	491	254.939	491	394.378	491	550.84	496	657.3	491	825	491	917.4	491	1027	491	1114	491	1197	491	1266	491	1306	491	1334	491	1330	491	1305	491	1265	491	1191
492	57.9847	492	61.2663	492	62.116	492	105.919	492	159.245	492	248.464	492	383.83	492	535.311	497	646.2	492	795.8	492	892.4	492	995.2	492	1086	492	1161	492	1236	492	1274	492	1295	492	1293	492	1274	492	1227	492	1156
493	63.6103	493	61.9695	493	61.9402	493	105.011	493	155.143	493	243.014	493	374.161	493	521.247	498	631.7	493	779	493	864.9	493	971.3	493	1047	493	1132	493	1201	493	1243	493	1264	493	1265	493	1237	493	1200	493	1127
494	65.7199	494	62.5555	494	61.53	494	104.279	494	151.745	494	238.209	494	364.199	494	508.062	499	619.7	494	760.9	494	843	494	950.3	494	1026	494	1115	494	1177	494	1212	494	1232	494	1240	494	1201	494	1176	494	1102
495	60.3287	495	62.9364	495	61.1198	495	103.048	495	149.078	495	233.726	495	353.944	495	495.756	500	615	495	743.2	495	824	495	926.8	495	1008	495	1087	495	1148	495	1187	495	1204	495	1213	495	1189	495	1152	495	1085
496	66.1887	496	63.2001	496	61.0612	496	101.026	496	146.94	496	229.155	496	344.568	496	484.329	501	607.9	496	728.8	496	805	496	910.4	496	985.5	496	1064	496	1126	496	1160	496	1187	496	1184	496	1160	496	1122	496	1063
497	68.7378	497	63.288	497	61.5593	497	98.5652	497	145.064	497	224.379	497	337.243	497	474.367	502	597.2	497	714.5	497	791.5	497	892	497	963.1	497	1042	497	1096	497	1141	497	1158	497	1165	497	1139	497	1099	497	1045
498	67.097	498	63.2294	498	62.5262	498	96.4263	498	143.277	498	219.721	498	332.848	498	466.163	503	590.9	498	702.1	498	775	498	873.6	498	945.4	498	1022	498	1075	498	1113	498	1136	498	1139	498	1115	498	1085	498	1021
499	66.7161	499	63.0829	499	63.6689	499	95.1371	499	141.49	499	215.736	499	329.918	499	459.424	504	589.7	499	691.2	499	765.9	499	857.1	499	928.6	499	1003	499	1059	499	1095	499	1114	499	1109	499	1096	499	1059	499	1001
500	68.9429	500	63.1122	500	64.5772	500	94.6097	500	139.878	500	212.952	500	327.281	500	453.564	505	583.8	500	680.3	500	754.5	500	840.2	500	917.7	500	985.9	500	1045	500	1081	500	1099	500	1098	500	1080	500	1049	500	982.6
501	70.2907	501	63.6103	501	65.1925	501	94.4925	501	138.677	501	211.429	501	323.765	501	447.704	506	576.8	501	669.8	501	743	501	831.8	501	900.3	501	966	501	1028	501	1072	501	1081	501	1084	501	1061	501	1030	501	968
502	71.199	502	64.753	502	65.7492	502	94.6976	502	138.062	502	210.638	502	319.37	502	442.137	507	571.2	502	658.3	502	733.1	502	821.7	502	892.4	502	962.8	502	1017	502	1050	502	1063	502	1061	502	1051	502	1014	502	950.3
503	73.0449	503	66.5403	503	66.5403	503	95.4008	503	138.003	503	210.022	503	314.975	503	436.57	508	563.2	503	650.5	503	728.1	503	810.3	503	886.6	503	947.4	503	1002	503	1038	503	1058	503	1052	503	1034	503	1003	503	941.5
504	73.3379	504	68.7378	504	67.7709	504	96.69	504	138.149	504	209.055	504	311.752	504	431.589	509	559.3	504	648.4	504	720.9	504	807.1	504	879.7	504	936.4	504	997.4	504	1027	504	1038	504	1042	504	1016	504	990.6	504	938
505	76.2972	505	71.1111	505	69.3238	505	98.2136	505	138.12	505	207.678	505	309.701	505	426.901	510	554	505	643.9	505	712.6	505	791.3	505	865.1	505	933.6	505	984.7	505	1009	505	1032	505	1034	505	1009	505	975.9	505	916
506	81.0731	506	73.4844	506	71.0232	506	99.2391	506	137.593	506	205.95	506	308.236	506	422.213	511	540	506	640.1	506	706.4	506	789.7	506	854.2	506	921.4	506	982.9	506	1004	506	1022	506	1023	506	995.8	506	965.3	506	910.4
507	82.1572	507	75.7991	507	72.8105	507	99.4149	507	136.685	507	204.075	507	305.599	507	417.525	512	533.3	507	631.2	507	698.5	507	779.9	507	843.6	507	907.1	507	961.1	507	993.1	507	1006	507	1003	507	984.3	507	950.7	507	891.9
508	87.1089	508	78.0552	508	74.8615	508	99.1805	508	135.864	508	202.287	508	300.911	508	412.544	513	518.7	508	621.2	508	689.2	508	771.1	508	835.3	508	900.5	508	945.5	508	975.9	508	998.9	508	992	508	971	508	938.2	508	885.3
509	87.1968	509	80.3699	509	77.4106	509	99.327	509	135.571	509	200.851	509	294.465	509	407.563	514	509.3	509	610.7	509	679.3	509	762	509	824.3	509	890.4	509	934.2	509	965.7	509	983.1	509	980.6	509	956.6	509	925	509	871.4
510	88.7497	510	82.7725	510	80.5164	510	100.382	510	135.893	510	199.679	510	287.257	510	402.289	515	497.6	510	606.5	510	669.5	510	744.7	510	808.4	510	877.1	510	924	510	944.3	510	966.2	510	964.8	510	943.6	510	912.7	510	851.6
511	93.6135	511	85.2044	511	83.7394	511	102.228	511	136.45	511	198.273	511	281.221	511	396.136	516	483.8	511	598.3	511	657.2	511	734	511	795.8	511	859.7	511	905.9	511	935.2	511	949.5	511	950.1	511	928.4	511	895.8	511	838.7
512	95.7524	512	87.6656	512	86.4057	512	104.162	512	136.802	512	195.958	512	277.002	512	389.397	517	471.8	512	586.5	512	648.7	512	722.8	512	783.9	512	847.2	512	888.5	512	920.9	512	930.6	512	928.8	512	910.2	512	876.7	512	824.1
513	98.7703	513	90.244	513	88.0465	513	105.626	513	136.509	513	192.355	513	274.16	513	381.779	518	459.5	513	575.8	513	635.7	513	708	513	768	513	825.1	513	869.1	513	898.6	513	911	513	910.5	513	882.7	513	859.5	513	807.1
514	104.191	514	93.174	514	88.8962	514	106.418	514	135.483	514	187.872	514	271.523	514	373.575	519	445	514	561.3	514	619.8	514	691.5	514	751.1	514	805.3	514	851.3	514	879.7	514	891.2	514	889.5	514	869.9	514	837.1	514	785.4
515	106.3	515	96.6314	515	89.951	515	106.916	515	133.696	515	183.272	515	267.831	515	364.785	520	428.7	515	544.7	515	604.8	515	677.5	515	733.5	515	787.3	515	830.2	515	858.4	515	871.3	515	867.3	515	851.4	515	821.9	515	769
516	110.754	516	100.235	516	92.2657	516	107.414	516	131.323	516	179.257	516	262.616	516	355.995	521	413.5	516	536.1	516	588	516	653.6	516	715.3	516	760.3	516	811.8	516	832.7	516	848.4	516	838.4	516	828.4	516	792.4	516	743.5
517	116.233	517	103.429	517	96.0161	517	108.176	517	128.861	517	176.064	517	255.994	517	347.205	522	400.5	517	519.2	517	575	517	634.3	517	691.6	517	740.2	517	782.6	517	809.1	517	819.6	517	821.9	517	803.1	517	771.9	517	722.2
518	120.628	518	105.714	518	100.323	518	109.084	518	126.898	518	173.515	518	248.786	518	338.122	523	383.7	518	503.3	518	557	518	619.3	518	671.6	518	724.1	518	762.5	518	786.1	518	797.7	518	793.8	518	777.9	518	750.3	518	697.9
519	123.705	519	107.355	519	103.722	519	109.963	519	126.019	519	171.405	519	241.696	519	328.746	524	372.6	519	483.4	519	540.2	519	601.4	519	651.1	519	697.2	519	738.6	519	758	519	772.9	519	768.8	519	759.4	519	726.3	519	681.4
520	125.668	520	109.055	520	105.363	520	110.666	520	126.136	520	169.471	520	235.132	520	318.784	525	356.3	520	469.8	520	520.3	520	579	520	628.9	520	681.9	520	718.5	520	738.1	520	745.7	520	745.4	520	731	520	698.9	520	657
521	130.238	521	111.574	521	105.685	521	111.164	521	126.693	521	167.508	521	229.097	521	308.236	526	344.6	521	456.6	521	504.2	521	562.1	521	605.4	521	652.4	521	689.4	521	708.9	521	718.7	521	719.8	521	710	521	678.6	521	637
522	133.96	522	115.032	522	106.007	522	111.516	522	126.928	522	165.106	522	223.149	522	297.395	527	331.7	522	438.8	522	485.4	522	544.5	522	584.5	522	624.2	522	664.7	522	681.8	522	696.6	522	695.4	522	675.6	522	650.5	522	611.3
523	132.084	523	118.929	523	107.619	523	111.574	523	126.342	523	161.882	523	216.908	523	286.788	528	321.3	523	421.2	523	467.9	523	521	523	564.9	523	605	523	643	523	660.9	523	670.8	523	667.9	523	655.1	523	630	523	584.9
524	138.237	524	122.65	524	110.959	524	111.194	524	124.994	524	157.898	524	210.257	524	276.416	529	310	524	406.8	524	446.6	524	502.9	524	543.9	524	582.5	524	616.4	524	632.6	524	644.7	524	643.5	524	626.8	524	607.7	524	565.9
525	139.702	525	125.785	525	115.442	525	110.314	525	123.324	525	153.62	525	203.401	525	266.396	530	297	525	389.5	525	431.7	525	484.2	525	522.3	525	559.7	525	593.5	525	609.7	525	618.6	525	617.2	525	605.6	525	583.2	525	544.4
526	141.373	526	128.305	526	119.925	526	109.406	526	121.712	526	149.782	526	196.75	526	256.727	531	290.2	526	376.2	526	415.1	526	464.5	526	501	526	533.3	526	568.6	526	585.4	526	597.3	526	595.1	526	583	526	563.2	526	524.1
527	141.431	527	130.268	527	123.529	527	109.142	527	120.423	527	146.793	527	190.684	527	247.468	532	282.1	527	363.3	527	399.4	527	445.2	527	483	527	517.2	527	548.9	527	562.2	527	572	527	571.9	527	562.2	527	538.8	527	504.7
528	147.555	528	131.821	528	125.961	528	109.963	528	119.485	528	144.39	528	185.381	528	238.678	533	273.1	528	352.4	528	385.2	528	427.9	528	464	528	498.3	528	528.2	528	541.2	528	546.4	528	550.3	528	540.6	528	519.6	528	484.6
529	146.705	529	133.081	529	127.514	529	111.604	529	118.987	529	141.812	529	180.693	529	230.357	534	264.8	529	335	529	370.3	529	408.8	529	443.1	529	475.7	529	503.2	529	523	529	527	529	528.2	529	519.2	529	498.7	529	467.3
530	145.709	530	134.165	530	128.627	530	113.186	530	118.987	530	138.589	530	176.474	530	222.621	535	259.2	530	322.4	530	357.7	530	395	530	427.9	530	458.1	530	480.3	530	502.2	530	506.1	530	508.4	530	493.5	530	475.3	530	446.6
531	147.35	531	135.249	531	129.711	531	113.977	531	119.691	531	135.19	531	172.694	531	215.824	536	255.7	531	315.4	531	343.9	531	380.6	531	410	531	442	531	468.6	531	484.3	531	486.2	531	486.4	531	479.3	531	460.9	531	430.8
532	150.719	532	136.45	532	131.059	532	113.918	532	121.068	532	132.641	532	169.647	532	210.286	537	249.8	532	301.1	532	332.6	532	369.1	532	393.4	532	423.6	532	445.8	532	462.8	532	470.4	532	465.7	532	457	532	439.1	532	412.3
533	150.573	533	137.974	533	132.758	533	113.567	533	122.826	533	131.879	533	167.772	533	206.067	538	240.8	533	294.7	533	319	533	355.6	533	381.7	533	411.2	533	430.5	533	444.5	533	455.7	533	451.3	533	439	533	423.9	533	398
534	154.44	534	139.878	534	134.897	534	113.801	534	124.496	534	132.817	534	167.303	534	202.785	539	241.2	534	287.6	534	309.4	534	346	534	368.7	534	396.1	534	415.3	534	429.5	534	439.2	534	435.5	534	427	534	409.9	534	385.6
535	158.982	535	142.193	535	137.358	535	115.296	535	125.844	535	134.37	535	167.83	535	200.295	540	235.9	535	277.5	535	298.8	535	334.7	535	359.6	535	382.8	535	400.3	535	414.8	535	421.6	535	419.8	535	413.5	535	394.7	535	370.5
536	159.216	536	144.742	536	139.995	536	118.167	536	126.986	536	135.425	536	168.504	536	198.654	541	236.1	536	269.2	536	295.3	536	321.3	536	349.6	536	371.5	536	396.3	536	399.9	536	407.2	536	406.1	536	398.5	536	381.9	536	357.6
537	159.714	537	147.438	537	142.75	537	122.24	537	128.51	537	135.835	537	168.739	537	197.775	542	236.5	537	263	537	287.4	537	315.3	537	340.5	537	359.9	537	378.9	537	389.3	537	394.3	537	395.1	537	384	537	368	537	343.6
538	160.886	538	150.221	538	145.621	538	127.074	538	130.942	538	136.509	538	168.563	538	197.013	543	234.6	538	258.1	538	278.4	538	304.7	538	329.6	538	350.9	538	365.8	538	376.9	538	384.8	538	379.1	538	373.6	538	358.9	538	333.6
539	162.117	539	153.268	539	148.697	539	132.172	539	134.37	539	138.648	539	168.68	539	195.285	544	234.9	539	253.9	539	279.3	539	295.4	539	323.7	539	341.6	539	356.4	539	364.7	539	370.8	539	371.1	539	361.7	539	345.1	539	320.2
540	168.709	540	156.755	540	152.096	540	137.417	540	138.589	540	142.808	540	169.911	540	192.179	545	235.9	540	250.2	540	270.3	540	295.6	540	315.3	540	334.6	540	347.4	540	354	540	360.2	540	359.7	540	354.7	540	333.4	540	311.4
541	173.456	541	160.798	541	155.964	541	142.984	541	143.336	541	148.668	541	172.606	541	188.575	546	241.6	541	249.4	541	264	541	290.6	541	310.3	541	326.9	541	340.7	541	342.6	541	353.3	541	347.1	541	339	541	324.1	541	304.7
542	178.291	542	165.457	542	160.564	542	149.342	542	148.932	542	155.524	542	176.591	542	186.524	547	243.5	542	244.9	542	262.8	542	286	542	301.6	542	317.8	542	328.7	542	341.6	542	342.2	542	337.5	542	329.5	542	315	542	294.6
543	182.363	543	170.936	543	166.278	543	156.901	543	155.964	543	162.937	543	181.719	543	187.637	548	248	543	245.7	543	258.5	543	281.8	543	294.4	543	313.9	543	323.3	543	333.3	543	332.3	543	329.1	543	318.9	543	306.6	543	287.1
544	192.794	544	177.763	544	173.632	544	165.984	544	164.93	544	170.878	544	187.901	544	192.208	549	254.8	544	243.7	544	258	544	278.5	544	291.3	544	310	544	316.7	544	323.9	544	323.5	544	321.7	544	313.5	544	301.1	544	282.7
545	202.844	545	186.494	545	183.301	545	176.943	545	175.829	545	179.521	545	195.372	545	199.211	550	259.3	545	242.1	545	256.3	545	272.5	545	289.6	545	303.2	545	310.8	545	318.3	545	319.9	545	316.1	545	305.6	545	291.3	545	269.2
546	217.582	546	197.775	546	195.753	546	189.805	546	188.077	546	189.102	546	204.338	546	207.268	551	267.6	546	245.3	546	255.6	546	271	546	284.1	546	302.3	546	307.1	546	309.4	546	312.7	546	306.1	546	295.8	546	283.1	546	265.5
547	232.847	547	211.927	547	211.107	547	204.455	547	201.32	547	199.914	547	214.769	547	215.619	552	274.5	547	251.2	547	255.2	547	270.1	547	282.9	547	295.7	547	301.7	547	305	547	303.3	547	299.2	547	291.6	547	274.3	547	259.9
548	246.061	548	229.097	548	228.892	548	220.541	548	215.56	548	212.571	548	226.548	548	224.174	553	286.7	548	252.1	548	258	548	273.7	548	282.7	548	290.9	548	297.3	548	299.7	548	295	548	292.6	548	283.6	548	270.6	548	253.6
549	265.458	549	249.109	549	248.23	549	238.062	549	231.353	549	227.778	549	239.557	549	233.169	554	300.5	549	253.9	549	259.7	549	273.6	549	279.9	549	291	549	291.5	549	293.5	549	292.2	549	284.7	549	277.2	549	264.3	549	242.5
550	284.737	550	271.464	550	268.534	550	257.459	550	249.255	550	245.886	550	253.797	550	242.809	555	306.9	550	256.4	550	263.9	550	274.5	550	280.3	550	292.9	550	293.6	550	292.3	550	290.1	550	284.7	550	268.4	550	257.4	550	234.3
551	315.268	551	295.637	551	290.187	551	279.581	551	269.355	551	266.483	551	269.208	551	253.328	556	322.3	551	264.3	551	272.1	551	278	551	283.6	551	287	551	288.8	551	286.9	551	280.8	551	277.2	551	261.9	551	253.3	551	230.9
552	340.173	552	321.714	552	314.389	552	305.013	552	291.535	552	288.605	552	285.734	552	264.989	557	334.5	552	273.1	552	276.2	552	282.4	552	284.8	552	286.6	552	286.6	552	284.9	552	279.3	552	272.3	552	258.9	552	244.3	552	226.2
553	366.543	553	349.842	553	342.81	553	334.02	553	315.561	553	311.459	553	303.548	553	278.321	558	348.8	553	280.4	553	282.5	553	282.6	553	285.4	553	287.4	553	286.2	553	282	553	275.6	553	265.4	553	255	553	240.6	553	218.2
554	407.27	554	380.314	554	375.626	554	366.25	554	342.224	554	334.606	554	322.886	554	293.879	559	362.8	554	290.8	554	287.9	554	289	554	291	554	288.8	554	287.4	554	279.2	554	272	554	259	554	251.2	554	233.6	554	213
555	439.207	555	413.716	555	411.079	555	400.824	555	372.403	555	359.218	555	344.861	555	312.045	560	383.4	555	298.8	555	295.4	555	297	555	293.9	555	287.8	555	283.6	555	275.5	555	268.9	555	257.1	555	247.1	555	231.7	555	207.4
556	480.227	556	449.462	556	447.997	556	437.156	556	406.098	556	385.881	556	369.18	556	332.262	561	398.5	556	310	556	307.4	556	299.1	556	296.6	556	292.5	556	282.3	556	273.2	556	264.8	556	254	556	239.6	556	224.5	556	205.4
557	521.247	557	487.845	557	485.208	557	474.074	557	442.43	557	415.474	557	395.843	557	354.53	562	417.4	557	321.8	557	319.4	557	308.2	557	301.1	557	292.5	557	282.1	557	271.9	557	258.6	557	250.5	557	237.1	557	219.3	557	199.2
558	559.923	558	528.279	558	522.126	558	510.699	558	479.934	558	446.825	558	423.971	558	377.091	563	427.6	558	330.8	558	322.4	558	315.3	558	307.8	558	298.5	558	285.1	558	271	558	259.7	558	245.5	558	231.4	558	214.7	558	196.7
559	603.287	559	570.471	559	559.923	559	546.152	559	517.145	559	479.348	559	452.978	559	399.652	564	449	559	346.9	559	337.1	559	321.8	559	312.1	559	297.8	559	283.5	559	271.1	559	258.7	559	244.4	559	226.1	559	210.1	559	188.3
560	643.721	560	613.835	560	599.771	560	581.312	560	553.477	560	512.164	560	482.278	560	421.041	565	463.5	560	357.5	560	345.2	560	331.4	560	317.2	560	299.9	560	282.3	560	272.8	560	258	560	239	560	222.1	560	206.4	560	187.1
561	692.945	561	658.078	561	641.67	561	617.351	561	589.223	561	545.566	561	511.578	561	441.258	566	476.8	561	370.8	561	355.8	561	340.9	561	324.5	561	301.6	561	288.7	561	270.8	561	254.2	561	236.6	561	220.2	561	202.7	561	183.1
562	747.15	562	701.735	562	685.327	562	656.027	562	625.262	562	579.261	562	540.585	562	460.01	567	491.6	562	386.4	562	365.5	562	346.7	562	329.3	562	309	562	288	562	270.4	562	250.7	562	233.4	562	217.3	562	197.5	562	178
563	789.928	563	744.22	563	728.984	563	696.754	563	661.301	563	613.249	563	568.713	563	478.176	568	509	563	403.9	563	376.6	563	358.4	563	335.3	563	311.4	563	289.3	563	271.2	563	248.7	563	232.5	563	214.7	563	193.8	563	172.9
564	833.292	564	785.24	564	771.176	564	738.653	564	697.34	564	646.944	564	594.79	564	496.049	569	521.7	564	413.8	564	387.8	564	362.8	564	340.9	564	317.9	564	290.3	564	271	564	247.4	564	229.6	564	210.5	564	190.7	564	168.6
565	871.675	565	825.088	565	811.024	565	779.38	565	732.207	565	678.881	565	619.402	565	514.508	570	535.5	565	427.3	565	408.5	565	371.4	565	345	565	319.2	565	293.9	565	272.3	565	246.3	565	227.4	565	205.9	565	186.6	565	164.9
566	918.555	566	862.885	566	848.821	566	816.884	566	765.023	566	708.767	566	643.428	566	533.553	571	548	566	442.4	566	415.6	566	381.9	566	349.2	566	323.6	566	294.3	566	271.3	566	247.1	566	226.5	566	204.2	566	184.8	566	161.5
567	962.505	567	898.631	567	885.446	567	849.993	567	795.495	567	736.309	567	667.161	567	553.184	572	552.1	567	451.7	567	425.2	567	391.7	567	357.2	567	324.9	567	294	567	270	567	242.5	567	224.1	567	200.6	567	180	567	160.2
568	998.251	568	932.326	568	920.313	568	879.586	568	823.623	568	762.093	568	690.308	568	572.522	573	561.8	568	462.9	568	435.4	568	396	568	361.8	568	327.2	568	294.5	568	272.1	568	243.5	568	217.3	568	198.1	568	178.2	568	157.9
569	1029.6	569	963.384	569	952.543	569	906.542	569	849.7	569	786.119	569	712.283	569	590.688	574	566.8	569	479.4	569	446.4	569	406.9	569	364.9	569	330.8	569	299.9	569	269.8	569	241.4	569	217.7	569	198.9	569	171.3	569	155.1
570	1053.92	570	991.805	570	980.378	570	931.74	570	874.312	570	808.094	570	731.328	570	607.096	575	568.8	570	489.3	570	449.9	570	412.4	570	373.6	570	334.3	570	299.7	570	267.4	570	238.1	570	216	570	194.7	570	171.9	570	149.2
571	1080.29	571	1016.42	571	1003.52	571	955.473	571	896.873	571	826.846	571	747.736	571	620.281	576	578.3	571	494.8	571	457.5	571	413.3	571	376.7	571	337.6	571	300.5	571	268.3	571	240.2	571	211.4	571	193	571	168.3	571	146.8
572	1101.97	572	1037.22	572	1022.57	572	976.862	572	917.09	572	842.961	572	761.507	572	630.829	577	577.4	572	502.5	572	469.8	572	422.6	572	375.4	572	336.4	572	299.5	572	266.7	572	236.3	572	212.7	572	187.9	572	164.5	572	140.4
573	1124.83	573	1054.21	573	1038.39	573	994.442	573	933.498	573	856.146	573	772.934	573	638.74	578	578.4	573	512.8	573	469.3	573	426.5	573	384.8	573	337.8	573	300.1	573	265.3	573	233	573	207.2	573	184.2	573	160.7	573	139
574	1131.57	574	1067.4	574	1051.28	574	1007.63	574	945.511	574	866.987	574	782.603	574	645.772	579	577.2	574	511.3	574	474.6	574	428.2	574	381.2	574	336.2	574	299.1	574	262.4	574	231	574	204.5	574	183.7	574	158.7	574	136
575	1147.39	575	1077.65	575	1061.25	575	1016.42	575	953.715	575	875.484	575	790.514	575	651.925	580	573.7	575	516.1	575	475.9	575	430.2	575	387.2	575	336.9	575	296.6	575	261.2	575	227.8	575	206.1	575	176.9	575	157.5	575	134.9
576	1140.94	576	1084.98	576	1068.28	576	1021.4	576	958.403	576	882.223	576	796.96	576	656.906	581	575.5	576	522.4	576	484.1	576	429.1	576	387.4	576	338	576	299.5	576	263.4	576	224.6	576	202.1	576	177.3	576	152.7	576	132.2
577	1147.97	577	1089.37	577	1072.09	577	1023.74	577	961.04	577	886.325	577	801.355	577	659.543	582	570.9	577	521.9	577	482.7	577	429.6	577	385.1	577	336.5	577	292.7	577	261.6	577	223.5	577	198.1	577	172.7	577	150.2	577	130.2
578	1155.01	578	1091.13	578	1072.97	578	1024.33	578	961.919	578	888.083	578	803.699	578	659.25	583	562.7	578	520.4	578	479.2	578	431.6	578	384.4	578	337	578	293.3	578	256.7	578	220.5	578	196.9	578	171.7	578	146.8	578	125.4
579	1156.18	579	1090.25	579	1071.79	579	1023.16	579	960.747	579	887.497	579	802.82	579	656.906	584	565	579	518.4	579	480	579	428.6	579	384.7	579	332.4	579	287.7	579	254.8	579	218.7	579	191.9	579	164.8	579	146.3	579	124.5
580	1149.73	580	1085.86	580	1067.98	580	1021.11	580	957.817	580	884.567	580	799.304	580	653.976	585	554.9	580	515.2	580	474	580	426.6	580	375.6	580	329.9	580	286.7	580	249.9	580	218.5	580	191.6	580	162.1	580	140.1	580	120.8
581	1141.82	581	1077.65	581	1061.83	581	1017	581	952.836	581	880.172	581	793.151	581	650.753	586	548.2	581	515.1	581	471.1	581	422.8	581	372.6	581	328.1	581	284.6	581	246.8	581	211	581	190.1	581	160.2	581	137.3	581	117.8
582	1139.18	582	1066.23	582	1053.04	582	1011.14	582	945.804	582	873.726	582	785.826	582	646.358	587	536.1	582	511.8	582	471.2	582	420.1	582	373.4	582	327.2	582	282.6	582	245.5	582	208.6	582	183.5	582	160.1	582	135.1	582	114.3
583	1104.02	583	1052.46	583	1042.2	583	1002.65	583	937.014	583	865.522	583	777.622	583	640.791	588	528.1	583	509.9	583	468.9	583	420.9	583	369.8	583	319.2	583	278.3	583	240	583	209.6	583	183.1	583	156.9	583	132.7	583	112.1
584	1099.34	584	1038.1	584	1029.6	584	991.219	584	926.173	584	855.56	584	769.418	584	633.466	589	524.2	584	505.1	584	462.5	584	411.6	584	361.5	584	319.8	584	274.4	584	237.8	584	203.1	584	176.4	584	154.3	584	127	584	110.4
585	1093.77	585	1023.16	585	1014.95	585	977.448	585	913.574	585	844.133	585	760.628	585	624.969	590	517.7	585	493.5	585	454.1	585	407.4	585	358.4	585	313.3	585	269.5	585	235.4	585	200	585	174.6	585	150	585	125.8	585	105.9
586	1072.97	586	1008.21	586	998.544	586	961.919	586	900.096	586	831.827	586	751.252	586	615.593	591	503.6	586	491.9	586	449.7	586	402.8	586	353.7	586	308.6	586	264.5	586	231.5	586	195	586	170.9	586	146.8	586	121.3	586	102.6
587	1050.11	587	991.805	587	980.085	587	946.097	587	885.739	587	819.228	587	740.704	587	605.631	592	498.1	587	486.9	587	443.8	587	394.8	587	346.4	587	303.7	587	261.8	587	228	587	192.8	587	167.7	587	141.7	587	121	587	99
588	1031.65	588	974.518	588	961.333	588	931.154	588	871.675	588	806.629	588	728.984	588	595.376	593	486.1	588	478.3	588	436.1	588	387.3	588	341.9	588	299	588	255.3	588	219.9	588	190.3	588	164.4	588	138.9	588	116.3	588	98.29
589	1028.14	589	956.352	589	943.167	589	916.797	589	857.318	589	793.737	589	716.678	589	584.828	594	478.4	589	466.6	589	431.1	589	380	589	336.1	589	291.4	589	254.1	589	214.1	589	185.4	589	159.8	589	136	589	114.9	589	96.55
590	994.149	590	938.479	590	926.466	590	902.44	590	843.254	590	780.552	590	703.786	590	575.159	595	465.9	590	460.9	590	422.2	590	374.7	590	331.2	590	287.6	590	249.8	590	210.8	590	182.6	590	157.6	590	135	590	110.9	590	93.05
591	976.276	591	920.899	591	910.937	591	886.618	591	828.897	591	766.488	591	691.48	591	566.369	596	452.9	591	451.3	591	414.2	591	369.2	591	325.4	591	280	591	241.8	591	209.2	591	180.5	591	154.9	591	133.5	591	106.3	591	91.21
592	955.766	592	903.026	592	895.115	592	868.745	592	813.368	592	751.838	592	678.881	592	557.872	597	447.4	592	442.4	592	406.3	592	360.8	592	314.9	592	276.6	592	238	592	204.1	592	176.2	592	153.4	592	131.1	592	104.2	592	87.03
593	929.689	593	884.274	593	877.242	593	848.821	593	796.374	593	736.895	593	666.282	593	547.324	598	434.7	593	433.8	593	400	593	355.4	593	310.9	593	272.2	593	231.5	593	200	593	168.6	593	148.4	593	124.8	593	103.6	593	86.7
594	910.058	594	864.35	594	856.732	594	828.311	594	778.208	594	721.659	594	653.39	594	534.432	599	427.2	594	428.2	594	388.6	594	349.9	594	301.7	594	264.9	594	227	594	196	594	169.9	594	138.2	594	120.9	594	100.8	594	85.31
595	883.981	595	843.547	595	834.171	595	808.68	595	758.87	595	706.423	595	640.498	595	520.368	600	422.9	595	418.5	595	383.3	595	342.6	595	297.6	595	259.2	595	221.6	595	191.6	595	161.8	595	137.1	595	118.4	595	94.96	595	83.24
596	861.42	596	822.744	596	811.61	596	790.514	596	739.825	596	690.894	596	627.313	596	506.89	601	408.4	596	408.8	596	370.5	596	333.5	596	291.8	596	256.9	596	214.3	596	185.7	596	157.3	596	136.4	596	112.7	596	95.28	596	80.34
597	846.477	597	802.82	597	790.807	597	773.52	597	722.245	597	674.779	597	613.249	597	496.049	602	401.9	597	399.6	597	365.2	597	324.5	597	282.8	597	248.5	597	212.1	597	181.1	597	154.9	597	134	597	111.8	597	92.58	597	78.33
598	830.362	598	783.775	598	773.813	598	757.405	598	706.716	598	658.957	598	598.013	598	488.138	603	392.1	598	389.3	598	357	598	315.1	598	276.8	598	241.7	598	210	598	183.1	598	152.8	598	128.8	598	106.8	598	92.86	598	73.63
599	811.024	599	765.316	599	759.456	599	741.29	599	692.945	599	643.428	599	582.484	599	482.278	604	384.5	599	378	599	347	599	308.5	599	269.7	599	238.8	599	202.8	599	173.6	599	144.1	599	125.7	599	106.1	599	88.53	599	72.62
600	789.049	600	747.443	600	745.978	600	724.589	600	680.346	600	628.778	600	567.541	600	476.418	605	377.7	600	370.1	600	341.3	600	298.4	600	263.4	600	234.3	600	197.9	600	171.3	600	145.8	600	125.1	600	103.8	600	85.22	600	67.72
601	778.794	601	730.156	601	731.621	601	707.009	601	666.868	601	613.835	601	554.649	601	468.507	606	365	601	370.1	601	331.4	601	299.5	601	258	601	230	601	191.3	601	158	601	140.7	601	117.6	601	102.5	601	83.13	601	68.81
602	757.112	602	713.748	602	715.799	602	688.843	602	652.511	602	599.478	602	543.808	602	458.545	607	359.6	602	354.8	602	321.9	602	292	602	238.6	602	223.2	602	191.4	602	156.7	602	135	602	115.7	602	101.7	602	79.2	602	67.08
603	736.602	603	698.219	603	698.805	603	670.97	603	637.275	603	586.293	603	534.725	603	447.118	608	356.6	603	349.6	603	315.2	603	282	603	238.5	603	215.2	603	185.6	603	154.7	603	130.3	603	113	603	95.11	603	79.14	603	66.39
604	725.761	604	683.276	604	682.104	604	654.269	604	622.332	604	575.159	604	525.349	604	435.984	609	344.2	604	341.6	604	308.5	604	274.9	604	237.5	604	209.6	604	178.2	604	147.2	604	128.6	604	114	604	92.81	604	75.92	604	63.41
605	709.646	605	669.212	605	666.575	605	639.619	605	607.975	605	566.076	605	515.094	605	425.729	610	336.3	605	332.1	605	299.6	605	265.7	605	233.7	605	204.9	605	174.6	605	149.8	605	125.8	605	108	605	90.49	605	73.64	605	62.49
606	692.359	606	656.027	606	653.097	606	627.313	606	594.204	606	557.872	606	503.374	606	416.646	611	337.8	606	322.9	606	297.4	606	260.9	606	228.8	606	202.4	606	173.1	606	144.3	606	119.5	606	103.8	606	88.43	606	72.45	606	58.96
607	669.798	607	643.721	607	641.084	607	617.351	607	581.605	607	549.375	607	491.654	607	408.442	612	326.2	607	318.1	607	288	607	256.4	607	224.5	607	195.9	607	169.7	607	142.3	607	122.6	607	100.5	607	87.14	607	70.28	607	57.63
608	671.263	608	631.415	608	629.364	608	608.854	608	570.471	608	539.12	608	480.813	608	400.531	613	318.6	608	309.3	608	284.7	608	250	608	221	608	195.8	608	168.1	608	136.9	608	116.5	608	101.8	608	83.87	608	67.72	608	55.82
609	647.237	609	618.816	609	616.765	609	600.064	609	560.802	609	527.693	609	472.023	609	392.913	614	316	609	303.5	609	281.5	609	246.3	609	216.4	609	190.4	609	161.8	609	138.3	609	114.4	609	96	609	80.9	609	65.08	609	55.27
610	648.409	610	606.217	610	603.58	610	590.102	610	551.719	610	515.68	610	464.991	610	386.174	615	312.3	610	296.1	610	270.3	610	241.5	610	210.2	610	184.3	610	156.1	610	135.1	610	112	610	94.83	610	78.45	610	65.19	610	52.51
611	634.638	611	594.79	611	591.274	611	578.382	611	542.05	611	504.253	611	458.838	611	379.435	616	303.8	611	288.3	611	264.9	611	236.2	611	206.6	611	180.8	611	148.9	611	127.5	611	107.2	611	94.26	611	79.85	611	62.68	611	50.48
612	616.472	612	586	612	582.191	612	566.369	612	531.209	612	493.705	612	453.271	612	372.696	617	299.1	612	286.5	612	261.4	612	230.3	612	202.5	612	177	612	147	612	129	612	106	612	91.78	612	75.46	612	61.37	612	50.39
613	611.784	613	579.554	613	576.624	613	555.821	613	520.368	613	485.208	613	447.704	613	365.664	618	297.9	613	281	613	257.2	613	227.4	613	197.9	613	176	613	147.6	613	125.4	613	104.7	613	89.58	613	73.81	613	58.89	613	48.85
614	609.147	614	574.573	614	573.401	614	547.324	614	511.871	614	477.883	614	442.137	614	358.632	619	295.2	614	274.4	614	248.7	614	221.4	614	195.1	614	172.3	614	142	614	121.7	614	105.3	614	87.57	614	72.45	614	57.96	614	46.98
615	603.58	615	569.006	615	569.592	615	539.999	615	506.89	615	471.144	615	435.984	615	352.186	620	288.2	615	273.2	615	246.1	615	218.7	615	190.1	615	161.8	615	140.4	615	120.7	615	99.33	615	85.8	615	71.61	615	57.37	615	45.15
616	584.242	616	561.681	616	563.146	616	532.674	616	505.132	616	463.526	616	429.245	616	347.205	621	284.7	616	270.8	616	238.7	616	215.3	616	186.4	616	161.1	616	133.8	616	117	616	98.55	616	84.6	616	69.55	616	54.46	616	45.43
617	572.522	617	552.305	617	554.356	617	525.056	617	503.667	617	455.029	617	422.213	617	343.396	622	280.1	617	265.5	617	240.9	617	213	617	184.6	617	153	617	134.7	617	113	617	96.79	617	79.5	617	67.92	617	53.39	617	42.47
618	576.331	618	541.757	618	544.394	618	517.145	618	499.565	618	446.825	618	415.474	618	340.173	623	274.5	618	256.1	618	236.2	618	200.8	618	179.6	618	154.9	618	131.3	618	107.1	618	91.76	618	78.2	618	67.13	618	52.02	618	40.49
619	569.006	619	531.209	619	534.725	619	509.527	619	491.654	619	440.379	619	409.028	619	336.071	624	271.3	619	257.4	619	230.5	619	198.7	619	178.1	619	154.7	619	130.4	619	108.7	619	88.51	619	64.25	619	64.08	619	53.57	619	43.53
620	564.904	620	522.419	620	525.056	620	502.495	620	480.813	620	435.984	620	402.582	620	330.797	625	264.4	620	251.2	620	226.4	620	192.4	620	172.5	620	150.8	620	126.5	620	106.8	620	89.88	620	73.99	620	64.5	620	49.83	620	39.8
621	567.541	621	515.387	621	516.266	621	496.342	621	469.386	621	432.468	621	395.843	621	324.644	626	258	621	247.8	621	211	621	194.2	621	171.1	621	149.7	621	125.9	621	107.3	621	87.61	621	73.06	621	62.89	621	49.4	621	38.93
622	541.464	622	509.527	622	508.062	622	491.361	622	460.01	622	428.952	622	389.397	622	319.077	627	258.6	622	242.3	622	210.6	622	191.4	622	158.7	622	147.6	622	120.8	622	102.6	622	85.67	622	71.19	622	60.09	622	46.35	622	38.45
623	525.349	623	504.253	623	501.909	623	486.673	623	453.564	623	423.678	623	383.537	623	314.389	628	250.9	623	241.4	623	210.9	623	181.4	623	159.7	623	143	623	117.8	623	101.2	623	81.89	623	70.76	623	58.51	623	46.57	623	35.31
624	520.075	624	498.393	624	497.514	624	481.106	624	449.169	624	416.353	624	377.97	624	311.166	629	247.7	624	222.5	624	203.2	624	175.8	624	163.2	624	136.6	624	117.2	624	96.63	624	81.72	624	68.71	624	55.8	624	47.01	624	35.87
625	531.502	625	491.654	625	493.705	625	474.367	625	444.481	625	407.563	625	372.696	625	308.529	630	234.1	625	227.9	625	194.4	625	174.8	625	158.6	625	135.9	625	115	625	98.04	625	80.12	625	68.12	625	56.87	625	44.59	625	30.82
626	515.68	626	484.915	626	489.017	626	466.749	626	438.035	626	398.773	626	366.543	626	305.599	631	237.8	626	225.8	626	201.7	626	176.8	626	154.7	626	130.6	626	111.8	626	94.95	626	78.88	626	67.45	626	55.12	626	40.83	626	33.74
627	513.043	627	478.176	627	482.864	627	459.717	627	429.538	627	392.327	627	359.218	627	301.497	632	220.4	627	209.4	627	197.2	627	174	627	148.5	627	129.4	627	111.9	627	91.95	627	78.68	627	64.91	627	54.16	627	42.89	627	25.57
628	511.578	628	471.73	628	475.539	628	453.857	628	420.162	628	388.225	628	350.428	628	296.516	633	221.7	628	216	628	195.7	628	169.8	628	146.4	628	123.6	628	108.1	628	91.72	628	77.54	628	64.33	628	53.39	628	40.89	628	29.88
629	501.909	629	465.87	629	467.628	629	448.583	629	411.958	629	385.881	629	339.88	629	291.096	634	213.2	629	212	629	189.5	629	166.7	629	144.8	629	125.6	629	106.1	629	91.33	629	73.39	629	65.24	629	51.12	629	38.85	629	30.04
630	485.794	630	460.01	630	459.424	630	443.309	630	405.512	630	382.951	630	329.625	630	285.88	635	215.6	630	207.2	630	187.5	630	163.7	630	142.4	630	119.4	630	102.8	630	86.71	630	70.21	630	63.02	630	52.23	630	38.88	630	29.8
631	469.386	631	453.857	631	450.634	631	436.863	631	400.238	631	377.97	631	321.714	631	281.192	636	214.7	631	205.1	631	181	631	162.6	631	137.8	631	116.2	631	101.1	631	86.64	631	69.23	631	60.45	631	50.01	631	37.43	631	29.11
632	459.717	632	446.532	632	440.965	632	429.538	632	395.257	632	370.352	632	318.198	632	276.885	637	208.6	632	204.9	632	172.1	632	154.7	632	137.9	632	115	632	97.7	632	81.94	632	69.73	632	59.82	632	48.9	632	37.47	632	27.89
633	457.666	633	437.449	633	430.71	633	421.041	633	389.104	633	361.269	633	317.319	633	272.431	638	200.8	633	197.3	633	174.1	633	150	633	133.8	633	115.7	633	98.71	633	80.37	633	67.33	633	58.51	633	45.2	633	35.48	633	28.61
634	451.806	634	427.78	634	421.334	634	411.372	634	381.486	634	352.186	634	316.733	634	267.685	639	199.9	634	188.3	634	168.6	634	145.6	634	127.7	634	111.3	634	95.45	634	79.4	634	67.52	634	56.63	634	45.39	634	35.12	634	28.47
635	443.895	635	418.697	635	413.13	635	401.117	635	372.989	635	345.154	635	314.096	635	262.675	640	196.1	635	178.2	635	166.1	635	141.3	635	127.3	635	108.7	635	92.66	635	77.9	635	64.71	635	53.92	635	44.71	635	31.21	635	26.61
636	440.086	636	410.786	636	405.805	636	391.155	636	365.078	636	339.294	636	308.529	636	257.371	641	187.7	636	183.5	636	159.7	636	141.2	636	125.5	636	104.7	636	90.09	636	78.03	636	62.85	636	49.76	636	42.61	636	33.62	636	24.87
637	431.882	637	403.168	637	399.066	637	382.658	637	357.753	637	334.313	637	301.79	637	251.511	642	187.2	637	176.8	637	153.2	637	140	637	121	637	105.2	637	88.07	637	73.19	637	59.61	637	52.97	637	43.46	637	26.74	637	24.76
638	411.958	638	395.257	638	392.327	638	376.212	638	351.014	638	328.746	638	295.637	638	244.86	643	182.3	638	169.1	638	154.1	638	131.9	638	116.3	638	101.9	638	85.05	638	70.15	638	58.58	638	50.55	638	41.36	638	24.65	638	20.27
639	402.875	639	386.467	639	385.588	639	370.938	639	343.689	639	322.886	639	291.125	639	238.121	644	176.3	639	169.1	639	149	639	128.2	639	112.8	639	99.61	639	84.29	639	71.12	639	58.8	639	48.12	639	37.44	639	28.08	639	21.13
640	403.754	640	377.677	640	379.142	640	366.25	640	335.192	640	316.733	640	288.488	640	232.466	645	175.5	640	159.5	640	149.8	640	127.3	640	111.2	640	95.81	640	83.01	640	69.43	640	55.37	640	49.25	640	38.98	640	26.36	640	18.54
641	396.429	641	369.473	641	372.696	641	360.39	641	325.523	641	310.58	641	286.495	641	228.628	646	170.7	641	157.2	641	142.1	641	122.2	641	110.4	641	94.9	641	79.66	641	67.63	641	53.77	641	48.11	641	37.98	641	29.19	641	20.64
642	386.467	642	362.441	642	365.957	642	353.944	642	316.147	642	304.427	642	283.741	642	225.756	647	167.1	642	154.6	642	112.6	642	120	642	108	642	77.18	642	78.86	642	64.23	642	55.56	642	45.98	642	38.03	642	22.86	642	21.14
643	370.352	643	355.995	643	358.925	643	346.326	643	307.943	643	297.981	643	279.141	643	222.182	648	162.2	643	154	643	129.5	643	114.6	643	101.3	643	91.63	643	77.2	643	63.36	643	50.97	643	44.85	643	37.09	643	25.65	643	17.22
644	373.575	644	350.428	644	351.307	644	338.415	644	300.911	644	291.945	644	272.783	644	217.054	649	156.8	644	144.5	644	128.4	644	112.5	644	99.81	644	88.47	644	73.84	644	61.27	644	50.88	644	42.49	644	30.91	644	25.97	644	16.2
645	357.753	645	344.568	645	343.689	645	331.09	645	295.344	645	286.144	645	265.722	645	211.312	650	154.7	645	144.9	645	127.8	645	112.8	645	96.8	645	85.01	645	71.77	645	59	645	50.45	645	42.35	645	31.94	645	24.65	645	17.79
646	355.702	646	339.001	646	336.364	646	324.351	646	290.773	646	280.811	646	259.276	646	206.887	651	148.7	646	142.1	646	121.8	646	108.7	646	95.05	646	84.36	646	69.02	646	59.4	646	42.39	646	38.5	646	35.4	646	21.55	646	14.52
647	350.135	647	333.727	647	329.625	647	318.198	647	287.55	647	275.86	647	253.855	647	204.631	652	143.8	647	136	647	122.4	647	106.3	647	90.51	647	83.57	647	67.45	647	57.28	647	44.93	647	37.26	647	29.14	647	21.46	647	15.93
648	338.122	648	328.453	648	323.179	648	312.338	648	285.206	648	270.908	648	248.376	648	203.459	653	142.8	648	131.6	648	117	648	100.5	648	90.99	648	79.46	648	66.3	648	57.28	648	46.14	648	36.64	648	30.47	648	17.93	648	15.8
649	339.001	649	323.472	649	317.026	649	305.892	649	282.657	649	265.722	649	241.11	649	201.232	654	138.9	649	129.2	649	114.9	649	97.07	649	86.48	649	78.51	649	65.72	649	55.32	649	45.45	649	39.27	649	31.02	649	20.35	649	14.21
650	333.434	650	318.491	650	311.166	650	299.153	650	278.438	650	260.067	650	231.411	650	196.75	655	135.5	650	125.4	650	109.4	650	93.62	650	83.18	650	75.03	650	64.75	650	52.91	650	41.33	650	35.75	650	30.07	650	19.31	650	12.25
651	321.128	651	312.631	651	304.72	651	292.18	651	271.464	651	253.943	651	220.775	651	190.304	656	132.5	651	121.9	651	106.5	651	90.41	651	82.62	651	68.98	651	63.03	651	52.98	651	39.91	651	35.75	651	27.94	651	20.09	651	12.39
652	320.249	652	306.478	652	297.395	652	285.851	652	261.415	652	247.468	652	211.868	652	183.096	657	128.9	652	115.3	652	105.3	652	86.31	652	79.13	652	64.5	652	59.11	652	50.29	652	40.15	652	34.55	652	29.25	652	18.29	652	10.65
653	323.179	653	299.739	653	288.693	653	280.342	653	249.314	653	241.022	653	206.301	653	176.122	658	110	653	116.8	653	100.7	653	87.27	653	76.46	653	66.76	653	57.73	653	47.22	653	40.05	653	33.46	653	27.44	653	16.21	653	11.82
654	266.425	654	292.853	654	279.288	654	275.332	654	237.359	654	235.191	654	203.606	654	169.647	659	117	654	112.3	654	99.66	654	68.25	654	74.97	654	67.6	654	54.67	654	45.2	654	39.54	654	31.34	654	20.26	654	16.26	654	12.63
655	302.669	655	285.558	655	270.878	655	270.175	655	228.159	655	230.474	655	201.789	655	163.875	660	117	655	106.9	655	96.84	655	75.71	655	73.09	655	66.51	655	52.46	655	47.47	655	36.97	655	27.41	655	17.56	655	14.44	655	10.11
656	260.067	656	277.412	656	265.136	656	264.227	656	223.471	656	226.753	656	199.504	656	159.216	661	111.1	656	103.3	656	89.84	656	74.29	656	68.98	656	64.7	656	48.7	656	37.27	656	29.73	656	30.36	656	23.74	656	13.98	656	10.2
657	289.103	657	268.183	657	262.44	657	257.313	657	223.032	657	223.149	657	196.691	657	156.14	662	109.5	657	105.3	657	88.78	657	73.46	657	66.65	657	62.41	657	51.99	657	41.97	657	32.71	657	31.07	657	19.48	657	13.05	657	9.536
658	284.942	658	258.631	658	261.356	658	249.9	658	224.409	658	218.461	658	193.995	658	154.47	663	107.2	658	97.62	658	87.67	658	73.83	658	65.18	658	60.3	658	51.09	658	41.46	658	33.24	658	28.1	658	21.86	658	9.22	658	8.349
659	273.984	659	250.515	659	259.452	659	242.956	659	224.467	659	212.073	659	191.505	659	153.386	664	89.19	659	96.26	659	81.95	659	69.3	659	58.95	659	56.47	659	48.4	659	39.17	659	32.13	659	27.26	659	21.84	659	12.15	659	7.703
660	270.615	660	245.27	660	254.881	660	237.476	660	221.362	660	204.661	660	188.692	660	151.891	665	95.59	660	93.66	660	77.98	660	67.75	660	57.47	660	54.96	660	40.56	660	32.9	660	30.77	660	27.69	660	17.61	660	12.5	660	5.652
661	264.257	661	242.985	661	247.732	661	233.843	661	215.238	661	198.009	661	185.205	661	149.811	666	92.62	661	90.1	661	70.2	661	69.65	661	56.88	661	51.37	661	43.1	661	36.22	661	29.81	661	25.32	661	16.79	661	9.736	661	4.32
662	260.096	662	242.077	662	239.733	662	231.148	662	207.444	662	193.761	662	181.338	662	147.613	667	79.75	662	89.63	662	72.24	662	63.48	662	56.2	662	51.73	662	35.92	662	32.27	662	28.06	662	22.41	662	16.18	662	10.56	662	4.115
663	262.323	663	240.524	663	232.935	663	227.192	663	199.269	663	192.003	663	177.675	663	145.562	668	91.55	663	84	663	71.46	663	61.66	663	55.86	663	49.43	663	39.92	663	36.66	663	26.52	663	16.84	663	14.38	663	7.445	663	3.885
664	224.848	664	237.154	664	228.423	664	219.721	664	191.3	664	191.124	664	174.482	664	143.101	669	90.59	664	79.88	664	58.56	664	57.19	664	54.85	664	49.69	664	43.05	664	33.12	664	24.84	664	19.14	664	19.29	664	7.564	664	3.965
665	238.912	665	232.115	665	225.727	665	208.177	665	184.033	665	188.926	665	171.346	665	139.409	670	88.67	665	66.38	665	59.66	665	55.69	665	51.56	665	41.48	665	33.99	665	34.56	665	24.64	665	21.41	665	16.32	665	6.679	665	2.72
666	235.191	666	226.372	666	223.383	666	194.728	666	178.261	666	183.945	666	167.743	666	134.37	671	78.13	666	72.33	666	60.35	666	48.63	666	49.71	666	45.46	666	35.31	666	34.26	666	18.42	666	22.61	666	16.46	666	9.905	666	3.053
667	229.302	667	220.951	667	219.838	667	183.506	667	174.657	667	176.093	667	163.406	667	129.037	672	84.08	667	61.74	667	60.4	667	48.72	667	48.43	667	40.82	667	36.82	667	29.49	667	21.63	667	21.41	667	17.28	667	6.886	667	1.47
668	234.488	668	216.175	668	214.359	668	177.763	668	173.075	668	166.512	668	158.601	668	124.759	673	81.01	668	69.42	668	59.81	668	49.87	668	46.22	668	41.36	668	36.68	668	24.76	668	21.97	668	15.16	668	17.14	668	5.236	668	1.747
669	217.054	669	211.81	669	207.21	669	177.851	669	172.46	669	157.37	669	153.825	669	121.742	674	74.88	669	64.42	669	51.08	669	47.36	669	36.88	669	35.39	669	35.72	669	24.14	669	21.09	669	16.39	669	15.27	669	5.326	669	2.532
670	207.473	670	207.385	670	199.885	670	181.074	670	171.258	670	150.983	670	149.489	670	118.782	675	71.08	670	65.68	670	47.89	670	46.75	670	40.75	670	38.48	670	28.79	670	25.42	670	23.68	670	18.38	670	15.62	670	4.703	670	1.833
671	217.201	671	202.668	671	194.113	671	183.623	671	168.006	671	148.317	671	145.621	671	114.446	676	64.66	671	63.32	671	49.6	671	31.91	671	40.88	671	33.12	671	32.85	671	26.69	671	19.91	671	19.36	671	15.39	671	4.317	671	-0.066
672	207.239	672	197.423	672	191.095	672	183.008	672	162.029	672	147.936	672	141.841	672	108.674	677	60.31	672	63.08	672	49.28	672	38.81	672	37.59	672	22.42	672	32.23	672	24.49	672	16.72	672	13.75	672	12.31	672	3.047	672	0.949
673	209.7	673	191.622	673	190.45	673	179.023	673	153.825	673	146.822	673	137.71	673	103.107	678	66.87	673	51.48	673	49.51	673	36.42	673	36.99	673	32.08	673	29.52	673	25.59	673	17.37	673	14.16	673	14.17	673	3.379	673	0.99
674	208.762	674	185.645	674	190.538	674	173.368	674	145.211	674	142.955	674	133.139	674	100.177	679	67.48	674	55.55	674	44.07	674	35.8	674	34.18	674	33.06	674	29.18	674	22.6	674	15.37	674	12.89	674	16.4	674	2.984	674	-1.859
675	206.799	675	180.459	675	189.512	675	167.918	675	138.648	675	137.036	675	128.686	675	101.056	680	66.05	675	41.02	675	35.67	675	29.87	675	32.35	675	30.54	675	27.49	675	23.41	675	13.61	675	12.63	675	8.729	675	5.198	675	-0.993
676	198.273	676	177.119	676	186.7	676	163.582	676	135.747	676	131.557	676	124.759	676	104.806	681	66.55	676	40.89	676	38.09	676	30.65	676	26.91	676	32.61	676	26.85	676	22.29	676	14.37	676	10.87	676	7.687	676	1.614	676	-0.907
677	201.643	677	175.829	677	182.773	677	160.007	677	136.157	677	128.246	677	121.331	677	108.556	682	58.4	677	48.33	677	36.6	677	30.34	677	27.72	677	27.98	677	24.39	677	19.26	677	15.94	677	12.26	677	12.84	677	0.978	677	-0.635
678	193.702	678	175.507	678	178.876	678	156.228	678	137.798	678	126.371	678	117.786	678	109.494	683	59.28	678	47.41	678	31.16	678	25.78	678	19.37	678	23.24	678	24.04	678	17.7	678	11.7	678	12.21	678	9.418	678	1.932	678	-2.096
679	193.468	679	174.628	679	175.654	679	151.95	679	138.208	679	123.968	679	114.094	679	106.593	684	55.56	679	45.68	679	34.14	679	21.83	679	28.57	679	20.69	679	23.16	679	15.22	679	10.15	679	13.11	679	8.577	679	2.364	679	-3.715
680	180.517	680	172.343	680	172.665	680	147.994	680	136.128	680	120.159	680	111.047	680	101.407	685	58.79	680	40.3	680	31.93	680	19.61	680	23.85	680	24.66	680	22.05	680	16.59	680	9.276	680	9.885	680	9.31	680	-0.393	680	-3.24
681	169.647	681	169.266	681	169.149	681	145.914	681	132.143	681	115.999	681	109.728	681	96.7193	686	59.98	681	43.59	681	28.13	681	20.48	681	25.09	681	24.32	681	20.82	681	15.66	681	10.23	681	8.217	681	7.803	681	-1.543	681	-4.137
682	190.245	682	166.688	682	164.812	682	146.266	682	127.836	682	113.391	682	110.402	682	94.5218	687	51.55	682	37.96	682	24.04	682	22.71	682	24.44	682	22.35	682	15.72	682	16.28	682	9.179	682	6.789	682	5.536	682	-2.773	682	-3.794
683	178.115	683	165.135	683	160.242	683	147.76	683	124.437	683	113.186	683	112.073	683	94.5218	688	60.5	683	32.64	683	23.77	683	20.6	683	22.17	683	18.38	683	17.05	683	15.7	683	9.253	683	8.239	683	7.84	683	-0.039	683	-3.441
684	181.719	684	163.963	684	156.11	684	147.789	684	122.21	684	114.563	684	113.215	684	94.6097	689	43.74	684	36.09	684	28.34	684	16.27	684	17.21	684	22.13	684	16.88	684	13.46	684	9.942	684	9.517	684	7.329	684	0.979	684	-4.871
685	180.898	685	161.882	685	152.594	685	144.595	685	120.687	685	116.057	685	112.981	685	92.8224	690	47.65	685	32.08	685	27.23	685	14.97	685	21.84	685	21.26	685	14.69	685	14.57	685	9.915	685	8.056	685	6.112	685	-0.813	685	-4.782
686	179.433	686	158.513	686	148.961	686	138.765	686	119.544	686	116.585	686	111.516	686	88.9255	691	51.05	686	36.31	686	22.37	686	14.18	686	22.1	686	19.68	686	16.24	686	11.79	686	9.48	686	9.476	686	2.363	686	-1.987	686	-4.957
687	166.336	687	154.587	687	144.595	687	132.729	687	118.724	687	115.823	687	109.377	687	84.5012	692	51.12	687	33.04	687	21.86	687	16.29	687	17.18	687	16.39	687	12.22	687	10.61	687	9.803	687	4.845	687	4.291	687	-3.03	687	-5.487
688	171.317	688	151.276	688	139.82	688	129.037	688	118.313	688	114.006	688	106.886	688	81.6884	693	44.11	688	32.09	688	22.42	688	14.25	688	14.08	688	14.33	688	11.92	688	10.22	688	5.946	688	6.898	688	3.603	688	-3.104	688	-4.717
689	162.058	689	149.137	689	136.069	689	128.568	689	118.05	689	111.311	689	104.22	689	81.6005	694	44.28	689	25.57	689	17.43	689	14.29	689	9.15	689	13.72	689	11.24	689	8.834	689	4.495	689	6.237	689	4.221	689	-4.502	689	-4.661
690	144.039	690	147.877	690	134.721	690	130.444	690	117.288	690	107.971	690	101.759	690	83.3585	695	39.22	690	28.94	690	14.11	690	12.61	690	11.16	690	13.41	690	11.54	690	10.24	690	4.304	690	6.039	690	6.65	690	-4.456	690	-6.736
691	162.263	691	146.705	691	135.805	691	133.051	691	115.501	691	104.454	691	99.9423	691	84.97	696	40.29	691	29.09	691	10.64	691	11.15	691	13.37	691	13.78	691	8.714	691	11.02	691	6.915	691	7.866	691	3.892	691	-4.247	691	-7.757
692	159.128	692	144.918	692	138.062	692	135.102	692	112.659	692	101.29	692	99.0633	692	84.6184	697	37.41	692	26.42	692	16	692	10.45	692	10.22	692	15.81	692	9.922	692	8.63	692	4.492	692	6.035	692	2.647	692	-5.333	692	-7.092
693	155.143	693	142.31	693	139.995	693	135.864	693	109.523	693	98.6238	693	98.9461	693	81.9228	698	35.7	693	23.49	693	13.39	693	4.839	693	10.31	693	10.39	693	9.023	693	9.289	693	3.192	693	4.513	693	4.445	693	-6.986	693	-9.289
694	139.234	694	139.087	694	140.757	694	134.809	694	107.062	694	96.104	694	98.9461	694	77.9966	699	38.52	694	21.43	694	11.25	694	5.004	694	7.366	694	9.304	694	10.04	694	7.616	694	5.156	694	4.461	694	4.332	694	-4.321	694	-8.196
695	148.17	695	135.747	695	140.201	695	131.498	695	105.89	695	93.2326	695	98.7117	695	74.3634	700	40.81	695	22.64	695	8.23	695	6.831	695	6.011	695	7.396	695	10.59	695	8.155	695	4.876	695	2.41	695	1.067	695	-3.688	695	-8.37
696	159.509	696	132.875	696	138.501	696	126.166	696	105.773	696	89.8924	696	98.1257	696	71.9901	701	41.93	696	18.16	696	5.427	696	1.103	696	9.292	696	13.76	696	9.599	696	5.467	696	4.228	696	2.287	696	3.068	696	-5.953	696	-9.984
697	149.723	697	130.737	697	135.63	697	120.071	697	105.714	697	86.4936	697	97.2467	697	70.6716	702	30.17	697	14.97	697	7.897	697	4.502	697	4.758	697	8.225	697	7.503	697	4.512	697	0.952	697	4.029	697	1.035	697	-5.513	697	-7.92
698	146.06	698	129.096	698	131.733	698	114.973	698	104.865	698	83.7687	698	96.0454	698	69.9098	703	36.95	698	18.5	698	4.35	698	3.325	698	4.766	698	7.376	698	5.094	698	7.124	698	1.72	698	3.409	698	-0.684	698	-5.473	698	-8.563
699	134.575	699	127.543	699	127.25	699	111.633	699	103.107	699	82.0693	699	94.4925	699	69.3824	704	33.5	699	13.14	699	6.037	699	-1.364	699	6.053	699	6.603	699	7.026	699	4.617	699	1.69	699	1.681	699	0.04	699	-6.886	699	-11.08
700	115.882	700	125.726	700	122.738	700	109.201	700	100.909	700	81.1317	700	92.6466	700	69.1773	705	35.76	700	14.54	700	3.061	700	-0.937	700	4.477	700	6.846	700	6.397	700	4.113	700	-0.773	700	-0.081	700	0.889	700	-6.974	700	-12.07
701	128.92	701	123.324	701	118.665	701	106.095	701	98.6531	701	80.3406	701	90.6835	701	69.3238	706	30.51	701	15.58	701	0.46	701	-2.299	701	2.719	701	4.039	701	8.995	701	2.233	701	0.502	701	0.817	701	0.88	701	-7.09	701	-8.563
702	139.556	702	120.042	702	115.296	702	101.73	702	96.0747	702	79.2565	702	88.8083	702	69.5582	707	34.59	702	10.51	702	3.006	702	-3.224	702	1.543	702	3.492	702	7.252	702	3.298	702	3.161	702	1.718	702	-0.794	702	-8.411	702	-8.821
703	141.226	703	115.735	703	112.864	703	97.3639	703	92.5001	703	78.2017	703	86.9624	703	69.5875	708	28.28	703	13.19	703	2.945	703	-4.492	703	-0.499	703	6.248	703	2.561	703	3.521	703	-0.822	703	2.53	703	0.6	703	-10.4	703	-9.876
704	138.999	704	111.047	704	111.194	704	94.8734	704	87.7828	704	77.8794	704	84.97	704	69.2359	709	26.2	704	9.478	704	-0.508	704	-3.503	704	0.396	704	5.169	704	1.438	704	5.509	704	-2.614	704	-0.303	704	0.483	704	-10.75	704	-10.38
705	112.278	705	107.443	705	109.934	705	95.0785	705	82.8018	705	78.8463	705	82.5967	705	68.5034	710	26.37	705	6.183	705	-0.356	705	-3.175	705	-1.469	705	2.771	705	2.541	705	1.982	705	0.058	705	-0.495	705	-2.163	705	-10.48	705	-11.18
706	127.426	706	106.447	706	108.527	706	96.983	706	78.8756	706	80.7801	706	79.8718	706	67.2142	711	25.31	706	9.012	706	-2.913	706	-7.243	706	-2.049	706	2.564	706	1.818	706	-0.396	706	-1.181	706	-0.384	706	0.207	706	-10.17	706	-9.237
707	127.777	707	108.293	707	106.886	707	98.5652	707	76.9418	707	82.3916	707	77.2055	707	65.1632	712	26.17	707	5.706	707	-1.195	707	-6.643	707	-0.365	707	2.582	707	2.27	707	3.724	707	-2.079	707	0.547	707	-1.808	707	-8.511	707	-13.19
708	128.129	708	111.281	708	105.392	708	98.0671	708	76.7367	708	82.2744	708	75.4475	708	62.4676	713	26.46	708	6.957	708	-3.513	708	-7.297	708	-2.482	708	1.737	708	1.078	708	2.008	708	-1.397	708	0.449	708	-3.082	708	-9.029	708	-9.617
709	134.692	709	112.834	709	104.454	709	95.0785	709	77.1469	709	79.9304	709	75.0666	709	59.772	714	26.29	709	4.617	709	-4.444	709	-7.892	709	-5.688	709	1.57	709	0.626	709	0.789	709	-3.894	709	0.464	709	-0.869	709	-10.58	709	-12.3
710	110.93	710	111.281	710	103.868	710	90.5663	710	76.9418	710	76.0921	710	75.8284	710	57.8089	715	26.33	710	4.775	710	-2.155	710	-8.797	710	-4.811	710	0.945	710	-0.36	710	0.126	710	-2.107	710	-0.892	710	-2.642	710	-12.17	710	-11.37
711	107.326	711	106.828	711	102.814	711	86.3764	711	75.5061	711	72.4296	711	76.7074	711	56.9006	716	26.31	711	5.114	711	-4.072	711	-11.07	711	-3.249	711	-0.048	711	0.455	711	-1.224	711	-2.856	711	-0.349	711	-3.622	711	-10.01	711	-14.93
712	108.263	712	101.173	712	100.499	712	84.3254	712	73.1914	712	70.2028	712	76.7953	712	56.8127	717	24.15	712	1.143	712	-4.677	712	-8.802	712	-5.536	712	1.783	712	1.216	712	0.185	712	-2.394	712	-0.366	712	-3.582	712	-11.48	712	-13.92
713	116.321	713	96.2505	713	97.1295	713	85.0579	713	70.8767	713	69.6754	713	76.0042	713	57.135	718	23.44	713	1.763	713	-7.048	713	-14.35	713	-5.889	713	-1.543	713	0.449	713	-2.486	713	-4.74	713	-1.826	713	-1.721	713	-12.65	713	-15.7
714	119.368	714	93.1447	714	93.9944	714	87.6949	714	69.2945	714	70.2907	714	75.008	714	57.5745	719	21.89	714	-0.232	714	-7.954	714	-10.44	714	-4.674	714	-2.753	714	-1.423	714	-0.956	714	-4.807	714	-1.976	714	-5.091	714	-10.5	714	-15.76
715	111.75	715	91.8848	715	92.4708	715	90.5663	715	68.4448	715	71.1111	715	74.0411	715	58.0726	720	22.35	715	0.749	715	-8.022	715	-13.06	715	-6.711	715	-3.263	715	-2.71	715	-1.258	715	-3.673	715	-1.713	715	-2.728	715	-12.23	715	-16.35
716	109.758	716	91.8555	716	92.9103	716	92.2364	716	67.7709	716	71.3162	716	72.5175	716	58.3363	721	19.14	716	3.958	716	-7.434	716	-12.28	716	-7.365	716	-2.652	716	-2.318	716	-1.796	716	-5.313	716	-1.922	716	-1.509	716	-12.26	716	-14.92
717	106.828	717	92.3243	717	94.1702	717	92.1778	717	66.6868	717	70.613	717	69.3531	717	58.014	722	19.59	717	-0.689	717	-6.817	717	-12.83	717	-6.77	717	-2.817	717	-0.263	717	-1.421	717	-6.107	717	-1.717	717	-2.684	717	-11.85	717	-14.39
718	107.004	718	92.6466	718	94.6097	718	90.6249	718	65.3683	718	69.148	718	64.4307	718	57.0178	723	20.62	718	1.994	718	-10.2	718	-10.39	718	-6.205	718	-3.32	718	-2.289	718	-2.806	718	-6.59	718	-4.143	718	-3.92	718	-9.293	718	-14.29
719	107.033	719	92.588	719	93.3791	719	88.2223	719	64.3428	719	67.5072	719	59.0395	719	55.7286	724	25.23	719	0.353	719	-11.31	719	-14.38	719	-8.613	719	-5.841	719	-3.404	719	-1.534	719	-5.613	719	-3.955	719	-7.653	719	-11.19	719	-14.42
720	105.07	720	92.2657	720	90.83	720	85.6732	720	64.0791	720	66.3059	720	55.2012	720	54.791	725	20.7	720	-3.585	720	-11.5	720	-14.89	720	-6.639	720	-3.807	720	-2.544	720	-4.157	720	-4.714	720	-3.606	720	-4.998	720	-8.028	720	-13.2
721	94.6976	721	91.7969	721	87.9879	721	83.3878	721	64.1377	721	65.8371	721	54.1171	721	54.498	726	18.68	721	-2.908	721	-12.26	721	-16.96	721	-6.129	721	-4.687	721	-7.24	721	-5.225	721	-5.196	721	-3.083	721	-2.817	721	-9.044	721	-12.98
722	93.2619	722	91.2109	722	85.556	722	81.4833	722	63.581	722	65.632	722	55.4356	722	54.5273	727	17.21	722	-3.373	722	-11.64	722	-14.6	722	-8.69	722	-2.895	722	-1.22	722	-4.626	722	-6.043	722	-5.176	722	-4.347	722	-11.42	722	-16.68
723	102.257	723	90.2147	723	83.6808	723	79.6374	723	61.9109	723	65.1339	723	57.9261	723	54.1464	728	17.2	723	-5.188	723	-13.86	723	-12.52	723	-8.051	723	-3.673	723	-1.51	723	-4.182	723	-4.71	723	-5.081	723	-6.779	723	-13.75	723	-16.56
724	98.1257	724	88.5446	724	81.9521	724	77.4399	724	59.5083	724	63.9912	724	60.1529	724	52.9744	729	15.09	724	-3.924	724	-18.62	724	-18.61	724	-11.82	724	-4.868	724	-5.24	724	-5.168	724	-6.783	724	-4.352	724	-3.682	724	-12.43	724	-17.02
725	94.6976	725	86.2299	725	80.1062	725	74.9494	725	57.3694	725	62.4676	725	61.3542	725	51.2164	730	15.45	725	-5.508	725	-13.21	725	-20.49	725	-10.59	725	-6.217	725	-4.18	725	-5.666	725	-8.871	725	-4.681	725	-3.925	725	-14.27	725	-14.09
726	85.9955	726	83.7101	726	78.1138	726	72.6347	726	56.256	726	61.1491	726	61.4128	726	49.4291	731	16.46	726	-5.283	726	-13.65	726	-21.03	726	-11.73	726	-6.112	726	-7.938	726	-6.28	726	-8.301	726	-4.007	726	-7.523	726	-10.17	726	-13.48
727	86.2592	727	81.5419	727	76.2972	727	71.0232	727	55.9923	727	60.3287	727	60.6803	727	48.052	732	16.29	727	-7.019	727	-14.3	727	-17.44	727	-15.08	727	-9.413	727	-5.903	727	-7.258	727	-6.736	727	-4.569	727	-5.908	727	-12.63	727	-18.48
728	88.193	728	80.0183	728	75.1838	728	70.4079	728	55.8165	728	59.8892	728	59.6841	728	47.2316	733	14.9	728	-5.73	728	-14.13	728	-18.28	728	-12.24	728	-8.812	728	-2.483	728	-1.209	728	-8.064	728	-5.66	728	-6.3	728	-17.41	728	-16.49
729	85.9662	729	79.1979	729	75.1545	729	70.5251	729	54.9668	729	59.2739	729	58.7758	729	46.6749	734	15.54	729	-8.101	729	-20.47	729	-20.6	729	-14.6	729	-8.332	729	-4.049	729	-6.651	729	-9.48	729	-7.267	729	-4.303	729	-14.33	729	-13.26
730	88.4274	730	78.7877	730	75.9456	730	70.9353	730	53.3846	730	57.7796	730	57.9261	730	45.9717	735	15.97	730	-8.809	730	-18.64	730	-19.95	730	-13.74	730	-10.99	730	-5.332	730	-5.373	730	-8.31	730	-6.971	730	-5.34	730	-11.59	730	-17.47
731	81.8935	731	78.2603	731	76.8246	731	71.0818	731	51.5387	731	55.0254	731	57.0178	731	44.7118	736	14.38	731	-10.3	731	-18.92	731	-18.23	731	-13.2	731	-7.226	731	-7.042	731	-5.693	731	-8.368	731	-6.138	731	-5.039	731	-12.58	731	-17.35
732	82.4502	732	77.0004	732	76.9711	732	70.6716	732	49.8393	732	51.3922	732	56.0216	732	42.9245	737	13.82	732	-13.1	732	-21.56	732	-24.69	732	-17.21	732	-7.899	732	-9.287	732	-7.896	732	-6.838	732	-8.05	732	-6.786	732	-15.77	732	-20.9
733	75.1545	733	74.6564	733	76.1214	733	69.4117	733	48.2571	733	48.0227	733	55.0547	733	41.0493	738	12.52	733	-13.97	733	-21.8	733	-25.92	733	-16.65	733	-14.08	733	-10.16	733	-8.706	733	-8.73	733	-6.292	733	-7.2	733	-16.15	733	-21.73
734	74.0704	734	71.5506	734	74.5392	734	67.39	734	46.5577	734	46.0889	734	54.0585	734	39.9359	739	10.58	734	-14.96	734	-21.06	734	-21.79	734	-17.41	734	-10.43	734	-5.512	734	-8.818	734	-7.588	734	-7.08	734	-10.68	734	-15.04	734	-16.29
735	74.6271	735	68.8843	735	72.7812	735	64.8409	735	44.8876	735	45.9424	735	52.8572	735	39.9066	740	14.99	735	-9.626	735	-18.56	735	-21.65	735	-21.43	735	-14.92	735	-7.814	735	-10.3	735	-8.968	735	-8.184	735	-9.603	735	-16.49	735	-18.51
736	78.3775	736	68.1518	736	71.0525	736	62.2918	736	43.8328	736	46.8214	736	51.5094	736	40.6684	741	12.93	736	-16.57	736	-21.25	736	-28.31	736	-17.87	736	-9.894	736	-8.286	736	-8.249	736	-8.974	736	-7.767	736	-9.178	736	-16.47	736	-18.12
737	80.0476	737	69.9098	737	69.2066	737	60.1529	737	43.8621	737	47.466	737	50.5132	737	41.4888	742	12.84	737	-15.2	737	-26	737	-30.34	737	-23.02	737	-11.97	737	-11.11	737	-5.79	737	-13.51	737	-8.758	737	-10.54	737	-18.16	737	-16.93
738	79.989	738	73.1035	738	67.2142	738	58.8051	738	44.829	738	47.0851	738	50.3374	738	41.899	743	12.35	738	-14.25	738	-24.56	738	-27.42	738	-16.97	738	-10.54	738	-13.12	738	-15.17	738	-14.67	738	-5.489	738	-8.816	738	-19.03	738	-17.37
739	79.7253	739	75.3596	739	65.3683	739	58.307	739	45.8545	739	45.6201	739	50.6597	739	41.9283	744	10.52	739	-14.06	739	-27.19	739	-29.48	739	-24.74	739	-14.72	739	-10.52	739	-12.4	739	-10.1	739	-12.2	739	-8.97	739	-19.78	739	-23
740	77.3813	740	74.6857	740	64.2549	740	58.4828	740	46.0303	740	43.6277	740	50.6597	740	41.8697	745	10.89	740	-12.43	740	-26.24	740	-32.35	740	-22.97	740	-9.84	740	-8.454	740	-10.7	740	-12.29	740	-15.2	740	-11.37	740	-18.31	740	-19.69
741	70.906	741	70.8767	741	64.1084	741	58.7465	741	44.9755	741	41.8404	741	49.8979	741	41.8697	746	8.278	741	-21.93	741	-22.26	741	-31.82	741	-22.55	741	-13.44	741	-10.68	741	-11.43	741	-11.44	741	-11.51	741	-5.988	741	-22.46	741	-18.88
742	63.2001	742	65.4562	742	64.4014	742	58.2484	742	43.0124	742	40.8735	742	48.6966	742	41.7525	747	8.761	742	-14.04	742	-25.25	742	-29.41	742	-23.86	742	-13.28	742	-12.44	742	-10.57	742	-11.13	742	-10.88	742	-9.54	742	-19.18	742	-15.42
743	65.1632	743	60.5924	743	64.1084	743	56.4318	743	40.7856	743	41.02	743	47.7883	743	41.1958	748	9.237	743	-15.12	743	-32.83	743	-30.85	743	-23.73	743	-12	743	-13.96	743	-11.3	743	-15.24	743	-9.841	743	-6.949	743	-20.81	743	-20.9
744	68.5913	744	57.8968	744	62.2918	744	53.7655	744	38.969	744	42.1627	744	47.3781	744	40.1996	749	10.21	744	-28.95	744	-34.41	744	-33.75	744	-21.96	744	-17.23	744	-12.11	744	-13	744	-12.73	744	-10.21	744	-11.54	744	-23.46	744	-24.27
745	62.3797	745	57.5452	745	58.8637	745	51.4215	745	37.7677	745	43.5984	745	46.9679	745	38.8518	750	12.26	745	-21.92	745	-38.76	745	-27.61	745	-24.46	745	-21.63	745	-10.79	745	-13.89	745	-17.12	745	-16.73	745	-11.78	745	-21.08	745	-19.67
746	59.8306	746	58.8051	746	54.9082	746	50.5718	746	37.3575	746	44.3309	746	46.001	746	37.4161			746	-21.54	746	-28.3	746	-27.85	746	-22.69	746	-18.74	746	-16.03	746	-11.16	746	-16.42	746	-8.963	746	-14.32	746	-21.31	746	-23.15
747	58.8051	747	60.5631	747	52.2126	747	51.3922	747	37.7384	747	43.5691	747	44.5653	747	36.0976			747	-22.66	747	-34.35	747	-39.92	747	-20.65	747	-17.3	747	-12.39	747	-11.76	747	-13.38	747	-13.5	747	-11.7	747	-17.64	747	-24.35
748	53.1795	748	61.9402	748	52.4177	748	53.1502	748	38.969	748	40.9907	748	43.2761	748	34.9549			748	-22.05	748	-30.28	748	-36.84	748	-26.76	748	-20.86	748	-9.152	748	-8.982	748	-12.48	748	-10.94	748	-11.61	748	-23.86	748	-25.56
749	56.0802	749	62.6141	749	56.3439	749	55.2598	749	41.1372	749	36.6836	749	42.5729	749	33.988			749	-16.75	749	-33.51	749	-35.83	749	-31.88	749	-25.49	749	-17.08	749	-16.52	749	-13.9	749	-11.56	749	-14.98	749	-23.04	749	-25.08
750	58.3363	750	62.6141	750	63.7861	750	57.7796	750	44.1844	750	30.6185	750	42.3678	750	33.2262			750	-21.94	750	-38.72	750	-32.96	750	-25.81	750	-16.2	750	-17.03	750	-11.1	750	-12.8	750	-15.5	750	-16.68	750	-23.72	750	-28.56

## Sheet: Figure 2b
x	y
0.1655	0.3568
0.2006	0.3681
0.2686	0.3857
0.3612	0.4055
0.4675	0.4363
0.5083	0.4515
0.5193	0.4614

## Sheet: Figure 2c
Temperature (K)	479 nm	579 nm
x	y	y
198 K	43.8742	1156.18
218 K	47.9934	1071.79
248 K	126.136	1023.16
268 K	323.472	887.497
288 K	702.321	656.906
308 K	1048	518.4
323 K	1403	384.7
333 K	1586	287.7
343 K	1653	218.7
353 K	1606	164.8
363 K	1467	124.5

## Sheet: Figure 2d
Labels	Em1=430.00nm	Em1=432.00nm	Em1=434.00nm	Em1=436.00nm	Em1=438.00nm	Em1=440.00nm	Em1=442.00nm	Em1=444.00nm	Em1=446.00nm	Em1=448.00nm	Em1=450.00nm	Em1=452.00nm	Em1=454.00nm	Em1=456.00nm	Em1=458.00nm	Em1=460.00nm	Em1=462.00nm	Em1=464.00nm	Em1=466.00nm	Em1=468.00nm	Em1=470.00nm	Em1=472.00nm	Em1=474.00nm	Em1=476.00nm	Em1=478.00nm	Em1=480.00nm	Em1=482.00nm	Em1=484.00nm	Em1=486.00nm	Em1=488.00nm	Em1=490.00nm	Em1=492.00nm	Em1=494.00nm	Em1=496.00nm	Em1=498.00nm	Em1=500.00nm	Em1=502.00nm	Em1=504.00nm	Em1=506.00nm	Em1=508.00nm	Em1=510.00nm	Em1=512.00nm	Em1=514.00nm	Em1=516.00nm	Em1=518.00nm	Em1=520.00nm	Em1=522.00nm	Em1=524.00nm	Em1=526.00nm
0	14891	14784	14672	14988	15135	15161	15194	15281	15377	15228	15366	15252	15176	15224	15001	15183	15244	15188	15446	15535	15665	15679	15570	15734	15624	15751	15710	15730	15799	15803	15683	15793	15694	15828	15709	15757	15782	15585	15606	15699	15500	15497	15381	15351	15283	15221	14982	15063	14884
2500000	221	202	215	192	184	187	214	225	209	227	216	192	225	197	250	204	235	272	245	314	330	392	416	390	462	426	402	441	437	405	427	402	369	341	366	358	367	344	326	342	329	358	300	323	299	314	314	278	249
5000000	105	109	108	118	131	126	128	139	135	136	123	125	115	126	120	141	163	133	185	198	283	261	318	337	332	342	334	322	312	324	269	313	286	268	284	263	286	263	250	253	242	226	242	228	210	200	191	175	181
7500000	85	80	86	90	87	105	90	85	99	85	89	96	80	90	103	99	101	114	146	188	208	233	269	326	282	307	317	275	255	270	241	256	246	241	224	237	220	242	223	203	213	220	213	193	191	174	156	136	144
10000000	72	60	54	84	62	89	76	79	67	74	65	68	79	84	89	90	79	110	123	154	189	216	266	251	308	268	265	291	252	257	242	215	253	246	200	186	217	187	202	195	199	191	185	183	152	164	138	135	120
12500000	63	49	48	55	58	58	63	70	57	66	66	68	63	51	69	81	87	102	120	133	157	214	260	261	277	262	253	234	236	247	202	194	202	193	175	179	209	196	173	172	195	168	185	163	142	135	135	106	141
15000000	47	49	59	60	45	49	53	57	60	43	53	47	42	61	64	65	62	87	109	132	178	179	258	242	265	259	254	238	228	188	220	193	182	188	192	171	175	164	178	183	171	191	148	173	141	130	119	139	106
17500000	42	33	43	46	51	39	46	53	37	52	41	48	36	43	54	61	56	83	94	124	164	204	231	219	278	282	244	250	215	208	170	173	201	190	163	168	173	176	147	164	163	148	154	147	123	145	123	101	98
20000000	37	36	32	35	41	41	46	40	42	49	43	42	51	61	47	46	58	60	95	106	157	186	200	238	226	264	247	221	257	217	185	181	194	156	169	172	170	156	156	174	160	171	168	130	150	103	117	108	98
22500000	29	27	32	36	30	33	36	32	54	35	37	35	52	30	42	42	49	75	91	107	144	182	198	218	247	227	247	223	200	210	188	202	166	155	154	163	139	151	144	163	151	169	150	161	126	117	118	93	98
25000000	31	41	19	27	35	38	38	40	31	34	36	34	36	43	54	44	64	74	97	113	161	151	193	183	253	267	224	220	208	170	169	200	183	145	163	151	162	133	151	145	129	139	141	124	134	109	106	99	83
27500000	18	31	26	28	30	34	27	42	40	24	41	37	38	37	37	44	53	66	85	109	155	196	235	211	219	230	247	217	188	206	177	171	171	178	150	152	151	144	140	141	140	146	141	133	113	115	106	97	91
30000000	30	26	21	29	18	28	26	24	29	27	38	35	37	31	31	33	50	70	79	111	138	180	215	222	233	237	215	229	183	202	200	160	136	165	153	140	150	153	142	134	141	127	126	120	117	108	97	97	93
32500000	21	25	29	18	27	32	31	32	31	20	31	45	30	27	36	25	41	77	88	104	115	167	203	216	200	234	195	245	187	201	189	163	109	135	167	131	157	182	145	120	129	137	150	140	106	116	75	95	87
35000000	30	24	17	25	18	28	34	26	19	17	35	23	29	19	27	37	46	68	74	109	138	176	221	193	229	240	227	225	189	152	160	167	152	136	119	148	136	154	125	142	114	145	130	122	87	111	98	85	81
37500000	22	18	18	18	32	17	25	28	20	32	28	17	28	27	27	35	36	55	76	98	130	148	183	180	211	220	167	220	225	198	177	147	159	155	145	157	136	137	135	134	130	126	125	119	93	86	106	90	69
40000000	17	16	19	33	18	30	26	15	28	26	28	25	22	26	32	37	43	53	77	100	125	167	183	218	235	207	214	212	194	175	148	175	154	154	110	156	141	148	152	115	128	120	123	123	85	114	97	91	85
42500000	19	30	18	15	13	17	20	29	22	23	15	31	17	25	17	33	45	55	75	92	119	166	188	212	211	230	212	211	179	174	167	137	148	157	137	138	111	127	118	145	134	122	142	143	140	95	79	66	79
45000000	12	20	25	19	10	23	22	23	26	21	13	20	16	23	20	38	35	50	79	94	140	147	195	183	228	245	241	193	196	164	140	141	139	149	130	131	118	131	116	125	139	134	128	112	117	76	93	80	91
47500000	16	11	13	16	23	15	18	20	16	26	21	31	13	33	34	23	39	67	66	107	108	153	183	208	224	236	191	188	172	141	142	126	158	113	146	138	151	129	134	133	108	128	101	104	89	89	104	87	63
50000000	14	9	9	9	12	21	16	19	13	18	20	23	16	18	28	24	28	63	53	82	123	179	177	197	223	195	176	183	160	169	143	141	146	144	115	122	128	133	140	123	119	133	134	122	121	98	83	72	63
52500000	18	14	11	14	16	27	15	10	13	24	20	18	18	19	22	30	40	60	48	96	117	146	154	195	215	206	201	198	190	189	139	147	141	122	109	122	115	136	127	133	124	105	124	110	84	93	80	99	52
55000000	10	15	15	18	13	9	14	16	14	9	14	16	16	24	20	31	50	59	70	85	117	158	184	175	216	199	202	171	179	186	171	157	140	136	117	115	129	121	144	110	105	106	130	122	103	92	83	71	72
57500000	13	11	18	13	14	20	9	13	17	11	22	16	17	19	29	30	28	50	65	96	121	158	148	187	208	179	204	187	180	133	176	157	142	128	128	122	145	129	123	107	111	131	126	97	91	102	76	83	47
60000000	20	11	10	10	10	20	16	8	15	15	14	10	15	17	21	29	37	51	71	97	123	132	168	175	198	225	196	175	187	180	141	147	142	133	109	103	105	129	115	134	122	115	122	119	87	120	67	74	59
62500000	6	10	12	6	15	12	10	15	23	13	11	19	13	18	19	28	31	43	72	96	110	127	164	188	217	197	179	183	149	152	141	159	125	120	123	120	116	135	137	131	117	111	108	121	87	90	85	72	77
65000000	9	9	7	8	16	20	12	9	15	18	14	12	12	18	16	25	29	42	72	103	119	171	177	169	210	186	211	188	168	152	150	136	115	124	123	98	123	99	135	118	105	126	107	101	93	107	81	86	63
67500000	10	15	9	16	12	13	10	14	11	12	13	17	17	18	14	19	37	42	76	80	113	132	175	188	189	195	166	162	176	154	156	133	113	122	93	125	119	154	135	121	115	113	113	94	100	93	80	66	62
70000000	6	14	11	16	11	13	15	19	11	18	12	19	7	24	21	20	37	32	66	95	135	124	177	179	205	198	181	179	176	139	145	117	140	110	104	122	113	107	118	116	103	107	102	96	85	94	87	75	76
72500000	14	12	10	11	10	8	4	9	16	13	9	11	14	14	14	23	27	47	72	91	102	145	179	208	186	200	193	163	175	152	166	122	136	120	142	107	115	137	117	103	91	113	109	96	95	82	70	69	64
75000000	16	10	11	15	12	8	15	10	10	11	4	13	15	8	32	21	30	47	50	68	110	124	145	191	190	185	205	193	186	143	168	135	121	132	102	122	122	122	117	102	110	107	104	90	85	92	87	70	58
77500000	9	10	3	9	8	8	12	12	14	9	9	12	12	15	23	20	26	46	53	95	122	135	180	207	200	221	174	169	165	163	141	143	129	133	108	110	120	125	102	110	96	92	115	78	91	84	74	69	55
80000000	12	4	5	12	15	17	11	10	8	7	8	18	17	8	24	17	23	41	65	74	119	122	147	163	210	186	169	158	181	146	132	146	118	111	123	122	108	106	114	114	115	99	118	107	77	86	85	64	68
82500000	6	6	6	8	9	16	8	10	12	10	9	11	18	16	15	25	31	55	61	90	111	115	153	176	196	195	173	164	149	160	141	140	111	110	117	101	119	123	119	103	127	94	99	69	81	97	76	53	63
85000000	11	7	15	11	7	12	5	8	21	13	10	10	7	16	18	35	38	26	64	90	108	137	173	193	197	197	182	174	145	149	132	127	135	114	97	108	113	121	113	101	98	88	93	80	78	90	64	79	68
87500000	8	6	5	7	9	6	13	16	11	7	15	17	13	18	21	13	34	43	59	72	88	136	169	182	179	215	173	160	151	142	154	130	138	115	121	105	112	108	97	113	79	119	102	88	95	60	72	57	72
90000000	11	9	9	8	7	9	7	11	11	13	9	5	14	11	15	26	32	34	57	82	100	121	144	177	178	195	203	169	132	137	137	124	124	105	108	103	117	105	127	107	107	92	107	75	74	64	60	75	63
92500000	3	5	11	8	9	7	8	6	5	14	10	8	9	11	14	20	31	43	50	77	117	140	148	165	198	158	189	159	164	145	132	125	128	109	111	109	123	122	109	105	98	99	116	90	71	75	78	52	71
95000000	6	8	8	11	9	8	8	7	8	8	6	8	12	15	24	25	28	40	66	67	110	118	149	168	173	178	179	150	136	146	123	107	117	93	141	98	99	112	101	118	106	119	107	78	92	89	67	63	64
97500000	9	4	6	9	6	10	6	7	12	9	9	8	12	12	24	19	29	35	49	85	140	132	169	212	187	196	176	165	153	128	149	133	123	121	100	89	107	94	99	106	114	92	95	97	92	84	69	58	50
100000000	9	11	5	9	8	13	10	9	11	8	8	12	10	11	10	18	32	46	54	88	99	134	162	193	203	171	200	167	156	115	117	112	126	107	107	123	123	119	106	103	110	111	92	81	98	64	71	41	56
102500000	7	4	8	8	10	9	6	10	12	7	10	11	12	10	11	17	29	33	77	87	107	125	151	160	164	163	165	165	155	156	150	129	116	101	106	107	113	100	81	106	100	94	95	77	86	72	72	55	65
105000000	6	7	6	8	5	20	5	22	6	10	10	9	16	14	4	20	25	40	61	69	123	124	155	208	185	173	166	155	144	145	150	125	99	112	114	98	106	112	101	98	114	97	91	79	82	73	79	54	58
107500000	6	7	6	7	9	6	8	9	11	10	7	10	13	14	15	19	36	37	76	76	88	132	176	163	217	186	199	171	126	128	123	120	92	106	109	122	110	91	118	91	101	103	89	74	86	61	77	69	47
110000000	6	6	4	6	7	5	5	6	5	10	16	15	5	15	17	15	15	31	53	77	92	137	166	161	166	202	164	167	175	165	140	126	98	99	104	101	121	99	99	93	105	94	81	82	69	79	57	52	62
112500000	5	8	12	6	3	4	6	4	7	5	4	7	12	11	14	21	30	39	55	68	107	123	140	174	185	184	165	172	138	155	129	114	101	122	87	138	96	122	113	89	99	102	87	84	82	69	57	56	57
115000000	8	7	12	13	8	12	6	10	8	6	3	11	8	8	15	26	22	24	56	72	96	117	150	173	212	196	170	171	136	143	143	126	101	106	116	82	89	114	120	117	85	98	94	82	88	62	75	52	58
117500000	7	9	5	7	9	7	9	8	7	14	4	10	7	10	18	12	17	36	50	65	98	124	145	175	164	185	165	146	144	113	133	124	111	114	124	101	94	125	107	87	105	112	84	105	83	58	67	62	57
120000000	11	3	11	5	9	9	5	6	5	7	5	12	7	9	12	16	23	32	54	73	103	114	183	157	169	164	171	181	125	139	138	128	113	91	95	108	102	109	92	118	106	102	84	78	69	67	65	67	50
122500000	5	6	5	2	4	4	7	5	8	8	10	8	12	13	12	13	21	37	50	72	104	122	144	166	171	199	181	145	152	136	149	105	108	105	110	75	101	102	85	92	102	101	98	75	65	77	62	65	57
125000000	3	8	3	6	8	4	6	12	14	18	11	13	15	8	11	13	18	41	57	70	110	116	141	161	155	179	183	163	152	140	118	119	119	105	78	108	128	112	92	97	113	85	100	100	76	70	65	64	67
127500000	6	2	4	10	5	6	5	5	5	4	7	8	10	6	16	15	22	39	50	82	90	119	123	186	171	165	172	140	134	126	116	111	123	99	106	84	101	93	112	97	92	85	90	91	79	69	70	69	66
130000000	9	6	11	4	0	6	9	7	7	4	11	4	4	4	13	26	22	32	57	67	107	125	129	143	195	171	143	169	156	120	130	128	120	113	117	90	109	92	93	98	79	81	101	75	88	65	65	62	59
132500000	4	5	6	3	3	7	5	4	11	4	7	6	16	6	12	13	22	33	44	84	103	116	159	178	145	161	167	177	150	130	108	112	108	74	91	100	88	94	85	88	121	114	99	69	85	60	61	65	64
135000000	3	3	5	5	1	10	1	9	6	3	4	9	6	9	13	13	22	26	44	73	106	120	160	151	150	181	183	161	129	122	112	116	104	94	112	98	102	93	103	77	94	70	101	81	72	79	58	59	52
137500000	9	5	6	9	3	6	10	11	10	5	3	9	6	8	13	20	20	33	60	74	108	95	166	171	176	160	151	152	151	124	137	107	93	107	96	91	120	85	100	84	90	94	98	91	75	55	48	61	60
140000000	8	8	3	3	4	2	2	7	4	8	7	8	9	8	14	15	24	32	38	81	97	112	149	144	157	163	156	160	138	111	125	124	108	94	112	93	97	94	100	81	91	79	86	85	64	62	53	51	55
142500000	2	5	5	5	6	5	3	5	4	8	8	12	10	11	12	10	17	31	47	67	87	94	133	158	166	167	149	140	128	158	133	94	107	81	104	102	100	106	105	91	104	88	82	88	77	74	61	52	38
145000000	1	9	4	4	3	9	4	3	8	4	4	9	8	12	12	13	20	34	54	63	95	109	140	171	154	166	167	134	153	94	95	118	99	97	104	107	97	101	102	81	113	102	93	81	74	67	55	55	62
147500000	7	2	2	9	2	5	6	8	2	5	9	9	7	12	13	18	34	38	54	68	74	110	154	172	139	149	157	149	150	118	118	111	108	94	92	89	88	96	102	105	104	101	70	78	92	58	61	49	36
150000000	5	4	4	4	6	2	2	3	7	10	7	6	10	10	14	14	14	26	49	66	99	131	133	156	180	191	137	144	140	132	116	119	88	113	89	87	87	92	82	78	91	110	91	86	86	73	63	52	45
152500000	5	4	4	2	10	8	5	3	6	7	2	6	5	8	15	15	19	41	54	66	87	119	140	141	173	158	165	129	123	139	122	100	101	96	83	95	84	86	102	91	77	95	74	82	89	65	63	65	52
155000000	3	8	4	6	6	9	4	7	9	4	6	7	6	8	15	13	21	30	45	65	87	129	149	161	151	180	150	164	140	122	110	94	105	103	113	87	86	100	77	95	74	83	99	92	83	70	58	47	54
157500000	5	5	3	4	4	8	6	6	10	10	3	9	7	13	17	7	16	43	36	77	80	105	142	165	167	169	142	139	130	146	119	77	102	102	102	98	101	102	92	80	92	71	88	98	81	57	63	45	52
160000000	8	3	3	5	4	2	8	6	6	10	4	10	6	7	8	13	15	36	42	74	90	114	126	143	177	134	159	141	157	131	112	119	102	91	87	88	84	87	92	91	88	82	73	89	74	49	65	56	54
162500000	5	4	6	6	2	3	9	1	5	6	5	3	5	7	20	12	14	27	46	36	112	104	143	121	154	186	168	137	143	121	115	132	100	97	102	85	86	94	99	75	100	95	78	85	69	71	67	58	45
165000000	3	6	4	6	6	10	1	6	2	5	5	13	6	10	13	13	16	35	34	55	83	104	142	160	175	164	160	159	134	137	114	109	97	106	92	83	90	86	97	85	83	94	70	81	65	55	69	54	51
167500000	7	5	4	4	8	7	5	3	8	3	2	6	6	4	14	19	21	41	56	69	88	127	157	137	146	168	139	130	133	126	113	116	91	99	86	81	87	81	98	99	100	84	91	68	67	68	53	44	46
170000000	9	4	4	7	4	5	4	6	7	7	6	9	9	11	13	9	22	27	43	81	84	101	134	157	153	163	157	142	151	140	132	106	114	113	84	84	84	89	104	81	96	79	85	75	67	73	61	44	39
172500000	3	8	5	0	7	8	6	3	6	4	7	3	8	10	9	10	15	33	44	48	92	110	134	157	126	159	143	116	126	126	94	109	90	110	83	102	73	91	88	100	74	77	84	70	59	58	56	46	48
175000000	2	4	5	5	4	3	3	2	6	4	7	7	6	12	14	20	23	31	43	55	72	118	113	154	157	147	152	145	125	134	111	111	93	89	100	88	93	96	88	75	88	79	76	61	74	72	69	46	53
177500000	2	1	2	2	4	6	6	4	3	3	6	15	6	14	14	26	20	34	51	52	80	94	131	138	166	144	157	151	132	129	97	88	99	98	91	91	87	94	83	80	91	77	73	85	63	63	64	61	59
180000000	7	3	1	5	2	5	3	9	6	7	1	3	6	7	13	11	17	31	51	68	95	99	145	148	169	141	149	147	135	116	116	103	116	112	103	87	81	91	69	83	84	92	80	63	52	74	42	51	40
182500000	3	2	5	3	4	3	3	2	7	4	3	2	7	8	7	17	22	26	44	54	66	101	121	143	168	158	148	134	123	117	114	93	85	89	90	85	92	91	111	83	74	71	85	62	61	72	60	58	37
185000000	2	3	3	3	3	3	4	1	6	5	6	4	8	8	7	10	24	31	46	63	86	103	140	137	144	139	143	132	110	131	110	82	88	93	79	94	92	85	78	107	92	79	81	72	56	64	54	41	43
187500000	3	3	3	6	7	8	3	2	1	7	7	5	2	7	12	11	17	18	40	65	92	108	145	139	151	154	133	125	127	121	118	102	85	86	79	86	81	87	75	82	79	94	73	73	73	67	55	47	36
190000000	7	6	2	5	3	4	5	2	3	8	3	7	6	9	10	15	16	34	37	80	85	103	123	114	134	155	145	108	127	136	98	99	93	81	81	91	90	96	79	83	78	91	79	71	94	60	46	42	47
192500000	3	3	2	2	8	3	5	6	1	2	7	7	6	9	12	13	29	20	40	78	73	104	131	152	156	127	154	135	104	120	128	112	91	80	81	86	82	80	82	98	76	92	76	99	66	60	43	61	46
195000000	3	3	3	5	9	6	5	9	9	6	9	5	8	5	14	20	30	23	59	64	100	114	107	124	146	131	157	130	119	110	97	100	97	91	75	80	84	102	77	83	80	91	76	65	67	74	47	59	43
197500000	4	4	4	5	4	3	11	2	3	6	6	11	6	5	6	14	23	34	44	60	85	114	125	131	155	147	121	138	129	131	122	98	96	77	75	98	84	85	79	103	82	93	57	86	66	62	51	71	35
200000000	1	7	3	3	2	2	2	1	5	7	4	12	6	10	7	11	13	29	44	69	75	101	112	147	137	159	131	151	120	121	97	83	97	83	86	81	78	82	96	103	71	91	87	75	78	48	57	42	54
202500000	6	3	2	4	2	2	5	6	6	9	9	11	4	9	11	13	22	31	44	59	77	80	107	161	143	143	166	129	158	121	89	91	82	106	88	78	77	90	79	76	95	61	82	80	66	69	51	41	45
205000000	2	3	1	6	5	4	3	5	5	6	4	5	7	8	12	17	18	30	53	62	85	94	122	115	132	126	130	140	127	116	100	103	81	79	71	75	80	91	98	79	76	79	68	56	66	59	52	58	49
207500000	3	3	5	2	1	5	0	6	5	8	6	7	9	7	12	21	14	22	34	64	88	99	109	149	149	158	127	148	115	103	118	93	96	92	68	96	88	69	78	72	71	70	68	80	68	58	48	55	52
210000000	5	3	2	0	5	1	6	2	9	5	7	5	16	6	4	16	13	32	35	53	75	108	106	137	158	145	128	133	127	131	112	88	101	70	85	87	85	69	78	68	81	67	67	74	75	61	50	52	39
212500000	3	3	3	1	4	3	6	2	5	9	4	2	7	9	9	16	12	23	44	61	76	97	125	115	122	147	141	132	118	103	109	95	76	62	79	90	82	93	69	77	81	76	59	62	66	54	63	46	36
215000000	5	9	7	7	4	3	5	3	4	7	6	6	5	8	13	13	20	24	42	58	73	105	112	143	149	157	126	129	128	104	102	120	100	85	90	97	81	84	70	81	81	70	62	74	61	64	58	47	56
217500000	5	3	2	3	3	5	4	4	0	4	4	5	9	8	9	11	18	26	46	57	78	92	112	133	150	125	146	131	116	122	80	94	91	76	72	73	85	75	85	81	76	77	81	74	59	49	62	50	27
220000000	4	7	3	1	1	6	1	1	4	5	4	10	3	7	7	20	26	28	35	61	72	119	124	140	176	129	121	119	100	128	108	121	89	95	85	69	84	101	75	106	79	82	76	71	48	69	55	38	48
222500000	3	2	2	5	2	6	4	6	1	5	2	12	5	9	10	6	16	28	23	51	67	98	111	139	160	136	110	115	116	107	101	88	97	75	75	79	73	87	85	74	72	91	55	56	77	54	47	41	39
225000000	4	4	0	2	3	2	7	5	2	6	5	12	10	12	9	14	22	25	36	63	64	98	145	126	174	147	128	141	122	114	96	89	100	88	67	69	64	76	89	73	94	80	69	63	59	44	53	51	46
227500000	2	0	2	4	4	3	5	7	2	1	5	3	6	8	8	13	19	23	37	51	66	97	101	137	131	141	127	127	105	101	88	77	88	78	93	87	77	82	74	78	72	69	59	51	59	52	42	51	45
230000000	6	3	2	2	6	3	5	8	1	2	7	4	7	6	11	12	20	40	42	57	75	103	118	145	138	138	138	125	131	104	108	96	93	57	77	88	71	69	73	73	65	84	68	71	60	62	60	35	45
232500000	2	2	3	1	3	4	2	7	6	3	8	5	4	5	3	13	24	25	43	56	78	93	135	131	144	155	147	138	126	110	85	92	102	87	80	81	81	87	87	77	68	61	82	74	67	65	49	49	46
235000000	1	2	5	7	3	2	11	8	5	6	4	5	5	13	8	4	15	23	25	63	77	99	127	125	142	139	126	110	110	113	100	85	78	61	81	67	78	73	87	73	77	83	59	69	58	63	56	41	28
237500000	4	0	1	3	4	0	1	4	4	3	1	6	3	8	10	12	16	18	41	52	82	84	132	147	134	123	149	108	94	104	88	86	95	65	69	81	66	93	71	87	80	71	82	65	56	63	59	42	40
240000000	3	3	5	0	5	5	7	1	5	5	3	4	5	10	12	14	10	31	38	56	62	91	129	121	154	124	163	140	110	118	101	110	78	82	79	70	73	77	69	80	84	79	76	71	57	66	50	48	46
242500000	4	2	3	2	2	3	4	4	5	7	5	7	6	8	8	14	15	31	37	59	74	107	103	120	131	129	132	123	109	102	96	98	93	76	87	74	75	85	80	65	86	70	61	76	74	61	56	57	37
245000000	1	4	2	5	2	2	4	1	3	5	8	5	6	2	10	14	14	26	28	55	90	105	96	125	130	143	127	98	96	100	89	91	81	84	80	77	84	59	84	68	79	66	68	69	69	41	58	55	33
247500000	2	3	0	2	1	2	1	2	2	2	7	6	6	7	14	7	15	26	39	50	65	111	108	126	148	140	112	124	103	115	109	93	74	79	77	101	65	67	72	67	75	59	80	54	63	61	50	47	38
250000000	2	6	2	5	3	4	1	3	2	1	5	6	9	8	6	14	19	24	43	51	73	99	139	132	138	108	115	125	107	121	100	75	92	78	74	74	75	82	71	70	76	80	59	69	77	63	55	41	44
252500000	2	5	4	0	4	3	1	3	4	7	2	7	12	8	8	16	14	28	44	45	71	104	130	137	138	144	136	137	119	96	97	77	75	67	89	70	75	68	86	80	91	69	71	57	56	52	61	46	38
255000000	1	3	3	1	2	5	4	3	4	3	4	4	1	7	3	15	19	25	25	70	67	93	125	116	127	123	125	113	116	99	90	75	86	71	55	73	54	71	72	79	77	64	79	58	46	46	39	41	37
257500000	2	1	7	5	3	0	4	2	3	3	5	4	0	11	6	14	21	34	32	48	75	95	111	131	115	144	137	110	121	102	94	103	86	74	79	79	72	71	80	80	83	75	74	64	63	59	50	50	39
260000000	3	3	4	2	1	2	3	3	2	3	2	10	7	4	14	13	14	23	32	49	71	104	103	130	140	144	109	128	109	82	85	83	98	87	52	73	71	62	89	77	81	69	76	58	61	40	45	48	43
262500000	0	0	3	3	1	1	3	4	2	3	2	10	3	6	12	8	22	19	41	57	83	81	104	146	114	141	141	103	119	100	90	95	83	73	68	67	70	83	79	66	61	59	57	61	60	57	50	40	43
265000000	3	3	4	7	0	2	3	2	5	3	8	3	7	3	5	13	14	28	43	45	76	87	108	123	135	135	146	100	98	131	93	100	78	60	76	85	88	69	72	67	81	59	62	68	64	49	55	35	42
267500000	3	3	2	1	3	1	3	0	4	5	7	2	1	5	9	7	26	22	31	60	76	104	96	112	127	132	139	115	102	100	97	90	81	62	79	81	80	82	64	71	83	74	51	54	61	56	41	41	35
270000000	2	4	2	1	1	1	4	3	2	5	4	5	2	2	16	12	14	24	36	55	80	99	97	134	122	135	132	129	105	85	98	79	65	84	72	83	74	58	80	70	70	81	86	58	54	51	60	45	35
272500000	5	3	6	0	3	3	2	1	4	3	4	4	3	4	12	11	11	27	33	59	66	90	107	127	161	138	137	124	101	80	86	78	87	78	65	85	75	75	73	70	59	80	66	62	66	49	36	46	52
275000000	2	4	1	2	2	3	5	3	4	3	2	0	2	9	5	9	24	23	37	53	69	78	118	130	161	150	149	114	93	104	84	75	95	60	71	63	65	68	73	67	80	83	69	61	59	50	51	54	31
277500000	1	1	1	5	4	2	5	2	4	2	4	4	9	5	11	6	17	23	32	61	76	91	95	132	129	113	111	114	112	85	99	76	69	89	61	80	71	92	58	78	71	83	65	66	53	49	43	44	45
280000000	3	1	2	3	3	4	1	4	7	2	1	4	7	6	9	16	16	26	32	58	69	91	120	114	140	136	112	125	113	90	110	72	69	80	68	65	64	78	66	39	64	75	65	57	59	48	38	39	43
282500000	9	2	1	1	2	4	4	4	2	4	3	1	6	8	7	17	11	28	43	47	78	93	96	109	111	134	112	107	122	89	87	72	79	65	68	81	68	62	69	76	77	62	67	54	55	61	29	32	32
285000000	5	3	7	3	4	1	2	3	3	2	2	5	1	4	8	9	19	33	23	51	71	87	107	111	123	128	129	89	118	95	83	77	73	67	79	75	57	78	98	71	58	63	65	56	50	55	60	43	32
287500000	4	4	2	4	6	6	1	2	6	1	5	4	3	7	6	13	22	21	30	51	60	96	108	130	119	121	125	119	100	99	90	98	72	66	86	58	65	77	60	87	70	64	58	55	56	54	35	54	37
290000000	2	3	1	2	5	5	1	2	3	4	1	4	3	5	4	12	12	25	29	52	62	86	116	127	113	107	120	123	120	86	99	95	75	70	82	56	66	71	66	48	83	70	68	60	55	44	46	33	33
292500000	5	2	4	2	6	5	5	1	1	0	2	1	2	4	9	9	22	21	37	47	71	73	101	117	105	164	132	123	94	102	95	64	93	83	76	82	70	67	77	66	81	65	53	67	59	49	36	42	26
295000000	2	2	1	0	3	2	7	1	3	0	5	4	3	6	8	5	16	25	33	48	88	88	112	125	104	118	135	128	119	110	78	74	74	79	71	75	66	69	74	69	74	58	62	48	64	61	45	42	37
297500000	1	3	4	4	1	2	4	2	2	1	6	8	3	0	5	16	18	23	31	52	58	96	113	123	110	133	113	118	110	101	113	86	79	73	69	69	83	69	74	67	79	68	57	59	58	60	43	29	27
300000000	3	3	2	1	1	4	4	1	5	2	2	3	8	7	4	11	23	32	41	46	87	86	85	119	137	131	105	105	104	105	100	79	80	65	85	73	69	67	54	74	75	71	61	47	39	56	42	29	39
302500000	2	6	1	1	3	5	3	2	3	5	3	3	2	7	11	11	12	22	41	59	67	76	94	104	110	116	112	113	106	112	106	83	70	60	58	62	71	62	55	76	58	60	65	47	42	50	39	35	35
305000000	1	2	2	0	4	0	2	3	5	3	3	6	5	4	8	5	21	25	26	70	50	81	93	95	105	107	97	103	99	92	70	85	71	73	72	83	67	62	73	63	63	75	57	67	56	57	43	36	32
307500000	6	1	1	4	2	1	1	3	5	1	1	2	4	5	6	7	11	18	31	48	80	91	92	114	132	127	129	117	114	88	84	69	83	66	55	80	59	63	62	75	68	64	55	50	35	50	39	31	37
310000000	3	3	4	0	2	2	0	4	2	4	4	5	6	8	3	18	22	26	29	62	70	66	102	117	114	146	107	87	83	97	86	87	75	71	62	68	69	68	74	57	59	65	43	66	52	55	43	30	42
312500000	3	2	2	2	0	3	3	8	2	6	6	4	5	5	2	12	9	29	32	49	75	79	106	102	151	134	115	105	97	105	95	89	82	66	65	66	50	68	65	71	55	67	73	41	45	38	52	33	38
315000000	4	3	6	2	5	1	0	2	1	2	1	5	2	4	3	17	17	24	32	55	65	76	96	127	111	115	116	112	89	95	75	75	65	60	61	62	72	75	77	67	63	51	55	43	44	41	35	38	36
317500000	1	4	1	3	3	2	3	4	1	3	3	2	1	2	8	6	17	19	32	64	77	106	95	107	136	108	124	118	98	83	98	84	71	67	76	50	78	62	68	58	58	65	71	50	61	37	40	36	45
320000000	2	3	1	0	2	0	6	1	1	3	3	2	6	6	1	18	17	30	27	37	72	92	94	120	111	99	115	106	88	106	80	78	86	69	80	59	72	68	55	64	68	68	64	63	48	47	45	47	25
322500000	3	2	4	1	3	3	3	1	3	5	3	0	4	6	4	7	13	17	35	57	67	84	111	104	131	136	106	114	102	98	90	88	74	69	72	66	61	60	64	65	72	60	56	60	50	34	43	36	35
325000000	3	1	2	2	2	4	2	2	0	0	1	7	4	5	6	9	16	22	38	44	76	92	106	114	115	104	104	110	95	98	96	92	82	71	65	68	57	61	53	59	59	57	58	55	49	43	54	37	32
327500000	5	1	1	1	3	0	2	3	5	1	3	5	3	8	12	5	6	19	36	44	69	80	84	107	119	114	119	100	88	79	99	83	70	63	74	69	60	62	82	65	57	85	45	48	60	47	35	45	32
330000000	3	3	0	3	6	1	9	3	1	3	2	2	11	1	8	11	14	16	30	43	51	77	90	90	119	129	110	92	90	95	84	69	83	67	61	77	70	88	59	70	65	69	66	65	38	42	32	39	31
332500000	7	2	3	2	1	4	0	1	4	3	2	4	3	7	8	7	9	20	31	36	75	76	103	94	149	108	112	82	89	83	76	79	77	79	62	64	66	54	61	72	66	77	54	55	46	45	39	49	29
335000000	3	2	1	1	2	2	2	5	2	4	5	5	5	5	8	8	16	19	27	33	63	89	90	98	113	132	116	117	79	96	93	69	86	61	81	63	68	66	68	60	58	73	59	62	49	40	40	37	36
337500000	2	2	2	2	3	1	4	3	5	2	4	2	5	5	13	3	17	22	39	53	61	75	114	91	130	129	123	120	81	85	66	69	67	67	63	78	81	58	75	56	60	47	45	38	59	44	43	32	37
340000000	3	4	2	2	3	1	2	3	1	1	4	3	6	2	5	9	13	19	31	40	52	73	92	111	103	122	111	88	99	79	79	76	70	68	65	66	66	68	67	71	65	56	59	49	64	44	33	30	26
342500000	0	8	4	1	2	5	2	1	1	5	5	2	1	4	6	17	14	16	39	50	52	92	120	101	126	117	110	109	90	89	83	91	70	66	71	55	70	68	65	60	61	61	51	51	57	45	38	38	34
345000000	0	7	0	4	2	3	3	0	0	3	2	3	6	6	7	8	23	20	25	48	63	84	101	93	123	116	107	107	84	82	91	85	78	71	59	69	68	58	63	56	68	68	61	62	42	48	37	42	38
347500000	1	4	2	2	2	2	5	1	2	5	8	8	4	4	9	10	14	14	31	33	66	81	87	124	120	116	107	107	106	88	74	83	49	74	59	56	77	80	48	81	63	56	64	56	50	40	28	34	21
350000000	3	1	3	4	3	2	4	3	1	0	0	1	3	6	4	12	13	19	31	44	61	68	77	105	111	104	114	92	98	88	81	75	76	75	67	62	67	46	66	62	75	61	52	55	43	49	56	42	32
352500000	0	1	3	2	0	3	5	4	5	4	4	6	6	5	6	4	8	16	41	43	59	85	102	108	111	119	98	107	91	86	76	81	76	66	56	59	63	49	56	76	67	69	62	62	55	37	34	35	39
355000000	1	2	2	3	0	0	0	3	3	4	1	6	8	6	9	10	10	24	38	58	60	81	86	110	126	91	107	95	94	83	81	73	68	80	64	85	63	68	60	48	71	61	54	45	55	49	37	38	31
357500000	2	1	3	1	3	4	3	2	1	3	1	4	6	4	7	5	9	23	38	49	59	59	104	98	126	111	119	108	78	84	76	81	70	60	59	54	66	61	65	71	66	61	74	57	52	38	41	40	26
360000000	1	2	1	1	2	0	1	3	3	4	6	2	5	2	4	12	21	26	34	37	56	55	71	124	107	124	112	97	78	69	77	71	64	50	63	65	63	62	58	54	61	58	57	57	48	36	42	27	31
362500000	0	4	3	2	2	1	2	3	2	4	2	2	4	3	6	13	13	24	27	44	62	66	85	82	110	120	109	92	93	100	77	88	69	75	69	53	70	46	56	54	63	57	53	59	45	39	44	38	32
365000000	1	5	2	4	3	3	7	3	0	5	3	4	2	3	5	13	10	18	34	41	55	79	94	112	104	107	100	83	96	87	75	75	55	72	69	61	58	65	57	51	54	49	59	49	48	46	41	39	23
367500000	0	1	2	1	2	2	2	4	4	2	7	3	4	1	10	7	8	14	31	45	57	88	96	113	113	144	87	98	79	79	71	84	77	68	55	62	60	66	59	63	63	50	55	37	47	45	28	45	34
370000000	1	0	2	4	0	2	1	5	2	2	2	5	6	6	7	3	15	23	23	34	47	78	87	103	112	93	114	109	76	78	71	72	78	72	58	67	61	56	67	69	52	58	63	53	49	45	34	46	33
372500000	3	2	1	2	5	1	1	5	3	1	1	1	5	2	3	7	17	17	21	48	63	82	93	98	97	117	102	83	83	104	79	88	72	68	61	61	56	71	65	58	56	55	55	45	35	44	35	41	27
375000000	3	6	0	1	3	0	0	3	3	3	5	4	7	6	6	7	12	11	34	37	59	73	83	92	113	105	101	111	103	71	82	69	66	70	51	55	45	66	55	68	76	49	54	34	45	31	33	37	36
377500000	2	1	3	0	1	3	2	0	1	2	3	2	5	4	3	6	19	12	27	44	58	76	82	108	96	107	106	95	89	96	89	62	52	66	67	56	62	68	72	73	67	54	57	44	43	50	45	29	32
380000000	2	0	2	0	1	2	1	1	5	1	3	2	5	10	6	11	10	15	29	33	57	86	89	95	101	116	99	94	99	98	98	73	60	63	54	61	66	57	59	60	56	60	59	37	41	48	32	34	34
382500000	2	1	1	2	3	1	2	0	1	3	2	2	6	5	6	9	13	22	23	50	60	58	89	89	96	95	101	82	85	77	86	75	75	48	53	57	62	63	66	52	53	70	48	44	41	44	49	27	36
385000000	0	3	1	2	0	2	2	6	0	2	7	1	3	11	8	4	4	21	35	44	62	71	91	109	112	114	90	86	94	83	64	69	76	74	51	76	40	53	54	54	59	60	50	38	51	41	36	43	36
387500000	2	0	5	3	1	0	0	0	0	1	2	3	4	6	6	12	11	33	25	47	52	81	87	105	108	94	106	111	88	80	76	81	48	52	64	59	82	55	63	59	55	61	47	52	37	39	34	34	32
390000000	1	3	0	2	0	6	3	3	4	0	2	2	5	4	5	5	9	18	27	39	52	84	86	110	101	104	98	82	89	74	83	56	56	51	68	53	62	57	64	62	56	48	58	42	43	40	26	31	34
392500000	2	2	0	3	2	2	3	2	0	6	1	5	4	2	8	11	6	17	23	35	57	67	90	116	125	124	93	102	82	70	79	81	72	62	67	37	59	74	75	50	62	44	52	64	45	42	42	30	27
395000000	3	1	2	1	3	1	2	2	3	2	7	5	5	7	4	7	15	23	32	33	50	76	86	92	107	98	105	105	103	100	73	83	58	55	63	62	62	53	49	69	60	63	54	53	45	34	33	29	32
397500000	0	2	2	1	4	2	1	1	1	1	1	4	6	4	7	14	11	22	37	35	47	69	83	103	106	102	97	93	104	63	74	55	68	66	63	56	59	60	52	75	46	58	44	45	42	43	35	37	14
400000000	1	1	2	1	3	0	0	0	2	2	2	3	2	3	7	7	12	21	22	39	49	72	76	80	96	125	96	111	88	73	65	68	83	50	63	51	53	53	67	54	68	49	51	40	46	46	33	33	33
402500000	2	1	2	1	3	2	2	1	2	5	6	1	3	3	9	13	12	13	26	42	53	91	93	85	112	101	85	109	93	80	73	76	57	51	73	49	41	55	65	58	62	51	59	46	40	36	42	36	27
405000000	1	4	2	2	3	5	0	1	5	3	5	2	3	2	9	11	15	18	26	44	61	64	86	87	105	98	92	99	81	74	61	62	65	70	56	71	55	40	75	46	72	43	37	53	52	45	40	35	23
407500000	0	6	0	1	1	3	2	0	2	2	1	3	6	7	6	5	12	15	41	39	57	55	72	91	107	87	91	78	91	84	77	73	56	72	53	59	48	50	56	62	69	57	43	47	47	57	31	25	32
410000000	2	3	4	4	4	2	2	2	2	3	2	1	3	2	7	8	7	19	22	32	54	72	100	90	106	97	100	95	82	91	53	63	70	68	61	54	58	50	71	55	59	58	42	37	48	42	36	33	33
412500000	4	2	2	2	2	2	1	3	3	4	9	1	3	5	7	10	17	22	37	33	58	70	79	88	95	116	95	97	78	85	81	58	67	72	67	71	49	60	60	64	54	53	53	41	49	40	41	31	34
415000000	1	1	0	4	4	4	2	2	1	5	2	4	7	6	7	6	16	13	19	60	66	62	67	116	107	100	92	93	68	79	73	80	64	66	43	62	52	47	54	60	54	39	47	50	35	42	33	27	34
417500000	2	1	1	2	2	3	4	1	2	1	2	7	2	7	3	3	14	21	16	51	49	67	86	81	93	89	91	88	108	74	79	58	55	58	53	58	59	52	64	48	58	36	46	53	30	34	37	31	25
420000000	4	0	3	3	3	1	3	3	0	6	7	3	4	3	12	11	12	21	25	35	51	74	86	91	83	128	106	88	83	65	71	62	62	71	49	55	73	83	49	57	41	40	50	46	31	32	44	24	25
422500000	2	3	1	3	2	1	0	0	0	1	3	3	2	5	8	4	18	26	27	38	66	73	65	84	111	90	95	88	85	83	68	69	58	57	72	51	65	59	64	54	48	63	47	47	34	48	44	23	32
425000000	0	1	1	0	0	3	0	3	0	4	4	5	3	2	4	9	16	14	17	40	42	79	61	110	89	102	98	95	78	86	73	63	52	69	64	51	62	62	60	59	56	57	58	51	37	38	55	29	31
427500000	2	2	3	1	5	3	1	2	2	3	2	10	6	5	12	7	10	12	26	46	43	59	82	108	99	99	81	95	76	74	63	65	55	45	54	51	48	52	60	55	66	70	46	47	38	48	33	42	26
430000000	2	2	1	6	3	5	6	1	0	0	5	2	6	2	4	8	10	12	20	39	58	58	71	87	102	104	95	101	75	62	63	75	62	50	53	66	60	52	55	54	54	61	51	63	41	46	31	22	34
432500000	1	0	5	2	2	4	1	2	2	2	3	1	0	6	6	2	14	25	33	30	39	60	69	84	83	81	111	88	82	83	70	60	65	52	58	67	56	50	58	51	58	47	50	40	46	38	27	34	27
435000000	4	1	3	3	3	1	3	5	1	2	5	1	7	2	6	13	15	12	29	34	54	86	85	91	120	85	96	78	85	65	69	42	65	64	48	55	58	53	53	69	49	43	28	51	38	33	28	37	34
437500000	1	1	1	2	2	3	1	3	5	1	1	3	3	4	3	14	8	31	24	32	52	79	98	110	80	88	88	77	71	75	71	52	66	60	64	53	63	50	57	59	57	51	46	41	38	38	32	36	31
440000000	2	2	1	2	4	6	1	3	1	3	2	1	4	2	3	13	7	16	20	47	58	73	88	87	100	84	94	95	77	94	74	72	55	53	63	42	43	49	55	41	52	68	39	49	39	37	41	25	23
442500000	1	2	1	0	1	2	10	3	4	3	2	2	2	3	5	4	14	20	27	31	56	68	81	86	102	95	93	73	75	91	48	68	64	55	56	67	51	46	56	66	37	49	44	42	26	33	41	27	23
445000000	0	3	0	1	2	4	3	1	3	2	2	3	4	9	5	7	9	29	29	38	46	52	76	82	93	108	115	78	76	82	60	65	73	52	57	57	61	45	60	55	45	50	46	39	33	36	40	30	22
447500000	1	1	1	2	3	3	0	0	3	2	3	0	4	8	1	8	14	12	28	34	34	75	90	93	95	93	103	101	75	76	58	65	63	49	61	44	53	46	59	55	61	52	49	49	44	31	37	26	29
450000000	3	1	4	0	1	2	3	1	1	0	4	6	2	1	5	12	13	22	27	36	55	82	71	94	99	108	120	77	97	89	68	61	36	44	42	57	52	60	60	63	50	47	49	52	44	29	27	33	26
452500000	2	2	3	0	1	2	3	0	4	0	2	3	3	7	9	4	7	19	18	34	47	60	87	88	98	111	95	89	101	75	65	59	66	61	59	50	49	45	56	64	45	49	47	48	55	28	31	24	28
455000000	0	2	2	0	1	2	2	1	2	1	1	4	3	6	2	6	13	17	24	35	54	66	81	96	87	85	89	83	85	84	59	58	65	52	55	53	49	59	52	46	51	50	44	40	38	36	31	31	38
457500000	1	5	2	0	2	1	4	2	2	3	0	1	3	2	3	5	16	11	29	34	44	69	77	89	88	82	102	73	86	72	61	55	68	68	45	70	46	52	45	59	51	56	45	43	37	44	37	24	29
460000000	4	0	2	2	4	3	1	2	1	2	2	5	5	8	3	6	8	16	28	32	56	51	89	77	92	84	97	82	68	70	66	67	51	56	62	46	46	65	48	51	52	51	53	43	34	37	35	36	29
462500000	2	2	1	3	0	1	3	0	1	1	7	2	3	6	7	7	8	9	16	36	47	67	88	83	95	90	90	85	93	67	61	58	68	45	52	56	53	49	53	42	42	51	48	51	40	44	25	37	22
465000000	1	2	2	2	3	0	1	3	5	3	1	0	5	6	2	5	16	18	27	34	52	62	85	95	89	97	85	81	70	75	71	80	61	45	64	55	41	38	61	51	44	50	50	47	49	47	36	31	28
467500000	0	0	3	1	2	0	2	4	3	1	3	5	5	2	5	4	13	17	24	35	55	54	69	96	89	79	114	82	77	64	74	49	62	50	47	46	53	46	52	52	46	36	35	34	39	38	31	42	30
470000000	1	0	1	0	3	1	2	2	0	1	3	3	3	2	7	8	9	21	24	37	52	65	77	89	96	96	96	80	66	76	60	58	42	59	52	42	53	50	41	46	46	65	45	46	27	25	25	29	22
472500000	1	2	1	1	1	1	2	1	1	5	1	6	6	3	4	10	8	13	24	31	43	65	74	67	87	102	81	76	72	73	60	46	63	49	59	44	50	47	60	68	45	40	39	31	43	24	24	35	40
475000000	2	4	0	1	0	1	4	4	2	2	4	4	3	7	2	1	13	19	19	30	35	67	83	92	95	87	56	82	69	58	70	66	68	49	47	40	58	39	42	46	47	38	35	47	34	27	34	19	36
477500000	0	1	0	5	1	1	1	6	1	1	2	4	1	5	5	6	5	19	19	50	54	35	84	73	91	92	87	90	85	73	69	61	60	45	48	38	40	52	63	49	66	54	37	43	33	30	35	35	28
480000000	3	1	1	1	2	0	1	2	0	1	1	3	2	2	5	4	11	20	19	33	48	49	76	84	70	101	78	78	69	81	53	53	39	49	62	44	44	53	48	51	49	52	54	31	35	36	31	26	28
482500000	1	4	0	1	1	0	3	5	2	0	4	2	6	2	3	11	9	8	22	37	47	45	66	71	89	87	83	77	74	65	61	68	70	64	51	50	61	53	40	42	44	47	34	36	30	33	32	22	31
485000000	3	0	6	1	0	0	4	1	1	1	0	2	6	7	3	8	10	14	16	29	38	51	89	82	105	91	81	82	82	45	54	57	55	65	52	63	50	54	60	56	41	48	51	35	33	45	19	30	19
487500000	3	1	2	1	3	2	0	2	3	5	0	2	9	4	5	3	17	15	28	44	54	82	73	92	89	101	96	87	68	61	67	51	65	48	55	46	49	42	38	48	47	47	34	38	32	38	29	19	25
490000000	1	3	2	3	1	2	1	0	3	3	2	3	5	4	3	8	8	24	24	38	47	64	81	67	71	105	81	94	67	65	63	50	57	51	50	66	40	45	44	40	57	55	38	56	39	30	35	30	28
492500000	3	2	1	1	1	0	1	3	2	1	3	6	3	4	4	8	9	20	26	32	58	56	70	85	80	78	72	79	82	61	68	62	58	46	46	43	49	56	50	55	45	22	59	37	44	36	30	36	23
495000000	1	1	2	2	2	2	5	5	0	1	3	1	2	2	5	9	16	20	21	32	48	64	68	96	86	80	69	79	74	52	58	57	60	41	47	56	44	37	54	49	55	40	51	37	29	31	25	33	30
497500000	0	1	1	1	5	1	3	0	1	7	1	3	1	4	3	7	11	18	19	25	40	61	54	75	81	84	83	86	62	53	75	57	54	49	52	53	45	62	42	52	41	46	40	44	41	30	39	23	19
500000000	2	1	3	1	1	1	0	1	1	1	2	1	2	5	7	7	8	15	20	38	56	63	70	79	92	84	83	85	85	69	47	59	54	51	65	46	52	45	62	47	45	51	53	39	42	35	30	31	29
502500000	1	1	2	1	2	0	1	2	3	2	3	1	3	2	7	13	13	18	26	34	33	52	77	88	85	89	92	82	69	55	45	48	55	45	34	52	57	69	58	38	46	40	44	45	40	46	27	31	25
505000000	1	3	3	0	1	1	2	0	2	4	3	5	4	1	8	3	10	18	21	29	34	55	68	81	80	82	93	83	77	60	60	50	49	58	41	45	56	50	42	52	48	45	47	38	44	36	30	35	27
507500000	1	2	2	0	0	0	1	0	0	4	3	3	5	4	4	6	11	15	23	38	43	51	65	83	95	83	72	72	69	57	54	66	45	54	43	45	52	40	46	46	35	33	45	32	27	27	23	22	25
510000000	4	1	2	1	1	2	1	2	3	2	3	2	3	4	9	9	11	13	27	30	53	54	75	79	65	79	77	70	62	70	55	53	54	53	51	30	54	42	66	64	37	48	49	47	34	35	33	29	21
512500000	0	2	1	0	3	4	1	2	2	2	0	0	1	4	13	4	6	13	30	28	38	64	83	93	74	71	73	67	62	73	73	56	58	57	45	48	46	55	43	49	45	45	43	35	42	34	33	31	34
515000000	0	2	1	2	1	2	1	2	3	5	0	3	1	3	2	4	12	14	20	36	45	49	76	74	70	91	76	67	73	61	60	70	53	52	45	49	47	41	43	39	49	46	46	33	37	34	24	27	26
517500000	2	0	3	1	0	1	1	2	0	2	1	0	0	6	3	7	12	23	29	26	40	57	66	75	76	87	93	73	73	77	61	45	58	48	46	55	48	38	56	48	36	31	35	49	28	34	28	24	29
520000000	3	0	1	1	1	2	0	2	2	3	2	2	0	6	5	8	13	15	16	34	53	65	69	73	93	82	80	85	69	50	66	43	54	55	46	42	33	59	46	55	45	32	52	39	42	30	28	30	33
522500000	2	2	2	1	2	3	1	1	1	0	1	3	3	3	1	4	7	27	20	32	40	52	78	79	100	83	82	73	73	64	65	65	44	51	60	40	52	60	48	41	43	52	37	47	34	35	35	20	27
525000000	1	2	3	1	1	1	1	0	0	7	0	4	3	5	7	5	10	11	19	38	45	62	76	95	76	82	80	79	62	60	49	63	46	38	47	60	50	43	45	52	54	31	32	48	35	41	28	27	19
527500000	1	3	0	0	0	3	1	2	0	3	3	2	2	3	5	7	7	9	25	39	38	51	74	88	84	72	85	73	75	83	68	61	51	39	37	48	37	46	37	48	39	42	34	30	33	33	33	28	25
530000000	0	4	2	4	2	4	1	1	1	1	6	1	4	2	3	9	2	15	24	24	44	55	76	69	81	73	73	74	70	51	62	60	52	52	28	46	46	45	53	49	38	32	42	37	32	27	28	25	20
532500000	3	2	0	3	1	2	1	4	1	4	2	3	6	3	5	2	7	17	14	28	44	40	76	79	97	85	72	91	87	68	55	56	49	38	47	39	32	48	39	43	44	51	40	41	27	29	21	26	27
535000000	3	4	0	1	1	2	3	2	0	4	1	1	0	1	5	4	5	17	22	36	41	46	67	82	66	90	76	72	62	60	68	57	48	46	46	39	43	33	59	37	42	40	39	44	29	39	37	16	20
537500000	1	2	4	3	1	4	0	3	3	1	0	0	4	5	2	8	7	19	21	29	54	52	90	81	73	90	73	83	82	48	51	61	45	44	61	41	33	52	35	43	38	39	42	37	27	38	19	41	28
540000000	0	2	4	2	0	1	2	2	1	1	3	4	6	2	7	7	9	12	25	37	49	59	73	82	89	77	75	76	74	68	57	47	36	48	46	37	58	43	45	43	45	43	40	38	36	34	32	15	24
542500000	2	1	3	2	0	2	1	3	0	1	4	2	5	3	5	13	10	13	17	34	55	55	60	67	68	85	82	77	63	62	72	65	44	46	55	42	42	57	39	42	44	45	45	27	31	47	26	25	25
545000000	1	0	1	2	0	4	2	0	5	1	1	5	1	3	4	12	6	13	22	33	40	51	59	84	81	95	68	72	72	56	45	59	58	37	53	43	37	47	51	58	48	26	36	40	34	35	33	23	32
547500000	3	0	1	3	1	1	1	0	1	2	0	2	4	2	5	10	10	14	27	41	39	59	69	64	80	82	79	64	55	56	46	50	55	40	50	39	38	36	46	46	40	38	43	33	34	35	30	28	21
550000000	3	0	0	0	0	1	1	2	1	4	3	2	3	2	5	11	15	12	31	32	36	64	63	81	83	79	67	62	57	60	50	49	39	49	39	45	50	43	42	46	57	46	45	31	43	36	25	30	17
552500000	0	0	0	2	0	1	0	0	0	4	1	1	2	1	2	3	5	17	24	33	39	51	69	65	92	79	59	76	53	52	62	36	44	46	36	42	40	41	40	45	32	37	37	43	28	29	31	35	20
555000000	0	1	2	1	2	3	2	1	5	2	0	1	2	3	6	7	14	22	16	24	42	50	52	73	61	75	78	56	66	62	69	65	48	59	52	35	47	55	37	33	36	46	30	36	35	32	25	19	29
557500000	2	2	2	1	1	0	0	1	2	4	1	3	0	1	10	2	7	21	22	42	45	51	57	73	88	70	57	65	70	63	57	52	32	43	39	41	49	42	47	37	38	43	51	28	37	32	28	23	17
560000000	2	1	0	2	0	0	2	0	3	1	1	5	1	4	3	7	10	17	26	31	52	52	69	56	94	77	72	81	56	58	59	47	48	59	36	49	43	46	45	35	29	38	27	52	29	30	28	26	22
562500000	0	0	5	0	5	2	2	0	3	4	3	1	1	3	10	11	8	11	22	28	53	56	49	73	80	75	82	86	47	61	61	49	49	50	50	42	36	53	41	35	37	41	36	40	35	26	26	29	28
565000000	1	2	2	2	1	1	1	0	2	1	0	1	3	4	7	1	13	12	16	23	41	67	69	69	79	66	84	77	60	49	63	59	44	43	45	42	48	37	36	46	38	60	44	43	36	23	37	17	33
567500000	2	0	3	1	0	3	2	1	4	1	1	7	0	2	3	13	4	18	18	41	37	61	67	59	67	86	73	54	61	54	59	49	46	45	42	42	49	25	38	46	39	36	38	29	28	49	37	21	31
570000000	1	0	2	1	2	3	1	0	0	0	1	5	2	4	2	9	8	13	14	46	36	39	67	71	82	85	89	64	61	47	51	42	37	38	41	32	51	35	48	34	33	43	38	39	31	35	35	25	30
572500000	2	2	0	2	1	0	3	2	1	2	1	0	2	1	5	8	8	15	24	20	44	51	76	74	74	66	65	58	76	48	53	43	60	32	47	46	44	54	50	32	39	44	43	35	32	32	45	23	22
575000000	3	0	1	2	1	0	3	2	0	2	3	1	2	2	8	4	16	15	14	36	53	48	75	70	83	81	70	71	59	56	47	62	38	49	39	41	42	35	40	47	45	56	23	31	36	24	26	27	18
577500000	1	0	3	6	2	2	0	0	0	0	1	2	1	3	5	11	9	13	12	33	26	52	63	63	69	66	72	70	64	55	61	50	44	60	45	36	46	34	46	50	39	38	47	50	32	28	25	14	22
580000000	1	1	3	0	0	1	1	3	1	2	1	2	1	3	5	8	8	9	20	29	36	47	67	93	77	62	70	75	63	44	62	60	46	44	49	50	32	36	51	39	54	44	33	39	46	44	23	27	32
582500000	1	2	0	2	1	4	1	2	2	2	1	0	4	5	3	10	7	17	20	34	39	62	59	63	63	65	60	64	57	75	54	52	37	48	37	53	36	40	48	40	42	41	33	45	33	31	34	27	24
585000000	2	1	3	3	2	2	0	0	2	1	0	1	2	1	3	10	8	17	23	25	46	43	65	74	74	74	73	65	44	64	55	47	55	52	43	37	45	53	32	31	41	41	43	41	43	23	35	21	19
587500000	2	1	1	2	2	2	2	2	0	3	2	2	5	2	2	6	6	9	23	24	37	45	53	76	76	62	83	86	61	54	43	46	31	36	31	40	41	36	37	47	47	32	37	29	30	33	32	21	21
590000000	4	1	0	2	2	0	1	2	4	0	1	1	1	3	9	4	9	12	20	35	54	54	61	68	84	72	76	63	56	65	51	33	43	34	33	48	65	50	39	38	43	35	36	42	25	29	29	18	26
592500000	2	1	0	0	1	1	1	1	3	2	1	2	3	4	4	5	12	15	23	38	42	47	57	66	81	64	80	72	64	63	45	36	49	50	45	39	45	44	46	43	37	36	35	51	46	17	24	17	16
595000000	4	0	2	1	0	0	3	2	2	1	1	2	1	4	6	6	10	16	26	21	33	44	64	75	82	69	87	67	51	51	62	40	33	50	45	53	28	43	45	26	38	32	39	39	39	23	21	23	28
597500000	1	1	1	0	0	1	0	1	3	2	4	2	1	6	5	6	7	16	17	21	37	63	60	59	72	76	68	67	61	80	49	49	39	42	42	44	41	49	25	43	55	32	37	34	35	25	22	26	24
600000000	0	0	1	5	1	2	1	2	2	1	1	3	2	2	4	4	7	13	14	30	28	38	60	55	66	65	70	60	58	57	69	48	50	43	44	54	40	45	49	44	51	37	46	34	26	33	28	15	13
602500000	2	3	0	2	3	1	2	4	2	1	1	3	2	2	6	2	8	15	21	26	36	39	57	74	75	73	67	67	66	60	47	44	46	53	35	43	44	47	35	38	36	38	46	28	41	18	32	14	11
605000000	3	0	1	4	1	1	1	1	0	1	3	3	3	1	7	10	11	12	17	26	46	53	53	74	83	64	71	67	46	50	42	44	41	45	39	48	43	34	28	41	39	45	43	40	32	31	28	28	21
607500000	0	5	0	3	1	0	0	0	2	1	2	4	1	1	3	5	10	11	22	26	22	50	58	79	54	77	66	61	73	47	38	47	40	50	46	38	29	42	30	37	42	37	38	31	27	13	24	31	23
610000000	2	0	0	0	1	1	0	1	2	1	1	2	1	1	3	6	12	20	15	29	31	47	51	62	79	71	71	67	67	54	44	46	42	47	32	45	45	40	37	34	47	37	29	42	26	28	26	19	19
612500000	0	0	2	1	1	2	2	1	5	0	1	1	2	4	5	4	7	10	22	36	50	44	61	95	62	68	66	67	72	58	46	39	38	46	35	47	38	42	31	38	33	34	51	48	33	31	19	25	19
615000000	1	0	3	0	1	3	0	1	0	2	2	4	3	2	3	4	10	14	25	33	27	47	49	57	68	59	61	57	55	53	56	54	36	47	39	33	27	34	32	48	36	34	24	35	31	23	24	17	9
617500000	2	2	1	1	0	0	2	1	0	1	2	6	1	5	3	4	9	11	17	31	44	56	60	65	63	77	74	51	69	60	52	45	40	39	54	43	42	46	44	41	43	33	36	34	31	31	25	27	21
620000000	2	0	1	4	0	0	3	0	1	4	2	2	1	6	2	7	12	10	14	32	41	38	57	65	77	76	74	51	64	55	54	48	47	30	37	48	47	38	43	36	39	34	45	32	30	29	27	25	27
622500000	0	2	2	0	0	2	2	1	4	2	1	0	3	1	2	8	5	12	13	36	32	48	68	55	75	64	62	56	75	52	40	51	36	38	44	37	46	37	40	38	41	35	44	29	40	31	30	26	22
625000000	3	2	0	1	2	0	3	2	1	7	3	0	1	2	2	4	10	6	20	28	45	44	63	51	59	78	75	62	54	74	52	52	35	41	33	40	43	42	40	32	38	30	36	35	28	25	22	19	12
627500000	2	3	0	0	0	1	1	1	2	0	3	3	1	4	1	6	6	11	20	22	28	51	57	69	59	66	78	62	69	53	51	35	43	45	36	42	40	44	39	33	43	33	30	35	37	23	37	18	21
630000000	3	0	1	2	2	2	1	2	4	4	4	0	1	1	5	6	8	12	12	25	38	62	51	74	68	66	80	64	55	54	44	52	49	44	32	33	47	31	32	38	36	46	37	27	26	34	20	21	18
632500000	0	1	3	0	1	4	2	0	4	3	3	4	3	0	4	7	6	9	21	25	28	50	69	54	60	53	70	65	50	54	43	43	35	31	39	35	40	28	49	32	39	35	32	32	32	29	26	16	24
635000000	1	2	0	0	2	0	1	3	0	2	2	4	4	2	7	5	12	13	14	20	35	41	52	74	85	65	56	69	49	58	47	37	47	42	33	36	31	36	37	33	32	39	39	43	27	30	24	25	22
637500000	0	0	3	1	0	2	0	0	0	1	1	2	1	5	4	1	6	12	13	26	34	32	52	53	62	74	64	69	62	56	51	42	38	53	35	38	26	45	37	50	25	49	39	24	35	36	33	22	23
640000000	1	0	1	0	1	2	2	1	0	2	1	0	2	5	2	6	9	17	23	29	39	34	69	55	72	64	66	47	36	61	56	35	47	33	37	34	32	41	37	48	37	31	39	42	37	23	18	29	22
642500000	0	1	2	1	0	1	2	0	1	1	0	2	7	4	6	5	12	17	16	31	42	40	58	78	68	57	61	64	61	55	60	40	39	40	42	42	42	28	37	41	38	31	40	26	30	26	23	18	17
645000000	2	3	0	2	0	4	0	1	2	0	0	3	3	5	3	3	11	14	12	23	32	45	53	63	56	74	68	56	56	51	45	44	49	61	42	34	41	34	21	40	29	42	36	40	25	33	26	33	9
647500000	1	0	0	2	1	2	1	2	4	3	1	3	1	6	1	8	13	13	21	24	35	54	61	60	60	70	63	69	60	44	40	54	39	39	29	39	42	27	45	33	39	34	37	35	31	16	26	20	22
650000000	1	1	5	1	1	1	1	2	0	0	0	3	3	2	2	4	2	12	19	23	43	49	60	48	67	49	71	70	67	62	44	51	54	39	46	34	37	46	35	36	38	34	18	20	34	24	25	15	23
652500000	3	0	0	3	1	2	3	2	2	3	2	1	0	2	2	6	8	17	17	25	27	36	59	56	61	61	66	60	52	56	53	44	55	34	28	41	38	44	37	30	29	28	28	30	40	25	27	23	17
655000000	1	1	1	2	0	0	0	3	1	3	2	1	1	1	5	9	8	9	12	28	33	43	64	64	69	69	62	75	62	52	46	54	42	30	33	30	29	30	36	42	32	40	31	43	30	22	10	19	17
657500000	1	1	2	0	0	0	2	1	2	3	2	5	2	7	3	7	9	15	12	26	25	52	53	54	73	61	68	60	57	54	54	40	27	44	38	31	34	25	35	32	32	38	33	31	37	30	22	15	20
660000000	0	0	0	3	4	2	2	3	3	0	1	3	2	5	2	4	6	13	14	35	36	47	61	59	64	64	48	60	62	50	34	40	29	35	42	41	44	30	35	40	28	34	38	34	20	30	22	22	16
662500000	3	0	0	0	3	0	2	2	2	1	2	2	2	5	0	2	13	12	21	21	31	36	50	48	62	43	68	55	54	38	44	33	44	45	43	41	35	42	46	38	35	37	31	31	31	32	20	22	22
665000000	2	1	0	0	1	1	0	0	2	1	3	3	1	1	4	6	4	9	17	28	38	49	52	74	65	66	61	57	44	47	55	38	50	46	42	51	37	40	41	40	43	29	39	29	31	27	18	15	21
667500000	2	1	1	0	1	1	1	2	0	1	1	3	2	0	8	4	3	12	14	22	38	43	52	66	60	70	69	37	59	33	57	26	38	42	36	48	42	24	33	26	27	47	36	33	29	24	23	22	22
670000000	0	2	1	1	2	0	0	0	1	0	2	4	5	5	4	6	8	9	12	34	30	51	44	53	62	62	64	53	40	60	44	33	36	33	36	26	32	28	31	38	36	38	39	30	27	28	23	22	20
672500000	0	2	1	0	3	1	0	0	2	3	2	3	2	2	4	5	5	9	24	29	25	43	53	48	45	61	71	57	62	51	52	48	43	39	32	40	28	38	33	36	33	29	22	27	23	14	18	25	24
675000000	0	1	0	0	1	2	2	3	1	0	1	1	2	5	5	8	11	14	15	23	38	42	53	66	62	46	66	74	46	40	42	35	33	43	35	34	37	37	30	39	35	50	33	24	26	29	15	11	12
677500000	2	1	0	1	2	1	1	0	2	0	2	1	3	2	8	7	16	21	15	27	28	37	62	55	57	63	54	51	53	40	51	47	36	38	45	38	40	31	44	35	37	50	26	30	31	23	16	24	18
680000000	0	2	1	2	1	2	1	0	2	0	2	1	3	6	6	3	5	14	18	28	45	47	43	58	60	76	68	68	70	47	46	58	42	33	40	32	30	35	38	35	37	32	29	20	34	28	25	17	22
682500000	1	3	0	1	0	1	2	2	2	0	3	3	5	4	2	4	6	12	18	29	37	69	64	46	58	65	65	76	58	38	37	41	37	28	36	42	32	35	31	35	40	41	21	29	23	24	14	17	19
685000000	3	2	1	3	1	2	0	1	1	1	1	0	5	0	5	5	12	11	20	40	39	47	48	53	59	67	56	79	53	54	46	53	32	34	39	30	34	41	27	35	37	30	36	23	21	28	20	21	15
687500000	3	2	0	1	2	0	2	1	1	2	1	2	2	0	5	9	4	10	18	22	25	47	53	54	64	55	63	53	53	49	50	41	33	40	41	27	40	55	43	40	29	41	25	41	31	25	11	17	20
690000000	1	2	1	1	1	0	0	4	2	2	4	2	3	2	4	11	7	9	8	33	36	41	58	59	68	66	64	50	52	45	55	43	39	35	45	39	32	22	29	37	36	35	30	30	25	26	16	24	20
692500000	1	1	2	2	0	2	2	1	1	0	1	1	1	4	2	5	4	7	16	20	39	50	60	49	51	49	63	71	52	49	48	40	34	31	39	35	38	29	37	31	33	42	31	35	23	17	24	19	18
695000000	1	0	0	0	1	2	1	3	2	1	1	1	0	1	4	5	12	16	13	18	39	35	51	62	66	72	61	64	57	37	35	31	45	42	29	35	29	31	42	36	33	28	34	22	30	24	26	24	19
697500000	1	0	0	1	1	2	1	1	1	0	4	1	2	2	1	11	4	9	18	31	35	45	61	57	56	61	54	63	46	56	54	42	33	36	22	29	28	27	26	41	42	36	42	32	17	24	25	25	23
700000000	0	1	3	1	1	2	2	2	0	2	1	1	4	0	6	4	2	8	13	23	30	45	55	45	63	53	58	48	47	44	43	55	54	35	36	37	23	34	33	32	47	28	35	39	23	27	19	17	22
702500000	1	1	1	0	0	0	0	1	1	0	4	1	1	2	3	3	8	11	10	14	36	39	50	45	56	73	64	62	49	59	39	44	39	40	29	26	24	29	34	29	33	24	31	23	25	23	11	25	10
705000000	0	0	0	2	4	5	0	1	1	1	1	3	0	3	2	3	3	10	15	35	30	39	58	37	67	53	65	54	57	42	42	45	45	32	32	51	38	31	31	30	33	35	27	25	32	24	15	18	24
707500000	2	0	2	0	0	4	1	2	1	5	0	0	4	3	1	4	9	7	12	23	31	43	66	68	64	60	53	64	50	41	47	38	31	35	25	33	39	28	28	28	42	39	35	22	29	23	16	14	24
710000000	0	0	0	1	3	1	0	2	1	3	2	0	0	4	3	1	6	15	16	17	31	50	54	42	71	75	59	61	49	40	42	38	43	29	36	25	33	33	25	31	37	36	38	26	33	25	20	15	14
712500000	0	2	1	0	0	3	0	0	1	1	0	4	3	4	1	5	7	7	14	29	28	34	52	57	52	54	65	52	55	57	45	33	57	31	44	30	31	35	39	24	28	34	33	28	23	24	14	14	19
715000000	0	1	1	0	2	1	2	1	1	1	1	2	1	2	2	4	9	8	17	13	34	33	51	50	50	72	70	53	57	56	55	37	39	26	17	32	36	31	34	21	33	31	35	18	36	24	15	15	16
717500000	1	1	0	2	2	0	1	0	2	3	4	0	0	2	1	3	6	13	14	16	30	36	43	56	63	67	54	51	62	45	45	38	31	49	24	30	26	45	33	33	32	26	31	28	24	26	24	21	12
720000000	1	0	0	0	0	2	0	0	1	2	2	0	6	4	2	8	9	17	20	27	25	45	47	61	82	59	52	33	59	51	46	45	27	38	28	49	39	34	30	28	38	26	45	25	30	23	22	21	24
722500000	0	0	1	2	1	0	1	2	0	2	1	2	1	4	2	5	6	16	20	26	26	39	55	54	68	47	50	63	48	48	29	29	56	34	34	21	31	39	33	33	33	30	32	18	37	25	26	14	26
725000000	0	2	0	1	0	3	1	3	0	1	2	0	2	1	4	6	10	9	18	25	31	38	47	52	55	73	62	59	39	32	56	43	37	34	38	35	23	30	28	23	22	31	27	24	20	15	18	20	19
727500000	0	1	2	0	1	1	1	0	2	3	2	1	2	2	2	4	7	15	21	13	22	54	54	64	44	65	61	45	36	44	52	46	38	26	37	32	26	46	26	33	49	30	30	26	18	25	30	17	11
730000000	0	2	1	0	1	3	1	3	0	2	2	1	1	2	1	4	7	9	17	21	34	35	50	68	60	64	47	61	51	47	45	44	31	29	29	39	31	37	30	25	36	42	23	27	29	16	13	13	12
732500000	1	1	0	1	2	0	3	2	1	0	3	1	1	6	2	10	11	11	19	18	26	54	48	54	47	54	56	52	51	45	34	35	30	31	37	26	31	33	32	30	33	29	30	29	21	21	22	13	13
735000000	1	0	2	0	2	2	1	4	2	0	2	3	1	0	1	3	5	13	14	19	30	37	54	52	64	64	58	74	49	45	44	38	37	42	37	50	32	19	31	28	21	28	44	37	29	25	14	23	20
737500000	0	0	1	1	0	0	2	1	0	1	2	0	0	2	5	3	4	8	7	21	32	36	38	43	67	70	63	62	49	38	45	37	28	30	28	35	43	36	37	28	28	36	20	38	21	21	27	13	17
740000000	2	0	0	1	1	0	0	1	2	0	1	1	2	2	4	6	4	13	14	29	26	39	44	39	62	61	45	70	42	35	33	42	35	31	47	33	37	30	28	28	30	35	29	27	16	26	21	19	12
742500000	4	0	0	0	0	0	1	1	2	0	0	3	3	0	3	6	7	15	16	15	34	31	45	53	60	60	55	49	38	50	45	37	30	36	30	26	31	33	31	29	32	33	31	27	15	24	21	17	24
745000000	2	1	2	1	2	4	2	2	2	2	2	3	1	2	6	3	5	8	18	21	38	26	35	52	59	51	59	52	38	41	36	33	38	26	28	23	22	32	29	30	35	24	34	33	27	21	23	16	12
747500000	2	1	1	0	0	0	1	1	2	1	0	1	2	3	5	6	7	10	17	20	20	38	48	47	57	57	63	51	44	57	44	40	37	39	30	27	34	32	28	43	27	28	24	30	30	27	28	14	14
750000000	1	0	0	0	0	1	0	2	0	2	3	1	2	2	3	1	6	9	14	26	23	45	40	54	51	71	71	61	51	40	39	46	36	29	13	37	45	29	52	29	31	28	24	27	22	22	28	20	17
752500000	2	2	1	2	0	1	1	0	1	0	1	2	2	3	6	3	2	15	16	20	35	33	39	44	47	42	46	65	53	51	31	34	34	31	35	34	34	32	37	26	33	24	22	29	29	34	16	20	16
755000000	0	1	0	0	1	2	0	1	0	2	1	2	0	2	4	5	7	13	15	19	25	28	45	47	47	48	72	49	51	53	39	44	40	30	31	24	21	38	36	33	33	31	24	23	15	14	16	14	20
757500000	0	0	0	1	0	0	3	1	0	2	2	5	3	1	3	6	13	6	11	26	31	40	47	52	57	62	55	50	56	48	27	31	26	28	35	29	28	20	29	32	24	27	23	16	15	17	27	19	19
760000000	1	1	1	0	1	0	0	2	1	2	2	1	1	1	3	6	5	8	16	31	23	30	62	44	62	41	64	44	41	36	37	44	38	24	29	26	35	26	23	23	28	25	27	15	19	29	13	22	19
762500000	0	0	0	1	0	3	0	0	0	0	0	0	1	4	4	6	4	11	13	22	30	33	32	46	44	54	46	41	50	45	41	30	38	34	33	31	42	28	23	31	33	33	30	22	24	23	16	11	13
765000000	1	0	1	0	1	0	2	1	0	0	0	0	1	1	5	2	8	6	19	28	30	38	61	55	52	60	52	46	54	42	47	29	32	35	40	30	25	25	24	25	29	24	25	24	20	30	21	18	13
767500000	1	1	2	2	0	0	2	2	1	1	1	4	0	1	7	3	4	6	8	18	17	33	33	61	66	62	55	48	43	46	51	25	34	48	23	34	41	34	34	39	27	33	33	17	26	24	28	16	18
770000000	0	3	0	2	1	1	1	2	0	1	3	4	1	4	3	4	2	13	13	19	25	32	39	52	51	57	57	35	48	37	31	37	32	25	27	36	35	45	34	26	33	28	25	26	20	23	10	19	11
772500000	1	2	0	0	1	1	1	1	0	0	2	0	0	3	4	6	7	13	11	23	25	31	37	58	60	47	49	47	49	48	37	26	28	24	32	33	24	32	28	27	36	31	26	15	38	24	23	15	17
775000000	2	2	1	0	0	0	0	2	0	2	1	1	0	1	4	4	9	12	19	22	31	47	49	51	36	53	47	39	58	35	34	26	33	35	23	22	23	31	38	34	34	26	29	18	13	16	13	14	12
777500000	3	3	0	1	1	1	3	1	0	0	2	1	2	4	1	3	4	8	16	21	35	29	58	50	48	66	60	42	46	28	42	36	36	39	43	34	31	26	29	42	35	21	20	18	34	18	12	14	13
780000000	0	1	0	0	1	2	1	0	2	3	3	0	1	1	0	5	7	8	13	19	20	38	45	48	48	56	55	48	39	50	44	32	30	44	32	30	35	25	17	38	36	25	31	17	21	36	25	16	18
782500000	0	0	0	1	0	1	1	2	1	3	2	1	4	3	7	3	7	8	10	22	32	49	41	49	51	39	57	51	46	44	56	39	28	40	29	40	18	32	27	36	26	34	27	32	25	21	23	18	18
785000000	3	2	0	1	1	1	0	1	2	1	1	2	0	2	1	4	5	7	17	29	37	39	34	51	60	56	43	49	44	50	27	33	33	36	29	31	32	31	31	30	31	25	21	25	20	26	20	16	12
787500000	2	0	0	2	0	0	0	3	0	1	4	2	3	3	2	3	9	14	11	21	27	31	42	54	58	68	37	49	53	45	28	39	35	29	40	21	22	29	29	39	18	24	30	23	18	11	21	29	20
790000000	0	0	1	0	0	0	1	0	1	4	2	2	2	4	5	6	6	10	15	25	31	32	32	54	52	62	41	43	42	41	34	38	34	31	31	25	23	26	22	34	33	22	24	22	32	27	20	12	6
792500000	0	1	0	1	1	0	4	0	0	0	1	2	0	1	2	5	6	8	18	24	27	45	46	45	46	45	57	34	48	40	46	26	35	33	31	35	29	30	38	27	43	25	21	21	22	25	21	10	30
795000000	3	2	1	2	1	3	0	3	0	0	0	2	0	5	2	4	4	6	18	16	39	37	42	57	57	53	54	56	42	43	41	38	48	27	29	20	38	34	18	33	30	26	27	24	27	25	21	17	15
797500000	0	2	0	0	0	0	0	3	1	2	1	5	1	1	3	5	5	9	8	22	24	28	52	69	50	58	67	49	53	54	44	33	26	27	20	30	29	29	22	29	21	28	22	26	22	15	26	15	19
800000000	0	1	0	0	2	3	1	1	3	0	2	0	4	4	4	7	7	10	16	19	20	39	46	38	66	70	52	48	51	38	45	31	31	20	33	23	22	30	24	33	26	18	24	44	15	17	20	20	20
802500000	0	0	0	1	2	2	0	2	0	1	2	2	1	0	3	4	9	15	17	26	27	39	41	48	55	45	41	35	55	46	40	40	38	32	36	21	38	32	29	34	25	38	33	26	22	17	23	14	13
805000000	1	2	1	0	1	1	1	1	3	1	0	1	0	5	3	3	7	10	10	21	33	36	50	40	54	47	40	47	43	35	25	37	30	45	29	20	30	34	28	28	39	21	29	29	33	18	18	15	15
807500000	0	0	2	0	0	0	0	2	1	2	2	1	2	1	3	4	4	9	12	17	27	29	41	50	48	53	37	50	53	47	41	40	28	42	37	28	36	30	33	25	26	31	28	16	14	15	16	12	15
810000000	1	4	2	4	1	0	0	0	1	1	1	1	3	1	10	5	6	10	9	17	31	34	43	47	47	55	50	58	46	43	36	45	42	18	16	30	27	23	22	29	35	18	38	13	25	22	16	16	9
812500000	1	1	2	1	0	0	1	0	0	0	4	0	1	1	1	5	11	7	18	12	19	30	43	44	48	58	59	56	38	35	42	33	31	26	27	30	42	27	31	22	23	26	23	23	16	17	24	21	12
815000000	0	0	1	0	1	0	0	0	2	2	1	1	0	2	1	3	13	9	11	18	24	36	39	42	59	64	41	39	44	32	20	38	27	31	19	25	28	34	22	31	23	20	28	24	21	13	22	16	15
817500000	0	2	0	0	1	1	1	2	1	0	0	0	2	1	1	1	3	2	18	16	24	35	41	43	41	57	54	45	37	45	45	29	34	30	28	36	23	28	30	35	28	30	19	33	22	25	22	31	17
820000000	0	0	0	0	3	3	0	3	0	1	2	0	0	1	2	3	3	8	16	26	23	26	32	55	60	46	65	44	45	42	29	42	28	20	38	22	21	34	26	26	43	28	33	27	25	26	15	15	13
822500000	1	6	0	0	1	5	0	0	3	2	1	1	1	4	3	2	8	9	9	19	20	33	42	42	45	61	54	44	50	41	30	33	28	27	27	35	30	33	28	25	34	23	22	24	25	26	17	15	20
825000000	0	0	0	1	0	1	2	2	0	1	0	0	2	5	6	4	1	6	21	11	31	34	41	45	48	46	45	40	51	32	35	38	37	33	29	24	15	35	28	15	28	33	13	28	25	18	22	16	14
827500000	3	0	2	1	0	1	1	0	1	1	1	0	1	2	2	5	2	5	9	13	26	42	39	44	56	48	53	48	44	34	36	41	34	26	41	25	23	29	32	27	27	31	40	16	25	26	8	10	14
830000000	0	2	2	0	0	3	2	2	3	2	0	0	0	1	1	0	5	11	8	14	29	33	46	35	64	47	42	60	50	47	33	26	31	25	24	24	25	31	28	16	29	16	28	19	19	22	25	17	15
832500000	3	3	2	0	1	1	0	2	1	3	1	1	1	2	2	6	10	13	9	20	24	31	40	50	51	55	38	37	44	40	37	25	32	29	29	22	18	32	28	32	34	28	29	19	15	15	15	13	9
835000000	2	1	1	0	2	1	1	0	1	1	2	3	0	2	1	5	5	10	7	21	36	38	46	46	37	38	50	40	42	42	26	22	34	27	25	32	32	31	32	33	37	27	25	33	28	20	17	15	13
837500000	0	2	1	1	0	7	0	0	1	1	1	2	1	2	2	0	8	6	15	16	24	36	38	62	52	43	54	41	40	29	41	37	33	39	32	24	29	35	21	21	25	21	22	25	20	20	20	11	12
840000000	0	5	1	1	0	1	0	1	1	0	2	2	2	3	2	2	4	4	13	19	33	37	33	41	44	56	40	36	46	40	34	31	27	25	27	28	32	25	32	20	25	28	25	20	17	14	30	16	11
842500000	0	1	2	1	0	4	1	3	2	0	1	2	2	1	3	3	8	15	8	21	25	43	45	45	49	40	50	50	47	50	35	31	27	32	32	30	26	26	33	23	29	25	27	24	18	13	18	15	13
845000000	0	1	0	0	3	1	1	1	0	0	3	1	3	3	6	3	10	10	19	15	26	30	31	52	46	49	55	47	42	41	36	28	30	34	32	21	20	26	25	22	24	24	18	19	21	18	15	15	17
847500000	2	1	2	0	0	0	1	2	1	4	0	1	3	0	3	4	5	6	20	13	18	36	21	50	58	60	50	38	40	30	38	17	30	27	25	22	26	25	21	25	24	30	23	20	24	9	15	18	8
850000000	2	1	1	1	1	0	0	2	1	2	0	0	2	0	1	3	5	10	11	20	23	24	32	57	38	46	53	39	38	38	30	33	27	34	19	22	23	23	35	27	26	20	32	20	15	18	23	14	21
852500000	0	0	2	1	2	3	0	0	2	0	1	0	1	0	4	0	2	12	7	19	37	32	47	38	36	45	53	48	35	33	33	30	32	33	21	32	28	30	34	23	31	26	29	21	15	27	12	10	14
855000000	1	1	1	0	1	0	1	1	0	1	0	5	1	0	2	2	9	11	6	14	21	28	41	45	45	45	47	38	51	34	29	36	23	27	42	29	29	25	34	31	24	37	23	18	21	23	12	13	20
857500000	0	0	0	1	2	1	2	1	1	0	1	1	4	1	2	3	8	9	13	16	27	25	41	43	39	57	52	41	36	37	32	33	42	26	28	25	25	27	27	25	21	25	31	29	20	15	20	11	11
860000000	2	2	0	2	1	2	3	1	0	1	1	1	0	4	2	5	2	6	11	18	21	33	53	42	41	43	44	34	46	33	28	32	31	22	30	29	29	22	23	22	27	21	19	26	25	19	16	21	19
862500000	2	0	0	0	1	0	0	0	0	2	1	2	2	0	3	6	9	3	7	15	26	32	37	42	44	56	46	47	38	40	30	35	26	31	21	32	30	17	31	23	29	25	20	16	23	19	19	22	8
865000000	0	2	0	0	2	3	1	3	2	0	1	0	4	2	3	3	8	6	13	14	34	38	44	38	48	40	48	47	51	39	21	30	28	35	30	27	33	22	28	21	35	22	21	26	19	15	15	16	15
867500000	1	0	1	0	0	1	0	1	3	1	0	5	5	0	5	2	7	10	9	20	21	36	56	48	37	45	60	47	36	37	45	31	27	24	28	26	20	31	14	19	14	26	19	26	14	20	18	13	10
870000000	1	1	1	0	0	3	2	2	1	1	0	4	1	3	3	1	5	10	4	22	18	31	30	52	46	38	30	47	34	42	42	25	32	28	17	19	19	25	34	31	21	35	25	12	20	15	18	14	9
872500000	0	1	0	1	0	1	2	4	2	0	0	0	1	2	2	3	7	7	8	21	20	29	39	45	51	50	37	38	46	39	30	29	29	32	23	24	24	34	27	21	22	31	29	18	18	13	9	19	10
875000000	0	1	1	1	1	0	0	0	1	0	1	3	1	2	2	3	2	8	10	14	26	36	42	33	51	48	46	43	41	41	46	38	26	21	28	21	24	24	19	17	24	23	23	28	20	15	15	20	11
877500000	0	1	0	0	4	1	2	1	2	2	2	4	0	2	2	8	1	9	12	13	21	24	43	41	47	39	32	41	43	33	35	28	34	27	18	22	26	29	19	21	24	28	29	18	26	20	20	11	17
880000000	0	2	1	0	0	2	0	0	2	1	3	2	0	3	2	2	5	11	16	15	21	25	34	38	39	40	46	44	32	27	33	21	30	23	28	37	13	32	29	26	29	23	16	17	21	15	19	19	14
882500000	1	2	1	1	2	0	1	0	0	0	0	2	2	1	3	2	5	7	11	24	26	31	37	46	55	39	40	39	36	34	31	27	41	26	32	34	28	23	20	21	25	27	23	22	8	17	15	17	13
885000000	2	1	1	0	0	0	0	0	3	2	2	2	1	2	2	5	7	12	11	17	19	26	51	37	45	42	56	52	43	26	24	29	28	19	18	30	20	18	19	26	23	28	16	24	21	27	13	7	19
887500000	0	2	0	0	0	1	0	2	1	2	1	3	0	7	2	4	5	3	7	21	29	33	44	27	55	55	51	45	31	40	26	27	24	28	22	18	25	24	26	26	20	17	24	26	21	21	18	15	17
890000000	0	0	0	2	0	0	0	1	2	0	0	1	1	0	2	3	5	9	16	23	23	23	44	35	64	50	35	48	45	26	35	36	30	20	24	21	30	28	28	26	26	21	24	20	20	15	20	13	13
892500000	2	1	1	1	2	1	1	2	0	2	1	1	1	0	2	2	5	8	11	19	19	34	36	33	42	42	32	52	38	47	35	29	22	22	28	18	24	23	22	28	28	19	23	9	18	23	12	14	19
895000000	0	0	0	0	0	0	2	1	2	0	1	0	2	2	3	5	3	7	11	14	34	32	48	34	36	44	53	35	37	29	26	24	27	15	23	27	20	26	23	27	30	21	19	13	20	14	15	11	14
897500000	1	0	0	2	0	1	0	0	0	1	1	3	2	1	5	3	1	12	14	16	15	25	43	46	43	42	28	45	49	39	27	30	25	22	33	20	21	25	22	13	28	18	29	22	15	15	17	16	13
900000000	1	0	1	2	0	0	1	0	2	0	1	2	1	2	1	10	4	4	14	19	21	28	31	43	45	41	45	46	32	36	21	32	24	28	27	24	22	27	28	24	23	26	25	20	19	27	26	18	16
902500000	0	0	2	1	2	0	0	2	1	0	2	2	2	0	2	3	3	9	13	19	19	32	32	55	32	43	34	35	34	30	36	26	28	32	23	29	26	31	28	27	21	21	20	22	23	21	21	11	16
905000000	2	1	0	3	1	0	3	0	1	3	3	0	2	0	4	8	6	8	9	11	22	22	34	45	41	48	32	46	42	31	27	29	30	19	23	22	37	21	34	27	22	24	26	17	20	17	22	13	13
907500000	0	1	1	1	2	1	2	1	0	0	0	1	3	0	4	3	3	3	16	14	27	34	33	41	40	51	38	38	35	39	29	33	28	31	18	30	17	19	30	28	9	17	29	15	17	18	16	6	13
910000000	1	1	0	0	4	1	1	0	1	2	1	1	2	1	2	3	3	12	7	12	22	30	26	41	51	41	50	43	37	35	40	33	21	21	24	33	29	35	31	29	21	20	26	20	11	16	18	12	10
912500000	2	1	0	1	0	2	0	2	1	0	2	0	1	1	6	4	6	4	9	7	22	24	28	41	38	39	56	33	33	47	38	32	24	17	27	25	21	27	42	19	20	27	15	18	14	20	17	14	19
915000000	0	0	0	0	1	1	0	1	0	2	1	1	0	2	2	1	4	4	8	13	16	31	39	42	43	48	32	28	49	31	28	32	22	19	21	31	28	30	27	16	28	19	23	24	17	21	19	13	14
917500000	2	1	1	1	2	0	1	1	1	0	1	1	5	2	4	3	4	11	14	17	25	25	32	34	45	29	43	48	40	32	43	26	30	27	32	16	23	23	18	23	27	20	25	23	24	16	16	11	14
920000000	0	1	1	2	0	1	4	1	0	0	1	2	1	3	1	6	5	6	11	9	22	24	24	39	46	48	32	41	34	23	19	35	27	27	24	23	22	22	32	30	18	23	20	19	20	20	11	8	12
922500000	1	0	1	0	2	0	2	0	1	5	0	1	3	3	1	1	2	5	11	15	17	26	31	48	42	32	44	47	25	31	37	35	18	25	26	26	24	25	24	23	30	20	27	22	19	18	14	12	13
925000000	2	1	1	1	1	1	0	0	0	2	1	1	1	2	1	1	2	11	14	13	21	21	35	43	46	36	40	31	27	27	23	27	23	30	22	24	20	18	15	27	21	25	19	23	14	18	17	18	11
927500000	2	1	0	1	1	0	1	1	1	0	4	1	0	3	3	6	7	10	9	9	16	29	29	35	38	45	29	40	35	34	33	23	16	26	29	17	17	21	21	23	23	20	21	20	16	19	12	16	7
930000000	0	2	1	1	0	2	1	0	1	1	0	2	0	3	2	4	7	6	9	15	24	18	31	43	42	45	38	32	40	35	32	16	25	25	19	24	27	18	34	21	30	21	18	17	10	15	12	15	17
932500000	0	0	0	0	2	0	1	1	1	0	2	3	3	1	3	2	3	7	8	17	8	33	35	46	52	48	46	30	39	35	22	34	21	19	22	31	15	15	28	17	26	30	16	14	18	12	7	12	20
935000000	1	0	0	0	0	0	0	1	0	1	1	1	3	0	1	6	4	12	15	18	20	30	35	32	37	47	41	31	39	27	25	32	24	22	18	12	25	25	24	23	19	13	22	15	22	22	20	13	8
937500000	0	1	1	0	0	0	2	1	1	0	3	0	2	1	2	2	5	10	10	17	21	32	34	35	32	31	45	28	34	30	26	22	19	22	29	22	26	21	24	28	30	17	18	24	13	15	8	6	15
940000000	2	0	0	2	2	1	0	1	1	0	0	1	2	1	6	1	1	7	11	15	16	18	25	32	39	33	39	39	24	33	25	38	32	18	29	28	17	31	9	19	29	20	23	16	14	17	23	11	15
942500000	0	2	1	0	1	2	0	0	1	0	0	4	1	0	0	2	6	10	12	20	19	35	44	34	41	38	38	33	43	26	34	18	33	18	24	21	29	24	18	23	18	15	28	25	17	22	21	15	5
945000000	0	0	0	0	0	1	0	0	1	2	3	3	1	1	2	3	11	7	7	14	18	31	34	58	41	45	45	33	46	28	32	32	27	22	23	28	26	17	26	20	23	23	16	17	16	14	11	20	11
947500000	1	2	0	0	1	0	0	1	0	1	1	2	2	1	2	3	2	9	12	14	28	22	37	39	36	42	39	45	50	30	27	23	13	17	24	13	18	23	22	15	15	22	19	17	21	10	18	14	13
950000000	1	1	1	0	4	1	0	1	1	1	0	1	0	3	0	3	6	6	12	12	19	23	34	26	40	44	35	45	36	26	26	26	27	26	16	19	29	21	27	22	23	14	14	16	25	11	13	19	15
952500000	1	0	1	1	0	0	0	1	1	0	1	1	1	2	3	0	4	8	14	10	10	30	24	35	53	45	54	28	34	40	18	28	33	25	24	24	25	15	30	21	18	21	19	19	23	14	15	9	6
955000000	0	1	0	0	2	2	0	3	2	2	1	2	1	0	6	5	3	6	13	13	21	25	28	31	43	47	37	30	32	30	30	23	19	27	22	19	23	26	19	21	22	20	19	14	26	12	18	14	8
957500000	2	2	0	0	0	0	1	0	1	0	0	1	0	0	0	3	5	8	10	21	12	29	28	22	33	33	36	37	28	18	28	23	22	24	21	22	14	24	22	14	23	22	23	15	15	22	17	13	10
960000000	2	0	2	1	1	0	0	0	1	5	3	1	1	2	2	4	8	5	7	12	20	26	27	36	38	33	38	30	38	40	25	37	22	15	23	30	20	21	22	27	28	14	16	29	20	16	15	17	10
962500000	1	0	2	1	0	0	0	1	0	1	1	0	2	1	2	6	4	6	13	19	21	23	29	33	50	43	22	35	40	31	24	25	28	14	22	21	19	17	23	25	16	17	16	22	21	21	19	10	6
965000000	1	1	2	0	1	1	1	3	0	0	1	1	0	3	2	4	7	9	16	13	19	22	24	30	32	26	35	31	32	33	23	24	28	29	31	19	16	23	25	31	19	15	20	19	18	13	16	12	9
967500000	0	1	0	2	0	2	0	0	1	2	2	3	0	0	4	3	5	11	4	9	23	28	39	41	36	36	38	36	38	31	33	32	20	25	18	20	21	22	23	28	19	22	23	19	13	16	15	23	15
970000000	0	1	1	2	0	0	1	2	2	1	2	0	1	0	2	6	5	3	3	20	18	22	40	34	47	34	38	41	38	29	23	30	22	19	24	29	26	15	23	18	17	22	17	21	16	14	12	12	10
972500000	1	2	0	0	0	0	0	1	2	0	1	0	2	3	2	1	2	12	8	15	30	28	35	27	38	41	44	23	35	26	23	29	25	18	27	28	20	20	17	17	17	22	16	13	16	21	13	16	14
975000000	0	1	0	2	0	3	2	0	2	1	0	1	1	1	1	2	6	6	8	16	16	28	40	34	46	32	36	38	31	24	20	21	33	20	29	27	22	28	24	14	27	16	25	23	34	16	11	10	12
977500000	0	1	1	0	0	1	0	1	0	0	0	2	3	2	2	4	6	14	7	12	12	25	36	43	32	33	39	35	41	27	31	24	23	33	17	24	21	18	21	17	17	13	15	19	12	13	17	12	9
980000000	0	0	3	0	2	1	1	0	1	0	0	2	6	1	0	2	8	1	11	20	21	22	29	39	40	36	40	37	26	21	26	17	29	25	21	35	25	21	24	18	17	18	25	22	20	19	11	12	8
982500000	2	1	0	0	0	0	1	1	0	0	1	2	1	3	1	2	3	6	6	10	13	34	29	32	49	38	35	32	31	27	26	17	19	19	25	28	22	24	20	23	15	22	15	13	20	11	13	7	19
985000000	2	0	0	0	0	0	1	0	2	0	0	4	1	1	4	4	4	14	12	17	18	21	41	35	40	45	36	39	39	25	32	27	25	13	21	23	27	21	16	23	22	20	23	16	12	19	9	11	13
987500000	0	0	1	1	0	2	1	0	2	0	0	0	2	3	1	2	2	4	9	19	17	28	30	37	35	31	39	37	35	25	17	30	18	27	24	17	15	22	26	26	13	20	22	15	14	19	16	14	13
990000000	0	1	0	0	1	0	0	2	0	0	1	5	0	1	0	5	4	4	8	14	22	25	31	32	40	41	37	37	36	17	22	31	17	18	12	23	28	21	22	25	22	22	16	9	15	17	19	16	12
992500000	0	2	0	0	0	1	1	2	0	0	1	1	0	1	3	4	3	4	14	11	24	20	32	35	39	39	42	32	42	27	31	33	19	24	20	26	26	20	21	22	22	20	17	13	17	15	17	17	13
995000000	0	1	0	2	0	1	1	1	1	1	1	3	2	3	3	3	6	5	12	11	22	28	31	40	40	43	27	30	48	31	23	27	24	25	23	30	17	23	31	18	20	29	21	21	14	9	7	10	7
997500000	1	0	1	1	0	1	1	0	0	2	1	3	1	3	1	3	1	5	9	17	29	25	35	36	38	32	34	33	24	30	22	27	15	15	16	25	22	24	26	21	15	12	29	18	11	18	15	8	6
1000000000	2	2	2	1	3	2	1	1	2	1	0	0	3	1	0	2	2	16	14	13	17	22	37	32	41	46	36	26	28	34	27	26	21	17	17	23	16	23	23	27	15	16	26	20	17	15	12	20	13
1002500000	0	2	2	1	0	0	0	0	2	0	0	1	2	3	3	2	3	6	5	14	21	28	37	34	36	38	37	36	30	32	28	26	23	16	26	24	19	22	12	15	23	24	16	13	11	13	19	8	18
1005000000	2	1	0	0	0	1	0	1	0	1	2	1	1	1	2	2	1	3	15	12	18	17	41	31	44	38	22	32	35	23	30	13	38	13	29	16	16	30	24	20	24	15	26	15	17	12	19	7	12
1007500000	3	1	0	0	0	0	3	1	1	0	1	4	1	3	0	2	8	10	11	12	16	12	29	39	34	45	32	32	38	28	25	16	30	29	24	15	22	28	23	24	19	17	19	29	21	13	14	11	13
1010000000	2	2	0	0	0	1	0	2	2	1	1	0	1	1	1	6	4	6	14	12	19	28	21	28	40	33	27	34	37	34	24	22	22	20	22	15	17	26	14	13	13	33	16	15	18	11	17	7	6
1012500000	0	3	2	0	0	2	2	0	0	0	1	2	1	1	2	0	5	10	5	12	15	27	25	34	36	41	39	30	39	21	22	15	26	17	24	15	31	26	22	19	24	20	19	11	15	15	12	16	9
1015000000	1	0	1	0	0	0	1	1	0	1	1	1	0	2	3	6	5	6	8	16	21	24	28	52	38	33	39	26	26	19	26	19	17	23	17	18	26	24	25	15	24	19	18	14	15	17	14	17	10
1017500000	3	0	0	0	0	0	1	2	0	1	1	0	1	3	0	1	3	6	13	8	19	30	41	33	39	35	30	39	20	34	23	23	25	26	22	26	27	17	21	21	28	10	22	16	21	14	21	9	7
1020000000	0	0	0	1	0	0	1	1	1	2	2	0	2	2	0	3	7	6	12	9	11	18	32	29	38	33	27	33	27	39	26	36	23	26	16	20	20	21	24	16	19	30	17	15	20	15	16	15	13
1022500000	1	1	0	1	0	1	2	1	0	1	1	1	3	3	3	5	3	2	7	14	13	25	21	32	38	34	29	36	32	28	31	23	27	27	16	19	25	15	14	18	16	20	23	19	14	21	18	13	11
1025000000	1	1	1	1	1	0	0	0	2	0	0	0	3	2	3	1	4	7	5	12	18	13	17	34	24	41	47	36	24	22	30	27	38	23	21	18	14	25	24	19	14	26	13	17	18	17	20	10	9
1027500000	0	0	0	0	0	0	3	0	1	1	3	1	1	2	1	3	1	10	9	11	19	25	23	41	37	40	36	47	29	18	29	28	26	21	20	17	22	12	18	22	12	18	14	11	22	15	9	9	12
1030000000	0	0	1	1	1	0	1	1	1	1	0	0	2	1	1	3	3	7	7	13	28	26	35	32	31	31	29	40	19	23	15	22	19	21	17	16	14	10	24	21	18	10	15	13	11	17	21	17	6
1032500000	1	0	0	0	0	2	0	1	0	2	0	1	2	1	3	1	7	7	9	13	18	23	30	39	37	28	35	28	42	29	19	19	18	26	9	20	20	15	23	20	20	16	19	13	18	10	15	12	8
1035000000	0	0	0	0	1	0	0	0	2	1	1	0	1	1	3	3	5	5	8	13	16	27	24	36	36	32	31	41	21	36	24	28	28	16	27	15	22	21	17	27	24	19	17	17	14	16	14	10	13
1037500000	1	0	2	3	0	1	2	0	2	0	3	1	0	1	1	4	3	10	10	18	25	29	24	27	29	39	43	46	38	24	16	21	21	22	23	21	17	17	26	30	23	28	28	12	14	12	10	10	10
1040000000	3	0	0	1	1	1	0	0	3	0	1	1	2	2	2	2	4	4	17	7	17	21	19	29	39	33	36	28	27	28	22	19	24	19	17	12	20	20	23	16	21	16	17	20	10	9	10	11	15
1042500000	0	0	1	0	0	2	1	1	0	0	1	0	2	1	2	1	2	3	3	9	22	31	43	25	36	48	37	31	24	25	23	23	29	16	14	22	22	13	20	25	26	20	22	27	15	15	10	8	11
1045000000	0	1	0	1	1	0	1	0	4	0	0	0	0	5	2	4	3	3	7	15	17	22	43	38	47	33	26	29	26	29	27	20	19	27	18	17	20	18	15	26	12	21	8	17	17	21	9	13	6
1047500000	0	0	3	2	1	0	1	0	1	2	0	0	1	2	3	1	4	7	2	10	14	22	24	31	43	30	35	38	25	26	30	24	27	23	16	8	19	19	21	12	16	15	20	19	11	10	13	9	17
1050000000	1	0	1	0	0	0	1	0	0	1	1	0	0	1	1	1	3	5	8	14	12	22	30	27	37	44	37	33	31	24	25	17	25	28	18	14	16	12	29	26	15	18	23	6	14	18	17	9	15
1052500000	0	1	0	2	1	1	0	0	0	2	1	1	4	2	3	3	3	7	8	12	14	25	32	21	29	33	20	27	29	26	35	24	15	24	12	20	21	11	15	27	12	25	15	20	12	19	10	9	10
1055000000	1	1	3	0	1	0	1	0	0	3	0	0	1	1	1	4	1	2	8	12	14	25	28	26	29	32	21	32	25	18	29	14	17	19	18	16	21	19	19	11	22	13	16	27	22	10	10	14	5
1057500000	0	0	1	1	1	2	1	0	0	1	1	2	1	4	0	3	3	8	9	8	15	21	24	28	40	32	26	31	32	22	28	17	24	19	17	18	23	14	28	11	12	25	24	20	12	14	16	10	6
1060000000	1	0	0	0	2	1	2	0	0	0	2	1	1	2	2	4	4	7	6	10	21	15	28	29	35	34	33	30	15	27	37	27	24	17	9	15	27	15	18	17	13	20	9	20	11	9	16	11	7
1062500000	1	0	0	0	0	1	2	2	0	0	0	1	1	3	4	2	5	6	10	9	11	21	31	34	35	31	41	34	27	27	17	27	19	26	15	22	14	18	29	16	16	15	14	15	16	16	15	11	8
1065000000	2	1	0	1	0	1	0	0	2	1	1	0	1	1	2	0	3	10	13	7	12	19	27	24	32	25	34	44	24	31	24	25	21	29	15	16	14	21	19	16	19	24	14	22	19	13	8	15	10
1067500000	0	0	1	0	0	0	0	1	2	0	1	1	0	1	1	2	3	3	5	13	21	21	30	40	29	41	39	20	35	22	32	28	15	16	20	21	12	19	19	20	26	16	16	12	23	15	11	7	13
1070000000	0	0	1	0	1	0	0	1	1	0	0	0	3	2	1	3	0	6	7	8	19	28	26	28	26	29	34	22	31	17	29	21	25	22	18	18	24	15	17	17	17	26	15	15	6	7	5	15	8
1072500000	1	2	0	0	2	0	0	2	0	0	1	1	2	1	0	3	4	4	3	14	13	15	30	25	32	22	29	26	33	25	26	24	19	19	17	18	19	13	15	21	33	21	12	19	12	16	11	17	9
1075000000	0	0	0	2	0	2	0	0	0	0	2	1	0	2	5	4	2	5	9	15	17	30	25	39	27	18	28	27	31	31	19	14	28	23	25	19	20	11	27	10	14	24	13	22	13	17	12	11	5
1077500000	1	0	0	1	1	1	0	1	0	0	2	1	0	0	1	1	6	7	6	16	20	18	24	23	30	43	38	30	24	28	20	21	17	22	20	21	18	20	20	16	17	19	12	20	12	13	13	5	10
1080000000	1	1	2	1	1	0	0	1	0	1	3	2	2	0	1	3	3	9	4	10	14	25	27	36	37	36	29	28	31	24	19	24	17	11	15	21	20	21	12	15	18	12	14	10	22	12	13	8	9
1082500000	0	0	1	0	0	0	1	3	1	0	0	0	5	2	1	3	4	3	7	11	15	25	38	27	28	45	33	34	34	29	28	14	13	23	16	24	19	18	14	21	19	20	22	15	17	18	17	8	9
1085000000	1	0	1	0	1	0	0	1	0	2	0	0	2	2	2	0	2	6	10	18	16	14	27	22	41	27	32	31	32	17	18	20	21	12	27	22	28	13	19	24	12	15	14	11	12	18	17	18	4
1087500000	0	2	2	2	0	0	2	0	0	2	0	1	0	0	0	4	5	5	8	19	13	25	28	25	27	32	26	32	22	24	18	23	26	19	15	19	10	17	26	23	12	14	25	17	16	9	9	6	11
1090000000	0	0	0	0	0	1	0	2	0	0	1	1	2	2	1	2	5	5	11	8	13	20	18	38	36	33	34	26	35	20	20	14	25	19	12	17	19	12	26	22	16	18	14	16	11	11	14	9	7
1092500000	2	0	0	2	1	0	1	0	0	1	1	0	1	0	2	0	4	9	6	15	9	18	24	31	48	31	21	30	23	24	23	22	17	9	16	22	14	21	23	19	14	19	11	20	12	21	7	15	7
1095000000	2	0	1	1	0	1	0	0	1	0	0	1	0	1	2	2	4	5	9	15	14	24	32	29	29	46	22	21	37	20	26	20	22	15	18	21	11	16	16	14	20	13	18	16	16	9	11	6	7
1097500000	1	1	1	2	3	1	2	0	0	0	1	0	0	3	0	3	4	9	7	9	20	19	24	31	32	37	28	28	33	26	35	28	22	18	21	18	10	26	19	15	17	16	20	17	7	12	14	11	5
1100000000	1	0	2	1	0	0	1	0	0	2	1	1	1	1	1	4	3	4	8	12	17	14	27	30	29	21	28	25	23	19	27	21	29	19	16	16	12	23	14	18	18	23	15	13	14	11	12	13	7
1102500000	2	1	0	2	0	2	2	2	2	0	0	1	3	0	4	2	3	9	6	8	14	22	34	27	34	25	40	35	37	25	31	30	23	17	15	12	11	18	12	20	20	17	12	12	7	18	9	9	9
1105000000	1	2	0	0	1	2	3	3	1	1	0	0	0	0	1	3	2	1	6	17	14	20	19	29	32	33	23	34	24	25	19	28	13	22	26	21	25	15	14	12	20	24	14	17	13	7	5	8	5
1107500000	0	0	0	2	0	1	0	2	1	0	0	1	1	0	1	2	3	3	8	6	21	17	22	28	37	26	34	31	26	23	23	20	16	17	21	19	14	20	12	23	19	20	15	17	11	17	17	8	6
1110000000	1	1	0	1	1	2	2	0	0	1	1	4	1	2	0	2	2	5	8	11	19	15	27	34	22	38	23	21	26	24	14	17	23	14	17	13	19	13	15	17	13	14	16	13	16	14	10	9	9
1112500000	1	2	1	1	2	2	0	0	0	1	0	2	2	0	5	2	4	6	6	11	14	26	16	26	29	28	31	22	34	19	23	22	22	15	24	16	14	21	15	15	16	17	12	19	12	11	11	19	7
1115000000	0	1	0	2	0	1	1	0	0	0	2	2	0	1	1	4	1	1	8	7	18	22	20	31	37	33	33	32	25	21	10	18	22	11	14	17	16	21	19	12	19	18	13	16	19	10	9	10	6
1117500000	1	0	0	1	0	0	0	0	1	0	0	0	0	4	0	7	1	7	8	10	12	21	24	31	35	24	36	26	19	28	15	24	14	18	13	17	28	14	18	15	17	19	17	17	19	11	13	16	4
1120000000	0	1	0	0	0	0	1	0	1	2	0	0	2	2	1	2	1	8	11	13	12	25	30	35	29	28	36	22	31	22	25	20	21	12	24	15	19	16	15	14	18	9	18	10	15	13	12	13	11
1122500000	0	1	1	0	1	0	0	0	1	0	0	0	1	0	4	4	5	6	10	10	13	23	24	33	29	43	18	30	28	20	17	21	23	26	16	19	21	20	14	15	14	9	11	8	13	7	8	5	11
1125000000	1	1	0	0	2	2	0	0	1	0	1	0	0	3	0	3	5	5	9	15	14	24	22	28	29	32	29	23	25	29	17	16	18	16	21	32	16	11	15	20	12	15	18	11	13	18	12	13	13
1127500000	3	0	0	0	0	0	1	0	0	1	2	1	0	0	4	0	0	2	3	16	22	13	20	26	23	22	26	22	29	23	27	13	27	23	18	15	19	18	15	19	19	14	16	12	13	11	12	7	6
1130000000	0	0	0	2	1	0	0	1	0	0	1	1	0	1	1	1	4	3	5	10	13	12	26	27	35	19	29	23	24	26	18	20	19	12	20	19	12	6	10	16	28	19	11	17	14	14	9	6	8
1132500000	2	1	0	0	0	1	2	0	1	1	0	1	1	2	2	2	5	8	7	14	19	22	22	30	29	30	31	30	35	31	21	27	24	10	25	15	18	10	13	15	12	25	22	19	19	12	7	9	5
1135000000	2	0	0	0	0	0	0	0	3	0	1	0	2	1	1	1	3	3	9	18	14	20	27	24	25	29	22	31	28	25	22	18	17	25	20	18	17	13	16	9	20	20	8	10	20	15	14	12	10
1137500000	0	0	0	1	0	2	2	1	0	1	1	2	1	0	1	2	3	3	2	11	17	25	28	25	29	33	43	28	19	20	20	17	22	12	20	20	13	9	17	23	24	17	19	18	15	18	8	8	12
1140000000	0	0	1	0	1	0	1	0	2	2	1	1	1	1	3	0	3	5	8	13	17	18	17	28	27	31	37	28	29	16	29	19	16	11	22	13	11	16	18	13	20	10	13	9	10	8	10	7	9
1142500000	0	0	0	0	2	0	0	1	1	3	2	1	0	1	1	1	5	4	12	13	19	17	23	29	31	34	22	21	31	31	19	20	17	18	14	14	16	12	17	17	16	18	11	12	14	8	15	6	8
1145000000	0	0	0	0	1	0	0	0	0	0	0	1	3	1	1	4	2	6	12	10	17	15	20	31	26	29	21	33	32	21	17	18	28	18	16	15	13	11	13	20	16	10	11	10	19	8	9	11	9
1147500000	0	0	1	0	1	3	1	1	1	0	0	0	3	1	1	3	5	4	6	17	15	18	23	27	33	24	28	26	26	25	17	18	12	19	17	12	18	18	22	14	26	13	13	16	16	17	13	10	7
1150000000	2	0	1	1	1	0	0	2	0	0	1	1	3	1	1	1	3	5	6	7	8	15	22	25	35	32	22	19	19	22	20	17	14	10	15	14	14	16	15	9	17	16	10	12	12	9	15	15	5
1152500000	0	1	0	3	0	0	2	1	0	3	3	3	2	0	0	0	2	6	4	10	10	18	20	24	25	40	34	37	26	25	22	19	16	11	22	18	18	19	15	16	10	21	5	13	17	8	8	5	10
1155000000	0	0	1	1	1	1	3	0	1	0	1	0	1	3	3	2	3	6	10	12	17	25	22	29	24	33	26	36	21	16	18	15	22	25	15	17	11	16	20	14	18	18	13	14	15	13	12	9	9
1157500000	0	1	3	1	0	0	1	0	2	1	1	1	1	0	0	1	4	4	4	9	13	19	14	33	24	35	27	24	20	26	24	12	12	15	13	12	13	16	14	9	16	16	12	11	10	11	10	12	10
1160000000	0	0	0	0	1	0	0	1	1	0	0	1	1	0	0	5	4	4	8	9	14	17	20	28	24	40	28	32	18	25	26	15	8	17	22	11	18	21	12	19	15	13	15	12	11	10	12	8	18
1162500000	2	2	0	1	2	1	0	0	1	1	2	1	2	0	3	5	3	6	8	10	14	17	19	23	17	23	23	25	21	21	27	22	16	17	13	11	15	14	14	10	14	16	9	15	6	7	7	3	8
1165000000	0	0	2	0	1	1	1	0	2	0	2	2	1	1	1	0	0	2	6	7	17	14	18	31	21	31	27	29	30	25	15	22	15	11	12	16	12	9	6	14	11	12	19	6	7	10	10	6	6
1167500000	1	0	2	0	0	1	0	0	0	2	3	0	0	3	2	3	1	4	9	8	15	14	19	23	38	23	19	24	25	18	13	18	20	18	16	17	17	11	15	18	11	15	22	15	15	12	13	11	9
1170000000	0	0	0	0	0	0	1	2	1	0	0	1	1	0	2	6	3	6	2	19	16	13	23	32	32	37	37	29	25	26	31	29	14	17	16	13	19	26	9	23	22	14	15	13	11	19	6	12	11
1172500000	0	1	0	0	0	0	0	3	2	0	0	0	1	2	1	1	4	3	7	10	11	21	21	21	20	25	18	32	20	28	21	21	24	18	18	15	15	15	21	12	5	20	20	13	10	9	10	8	11
1175000000	1	0	0	0	0	0	1	0	0	1	1	1	0	0	2	0	2	3	5	12	7	12	24	25	34	22	28	28	14	21	21	23	24	19	20	9	8	17	17	14	22	12	18	15	12	15	14	6	7
1177500000	0	1	0	0	1	1	0	0	1	0	0	1	1	1	0	1	3	6	3	5	13	20	21	15	33	26	30	37	24	18	28	24	21	19	10	13	10	16	10	9	11	13	14	16	10	14	15	8	5
1180000000	1	1	0	1	0	1	1	0	0	0	1	0	1	0	5	2	5	3	10	14	8	11	17	28	31	24	26	22	33	23	17	12	20	23	20	20	20	14	11	11	10	11	24	11	15	4	11	8	8
1182500000	1	1	2	0	0	2	1	1	0	1	1	1	1	1	3	0	1	7	4	12	12	20	18	26	29	22	24	24	22	23	24	20	11	12	17	18	17	12	17	24	13	15	11	19	16	7	12	9	6
1185000000	0	1	0	1	0	1	0	0	2	1	1	1	0	0	2	0	3	2	11	6	15	16	24	28	36	26	26	23	15	30	27	14	15	12	16	12	11	16	16	15	14	7	10	11	17	14	7	10	14
1187500000	1	2	1	0	0	1	0	0	2	2	0	0	0	1	1	1	5	4	7	7	17	19	19	25	29	22	27	16	22	20	15	12	11	18	16	18	15	17	19	14	21	11	16	14	14	8	9	13	5
1190000000	1	1	1	0	0	1	1	0	0	0	0	0	1	1	0	3	5	2	5	9	14	20	23	28	19	27	30	22	27	32	26	16	16	18	12	14	12	10	21	13	14	21	5	13	14	12	8	13	9
1192500000	0	0	0	0	0	1	5	0	1	0	0	0	2	3	3	1	5	5	7	8	17	20	16	28	18	27	28	32	24	24	24	16	16	24	21	17	11	15	19	13	13	20	17	14	11	16	7	14	6
1195000000	0	1	0	1	1	2	1	0	0	2	1	0	1	0	2	2	3	2	6	12	20	22	18	23	19	22	31	19	21	28	14	19	19	13	12	13	19	17	11	17	23	18	12	13	12	19	15	4	4
1197500000	3	0	0	0	1	0	1	0	0	1	1	0	0	1	2	0	1	5	9	10	10	16	23	23	34	30	33	23	29	22	23	22	17	21	16	17	11	18	21	13	12	19	14	15	7	12	12	8	8
1200000000	0	2	1	2	0	0	1	0	2	1	1	1	1	1	0	5	5	4	4	11	13	15	20	17	19	24	22	27	25	23	16	20	11	19	11	17	14	15	16	18	16	15	14	11	10	11	10	4	5
1202500000	0	1	0	0	0	0	1	2	0	2	0	0	2	0	2	3	6	3	7	8	11	19	23	32	21	33	19	18	17	17	16	17	20	18	17	6	13	11	16	12	11	13	10	10	14	8	8	6	13
1205000000	0	0	2	2	1	0	0	0	0	2	0	0	0	1	0	1	6	5	5	10	12	19	28	27	31	39	28	16	22	16	22	22	16	16	16	7	9	13	15	18	25	7	15	10	10	11	16	13	5
1207500000	0	2	0	0	0	0	1	1	0	0	4	2	1	0	1	6	3	6	7	13	8	22	16	17	24	25	24	23	21	24	28	19	19	15	16	14	12	25	17	5	17	17	8	11	11	13	8	6	4
1210000000	0	0	0	0	0	1	1	2	2	2	2	1	0	2	1	3	3	3	8	11	10	16	19	26	20	26	32	25	17	22	20	20	23	15	9	16	11	21	11	11	13	14	6	14	16	9	10	7	13
1212500000	0	0	1	0	2	1	0	2	1	3	2	4	2	1	1	2	6	7	3	12	13	20	26	36	19	22	20	23	22	12	12	20	18	15	13	14	17	12	20	15	12	5	9	11	11	9	11	11	10
1215000000	1	0	0	0	0	0	0	1	0	0	0	1	2	1	2	2	0	5	4	5	11	18	20	27	22	23	32	21	22	27	20	11	14	18	18	14	13	19	23	13	12	14	12	3	12	6	8	10	10
1217500000	0	0	0	1	2	2	0	1	0	0	0	1	0	1	1	2	4	4	4	8	12	23	17	26	24	31	24	23	22	23	26	16	18	19	11	9	14	16	18	18	17	17	15	18	8	6	6	10	4
1220000000	2	1	0	0	1	0	0	0	2	0	0	1	0	0	2	2	2	2	3	2	12	15	21	30	22	17	26	23	21	27	16	19	21	15	19	15	14	9	16	13	14	10	11	7	18	13	11	7	4
1222500000	0	0	0	0	3	1	0	0	0	0	3	1	5	0	1	3	2	2	4	10	11	17	25	25	29	25	20	24	20	20	24	8	16	20	21	11	16	13	14	9	13	22	15	7	11	13	8	10	9
1225000000	1	0	1	2	1	2	0	0	1	2	0	1	0	2	2	0	3	4	4	6	15	19	20	20	27	34	15	26	26	30	17	11	17	18	9	12	15	21	11	12	17	14	15	8	11	12	4	6	10
1227500000	0	0	0	1	0	1	0	0	1	1	0	0	1	0	0	3	0	4	9	8	7	24	17	34	20	23	19	27	20	21	18	16	15	12	17	19	9	15	13	11	12	10	12	14	13	8	8	6	3
1230000000	0	2	0	0	0	0	2	0	0	0	1	2	0	0	0	6	1	7	4	7	12	16	17	24	29	34	21	25	19	17	11	14	12	15	12	10	14	13	15	20	15	20	13	11	11	10	15	8	12
1232500000	2	1	1	2	0	2	0	0	0	0	0	0	2	0	0	2	2	5	7	13	15	10	16	28	24	26	24	31	18	27	26	17	13	10	14	20	10	11	12	11	16	11	8	14	9	9	3	2	9
1235000000	0	1	0	2	0	0	0	0	1	0	0	0	0	0	0	2	0	6	5	8	15	21	27	19	22	26	30	24	19	16	7	17	20	22	10	12	10	15	14	13	18	9	9	13	11	12	8	6	15
1237500000	1	0	1	0	1	1	0	1	0	1	1	0	1	0	1	2	3	2	4	5	13	23	30	25	21	32	26	16	27	24	14	20	14	16	12	16	13	10	12	10	17	14	16	13	19	14	10	7	16
1240000000	1	0	0	2	0	0	1	1	0	0	1	1	2	1	0	2	4	9	6	11	11	12	18	32	21	28	28	26	23	22	16	17	20	15	12	18	15	13	11	10	14	14	18	13	12	10	8	9	5
1242500000	2	0	0	0	2	1	0	1	0	0	1	0	0	1	2	1	1	2	9	13	14	25	25	25	24	25	22	28	22	17	15	16	11	13	13	7	19	21	10	10	8	16	14	11	14	3	8	9	10
1245000000	1	1	0	0	1	0	0	2	0	1	0	0	3	3	2	2	3	5	3	13	14	11	12	19	25	21	25	22	11	10	18	22	13	17	14	22	10	21	10	17	10	16	15	8	14	8	12	6	11
1247500000	0	0	0	0	1	0	1	0	1	1	0	0	0	0	0	0	4	6	6	13	14	13	17	35	29	26	20	20	19	21	19	21	19	18	13	12	11	9	20	15	16	9	17	14	13	4	9	12	7
1250000000	0	2	0	0	1	1	0	1	1	1	3	2	3	1	0	5	1	7	5	10	10	13	23	21	32	26	18	30	18	23	15	11	27	24	14	14	15	16	12	19	19	15	10	15	15	18	7	4	6
1252500000	0	1	0	0	0	1	0	1	1	2	0	1	2	2	1	2	4	3	5	8	10	12	23	23	34	25	26	21	23	22	10	15	27	9	16	12	11	11	13	10	14	10	13	15	17	6	4	4	8
1255000000	1	0	0	2	0	0	0	0	0	1	0	3	0	1	0	3	2	1	4	14	9	14	23	20	28	31	15	20	28	16	20	20	13	11	16	10	16	12	9	13	13	12	14	16	7	12	7	6	6
1257500000	1	2	1	0	0	0	1	0	0	1	0	0	1	1	3	3	3	5	5	5	6	22	23	24	26	22	18	19	23	17	13	19	10	10	17	11	18	12	8	14	18	17	13	19	9	11	11	5	11
1260000000	1	1	0	1	1	1	1	0	1	0	1	1	1	1	0	3	1	5	5	6	11	15	23	17	27	21	27	14	24	15	20	11	16	16	8	13	13	14	17	11	16	11	12	13	11	11	7	8	4
1262500000	0	0	0	0	0	1	0	0	0	2	2	0	2	1	0	1	2	5	5	13	19	14	14	19	35	29	21	8	20	18	18	15	11	14	12	12	17	11	12	16	15	10	8	11	10	6	15	2	9
1265000000	0	1	0	1	1	0	1	1	1	2	2	2	0	1	0	1	4	2	6	9	14	14	16	18	21	23	24	23	26	24	15	19	15	10	14	14	11	14	13	11	12	10	15	15	10	10	7	11	10
1267500000	0	0	1	1	1	0	0	1	0	0	1	1	1	1	1	0	2	8	7	7	9	22	19	29	29	21	19	21	19	16	17	12	10	11	8	16	14	4	7	11	15	15	11	11	12	10	15	7	9
1270000000	0	0	0	0	0	1	3	2	1	0	1	2	1	1	1	2	1	2	7	11	8	18	17	19	16	30	23	30	12	18	21	17	15	16	20	13	14	10	11	19	25	14	13	16	12	10	11	11	8
1272500000	1	0	1	0	0	1	1	0	1	0	0	0	1	1	0	2	3	2	8	3	18	16	24	26	21	31	25	26	23	22	21	16	16	19	16	8	17	10	15	9	11	18	11	17	7	8	10	3	8
1275000000	0	2	1	0	1	0	1	2	1	0	0	0	0	1	2	3	0	2	7	10	9	16	15	20	33	20	24	15	18	24	13	14	15	8	12	13	13	17	11	18	17	9	15	8	9	7	14	7	4
1277500000	1	0	0	1	0	0	1	0	1	0	0	0	0	4	4	1	6	7	7	10	8	12	24	22	39	23	30	17	20	12	12	16	16	13	21	13	8	16	11	17	9	19	12	12	13	19	11	12	10
1280000000	0	2	0	1	0	0	0	1	1	1	0	0	1	1	0	3	1	4	4	10	14	19	21	26	24	18	28	23	27	27	19	24	18	13	15	8	20	12	18	14	14	10	13	9	10	14	15	5	9
1282500000	0	1	1	1	1	0	1	0	1	0	1	0	0	0	3	4	0	6	5	10	8	17	23	25	21	24	22	25	20	28	24	17	17	12	13	14	22	8	15	15	16	14	10	8	6	7	8	9	9
1285000000	0	2	1	1	0	1	1	0	2	1	1	0	2	3	2	1	2	5	2	12	2	20	20	19	15	22	24	20	24	14	12	16	12	14	13	12	7	17	13	12	17	16	18	12	9	11	7	4	3
1287500000	0	0	1	0	0	1	0	0	0	2	0	4	0	1	3	1	1	5	6	10	15	17	16	17	33	29	30	18	17	19	16	12	17	24	13	13	15	10	19	13	15	10	12	11	11	11	10	5	6
1290000000	0	1	1	2	0	1	1	1	1	1	0	0	0	3	3	2	1	2	4	7	17	15	18	20	24	17	27	28	28	12	21	7	27	9	10	16	16	16	10	12	6	15	15	10	9	14	10	5	6
1292500000	1	1	1	1	1	0	0	0	1	0	0	0	1	3	1	5	5	5	6	5	17	13	17	22	23	19	22	30	22	18	12	21	8	16	12	7	19	12	11	10	12	12	10	14	11	13	11	4	6
1295000000	1	0	0	1	0	0	0	0	0	0	0	0	2	2	2	3	3	5	8	11	6	16	15	20	23	30	17	23	18	9	21	15	15	15	6	7	16	13	10	11	12	14	14	17	12	10	8	10	12
1297500000	1	0	0	0	2	0	2	0	0	2	2	1	0	1	4	5	6	4	10	7	12	12	14	22	19	22	16	17	18	16	24	14	16	11	18	8	12	14	10	16	13	16	14	8	10	5	9	8	9
1300000000	3	1	0	1	2	0	1	2	1	0	2	2	0	0	1	1	0	3	4	6	7	12	25	25	20	28	26	16	24	10	15	21	22	14	16	8	9	16	8	17	13	7	11	12	6	6	9	6	10
1302500000	1	0	2	0	0	0	0	0	0	1	0	0	2	0	1	1	1	4	4	8	10	20	21	18	34	30	19	22	13	23	11	13	10	17	10	11	13	12	12	13	17	12	12	6	8	15	14	8	6
1305000000	0	1	0	1	0	1	0	0	1	1	1	0	1	0	0	1	3	6	8	8	12	11	18	24	26	26	21	20	22	18	20	17	16	21	7	10	11	12	16	10	15	19	12	5	8	8	8	1	9
1307500000	1	0	0	0	0	0	0	0	0	0	0	0	0	4	2	3	2	3	5	10	15	6	19	25	23	14	20	20	17	16	19	14	16	20	12	16	16	12	9	15	7	11	12	11	10	9	8	7	4
1310000000	0	0	0	0	0	1	0	0	1	1	2	2	1	2	4	1	3	10	8	13	14	23	19	20	23	19	20	26	20	19	17	16	16	20	21	12	10	14	13	15	8	17	7	20	6	9	9	6	13
1312500000	0	1	2	2	0	1	1	0	0	2	0	0	1	0	0	2	0	5	13	11	16	17	19	21	19	22	17	24	27	19	19	14	5	12	16	15	8	14	11	16	13	13	13	11	8	10	11	5	11
1315000000	0	0	0	0	0	0	0	0	2	0	0	0	0	0	2	1	3	4	6	4	12	13	18	22	25	24	23	21	18	16	16	17	14	16	13	9	9	9	12	17	9	11	12	13	8	9	8	7	5
1317500000	0	2	1	0	0	1	0	0	2	1	0	0	2	1	3	1	5	0	6	7	25	20	15	18	22	22	31	21	20	14	12	20	14	18	11	12	14	16	15	11	11	9	7	14	3	13	8	6	3
1320000000	0	0	0	0	0	0	0	0	0	0	0	1	1	1	1	0	1	7	9	13	9	16	19	23	18	14	23	17	16	12	22	15	9	9	15	9	10	16	11	9	16	9	7	12	6	7	12	5	5
1322500000	1	0	0	0	0	0	0	0	0	2	0	3	1	0	2	4	0	4	10	16	10	17	15	16	34	32	20	22	18	18	18	13	12	11	14	13	12	12	10	4	13	16	12	6	8	3	7	4	7
1325000000	0	0	0	0	1	0	1	1	1	0	2	1	1	1	1	2	3	6	4	9	14	13	19	15	21	25	18	26	15	19	17	20	15	17	16	17	13	10	9	9	16	13	9	6	6	11	9	5	4
1327500000	1	1	1	0	0	0	0	0	1	0	2	0	0	0	1	3	1	3	3	11	15	15	16	22	30	28	20	18	12	22	19	20	11	12	9	7	11	6	14	18	9	6	9	15	10	15	7	10	3
1330000000	0	2	1	0	0	1	0	0	2	0	1	1	3	1	3	3	1	4	4	10	7	16	20	13	25	23	17	13	21	14	18	24	10	12	8	8	14	9	10	18	9	7	12	9	6	10	16	9	7
1332500000	2	0	1	2	1	0	3	0	2	0	1	0	1	0	0	5	4	6	4	7	15	7	20	21	14	18	23	29	19	21	22	17	13	13	15	21	10	8	7	13	17	9	11	12	10	6	5	11	4
1335000000	3	0	0	0	0	0	0	4	0	1	1	1	2	4	1	1	3	4	9	13	8	17	17	16	23	23	20	19	29	20	13	17	17	10	11	9	11	13	14	13	15	11	9	15	11	6	11	7	8
1337500000	1	0	0	2	1	1	0	2	0	0	0	0	1	1	0	1	3	2	10	7	7	15	19	12	18	29	25	29	19	20	17	22	13	22	11	12	12	14	14	9	8	5	11	12	12	7	8	10	2
1340000000	1	0	1	1	1	1	0	1	1	0	0	1	1	3	0	2	0	2	5	7	8	21	17	20	19	26	18	24	17	20	10	23	17	15	10	7	13	12	8	8	9	8	7	10	4	6	10	5	3
1342500000	1	0	2	1	0	1	0	0	0	1	0	2	0	0	3	3	2	7	6	8	8	14	19	15	26	26	16	23	16	8	14	13	9	17	19	17	17	10	18	11	6	11	10	8	3	7	9	9	5
1345000000	0	0	0	0	2	0	0	2	1	3	1	1	1	0	0	1	0	1	6	8	13	16	14	16	20	20	13	20	20	22	17	13	18	11	11	7	9	9	16	12	13	15	15	5	14	7	9	8	9
1347500000	0	0	0	0	1	1	0	1	0	0	0	1	1	0	2	1	1	3	6	12	9	20	14	10	18	23	21	20	22	7	12	17	18	7	10	15	7	12	18	16	29	12	19	7	9	11	7	7	4
1350000000	1	0	0	0	2	0	0	1	0	0	0	0	2	0	0	5	2	3	7	11	3	10	19	23	28	23	23	17	18	22	7	18	12	15	10	13	14	10	16	12	12	7	12	8	7	5	8	8	3
1352500000	0	0	0	0	0	0	0	1	2	0	1	1	0	0	1	2	4	3	6	10	8	15	16	17	23	29	18	20	14	16	12	17	11	13	9	10	4	16	13	7	8	12	6	12	5	7	9	8	6
1355000000	0	0	0	2	0	1	1	2	1	0	0	1	0	0	2	2	2	3	3	9	6	12	16	13	24	21	17	15	18	14	17	13	10	19	11	18	15	11	16	12	14	5	13	5	9	6	8	6	2
1357500000	0	0	1	1	0	0	0	0	1	0	0	0	1	0	0	0	2	4	3	10	12	15	13	20	21	14	17	20	21	14	17	13	11	17	8	9	12	11	11	18	10	5	7	11	6	7	6	6	5
1360000000	1	0	0	0	0	0	1	0	1	0	0	3	1	0	2	0	2	6	5	6	15	13	16	22	21	26	29	20	17	14	11	18	16	13	6	7	10	12	10	13	9	8	8	10	7	13	8	11	4
1362500000	1	1	1	0	2	1	2	1	0	1	0	0	2	3	3	0	1	1	2	7	11	15	12	21	19	17	21	22	17	21	17	15	7	11	12	14	7	9	11	13	16	9	15	9	8	7	9	11	10
1365000000	0	0	1	3	1	4	0	0	0	2	0	1	1	0	0	1	2	2	3	7	11	15	16	21	22	15	30	24	14	13	10	22	12	13	10	12	9	9	10	12	7	17	4	7	6	7	9	7	6
1367500000	0	1	0	1	0	0	0	0	1	1	0	0	1	0	0	2	0	5	4	6	12	14	15	16	22	21	24	21	17	22	19	10	13	11	6	18	7	10	11	5	11	8	9	10	12	5	7	3	6
1370000000	1	1	0	2	0	0	1	0	1	0	0	0	1	1	0	3	0	4	8	11	15	20	24	21	31	15	22	21	15	23	16	17	18	19	12	8	22	7	15	11	12	9	13	11	13	10	7	8	8
1372500000	0	0	0	0	0	0	0	1	1	0	0	0	0	3	0	2	4	4	6	3	5	6	13	16	21	16	15	16	18	14	10	18	15	17	10	10	16	15	14	8	20	17	6	12	8	11	11	6	4
1375000000	0	3	0	0	0	1	1	0	3	0	0	2	0	2	1	1	2	2	6	14	13	11	12	19	16	16	27	13	17	15	11	10	13	14	10	14	5	18	15	10	12	8	9	7	9	7	8	2	7
1377500000	0	1	1	0	0	0	1	1	1	0	1	0	1	0	0	2	0	2	4	4	7	16	7	22	17	23	17	14	13	13	9	10	12	18	16	6	15	9	11	11	9	12	11	15	7	7	5	6	6
1380000000	2	0	0	0	0	0	0	1	1	2	2	0	1	2	1	2	6	2	4	6	9	16	20	9	18	22	15	14	14	11	20	12	17	11	13	10	16	9	11	9	11	11	6	8	13	14	6	8	2
1382500000	0	1	0	0	1	2	0	0	0	0	0	2	0	0	1	4	0	2	3	6	13	11	14	19	20	13	16	18	18	17	27	7	12	12	8	11	9	17	6	9	7	11	7	9	11	6	15	9	4
1385000000	1	2	0	1	0	1	1	3	0	0	1	3	0	2	1	1	3	6	4	7	8	17	18	19	23	23	9	21	18	17	15	23	16	10	15	15	11	9	9	10	12	11	7	4	8	7	7	5	9
1387500000	0	2	1	0	0	2	0	1	1	0	1	1	0	1	2	0	5	5	2	11	12	10	18	8	16	19	27	21	17	14	9	13	14	15	11	15	10	12	15	7	14	17	10	6	9	7	2	5	4
1390000000	1	0	0	0	1	0	0	4	4	3	0	1	0	0	1	2	0	5	2	9	7	14	10	19	24	17	18	22	19	10	11	17	12	7	10	7	12	10	11	9	9	9	8	9	12	4	14	5	11
1392500000	0	0	0	0	0	1	1	1	2	1	0	0	1	1	2	4	3	2	8	8	8	13	13	18	26	23	17	23	20	16	14	13	20	11	12	11	13	5	10	6	14	11	13	12	12	9	2	6	8
1395000000	1	0	1	0	0	0	0	0	1	1	0	0	2	0	0	1	1	2	4	9	7	17	12	25	15	19	21	20	16	18	15	11	18	10	11	11	6	10	11	12	9	13	9	6	15	7	14	6	5
1397500000	1	0	1	0	0	2	1	0	0	0	1	1	0	0	1	0	1	1	4	14	9	11	11	21	18	15	22	12	24	8	14	7	7	4	8	6	6	11	6	10	8	12	13	7	7	5	5	9	7
1400000000	1	0	1	1	2	0	1	1	0	1	0	2	0	2	0	0	3	4	8	5	4	16	20	17	28	18	20	25	13	12	17	12	9	14	14	4	17	16	9	7	13	12	14	13	13	6	6	8	6
1402500000	0	0	0	0	0	0	0	0	1	1	0	4	1	1	1	3	2	3	3	5	11	11	24	29	21	18	18	21	17	18	11	15	7	15	10	11	15	9	11	9	11	6	12	13	6	8	9	6	3
1405000000	1	0	0	0	0	0	2	2	3	0	0	0	1	0	2	1	4	3	6	9	14	9	15	14	16	17	21	17	13	11	17	11	9	12	6	10	3	7	18	15	10	8	10	9	8	2	6	5	5
1407500000	0	0	0	0	0	0	0	0	0	1	4	1	0	1	1	0	1	2	6	7	10	10	15	23	16	14	15	21	13	10	13	16	9	13	5	9	12	10	14	10	10	6	11	11	3	7	11	6	8
1410000000	0	2	1	0	1	1	0	1	1	0	0	1	1	1	1	1	0	9	3	5	8	12	15	17	17	24	18	22	7	20	16	24	15	9	9	12	7	19	15	14	16	11	7	9	8	5	7	8	6
1412500000	0	0	1	0	0	0	0	0	0	1	0	0	2	1	1	2	0	3	2	5	10	18	15	17	21	29	17	15	20	11	15	8	2	10	10	8	11	9	11	10	9	8	13	9	8	10	4	5	4
1415000000	0	2	0	0	0	0	0	0	0	1	0	0	0	1	1	1	0	5	3	5	5	18	12	24	17	16	13	13	11	14	18	12	16	5	10	9	14	10	10	2	4	7	9	10	12	8	8	5	4
1417500000	1	0	0	1	0	0	1	1	0	1	2	2	1	0	0	0	2	4	5	8	7	12	14	15	18	26	13	22	19	22	14	5	8	14	16	14	10	17	11	12	10	16	14	11	9	2	10	4	2
1420000000	0	0	2	1	0	1	2	0	1	2	0	0	0	0	1	1	3	0	5	3	9	13	18	15	20	24	23	17	12	22	7	16	8	9	7	14	15	13	12	11	10	9	12	8	4	9	6	2	10
1422500000	0	1	0	1	0	0	1	0	1	0	0	1	0	1	2	1	2	2	4	6	10	10	9	17	13	21	26	16	11	15	15	15	11	5	12	10	12	10	11	10	5	17	10	13	10	9	6	7	4
1425000000	0	0	2	0	0	0	1	1	1	2	0	3	1	0	1	1	2	2	3	6	9	8	21	12	19	28	14	15	16	20	16	13	11	8	9	11	8	7	13	9	12	3	6	12	16	5	6	2	4
1427500000	1	2	0	2	1	0	0	0	0	1	0	1	2	0	0	0	0	5	5	9	10	9	12	17	10	22	21	12	14	18	12	15	10	10	9	8	10	9	10	11	8	10	5	12	10	8	4	6	6
1430000000	0	1	0	0	1	1	2	4	1	1	1	0	0	3	0	0	1	1	4	10	9	17	14	13	11	20	17	20	15	10	12	18	15	11	8	5	17	7	10	11	14	9	9	9	6	3	5	3	4
1432500000	1	0	1	1	1	0	0	1	1	0	0	0	0	0	1	2	0	2	4	6	7	6	17	20	17	15	12	18	11	11	5	10	13	8	14	12	13	10	6	3	10	8	9	11	12	6	6	4	3
1435000000	0	0	0	0	0	0	0	0	0	0	1	2	1	0	1	4	3	0	3	8	14	14	15	19	16	21	22	19	11	14	8	17	4	5	12	9	10	12	13	11	11	15	9	5	6	10	5	3	5
1437500000	0	0	1	0	2	2	1	1	2	1	1	1	1	0	1	3	1	2	3	8	2	14	11	17	17	22	16	14	10	11	8	10	19	10	16	12	16	4	12	13	6	4	11	7	6	9	5	10	3
1440000000	0	1	0	0	0	1	0	1	0	2	2	2	0	0	0	0	3	5	7	5	8	13	17	16	16	12	14	14	13	13	10	15	15	11	11	7	13	12	10	11	11	9	11	3	6	4	4	7	2
1442500000	0	0	1	0	0	0	3	0	0	0	2	0	0	0	4	6	1	1	3	15	5	12	17	20	16	14	23	7	27	11	16	14	16	11	4	9	15	5	12	12	8	8	11	11	8	3	7	8	3
1445000000	0	1	0	2	0	1	0	0	0	0	0	2	0	1	1	1	5	2	9	7	9	11	20	25	25	12	17	15	12	14	14	21	10	15	5	10	9	7	14	11	10	8	11	14	9	3	6	7	10
1447500000	1	0	1	0	0	0	1	0	2	1	0	1	0	1	3	1	1	3	6	11	5	9	20	16	19	19	21	18	10	18	12	16	8	8	14	9	9	7	10	15	7	6	8	4	12	6	7	2	7
1450000000	0	0	0	2	0	0	0	0	0	0	0	1	1	0	1	1	0	1	3	5	9	19	13	13	11	19	13	12	24	16	15	15	6	11	12	10	9	9	8	14	14	9	7	10	7	9	7	8	1
1452500000	0	0	1	0	0	0	0	0	1	0	0	0	1	0	1	1	0	6	1	11	10	13	16	21	17	11	24	17	11	18	11	21	11	7	11	8	9	6	9	14	8	12	5	12	12	1	4	1	8
1455000000	0	0	1	0	0	2	0	0	0	0	1	1	0	3	1	3	3	3	4	9	5	14	16	11	21	18	23	12	9	15	13	8	9	9	7	7	14	9	4	10	10	12	3	6	5	6	9	7	5
1457500000	0	0	0	1	0	1	0	0	0	0	0	0	1	1	0	0	0	3	6	10	2	14	8	15	8	16	12	15	15	11	15	13	7	16	16	7	8	11	6	5	10	6	3	14	11	10	10	9	3
1460000000	1	3	0	1	0	1	0	0	1	2	1	0	0	1	0	3	4	4	9	6	10	10	22	10	15	18	15	14	23	21	11	13	4	9	16	10	13	8	11	10	6	10	14	6	4	7	8	3	5
1462500000	2	2	1	1	0	0	1	0	0	0	0	1	0	0	0	1	5	4	5	2	16	16	15	18	21	16	14	14	16	10	13	14	9	10	10	8	10	13	9	9	13	14	5	12	8	12	8	4	5
1465000000	0	0	0	1	0	1	0	0	0	0	0	1	0	1	2	1	1	4	3	3	10	14	10	21	18	16	21	15	16	17	14	15	9	17	13	8	8	5	14	11	9	6	8	7	6	10	3	9	4
1467500000	2	0	0	1	0	0	0	0	0	0	0	0	0	0	3	0	7	2	9	3	12	11	7	14	11	12	15	25	12	16	17	10	10	9	12	9	10	13	6	7	12	10	12	8	9	10	8	2	10
1470000000	0	0	0	1	1	0	0	1	1	0	1	1	1	0	1	1	1	2	2	4	12	12	13	17	16	17	16	27	17	14	9	9	13	5	16	16	8	9	10	8	8	8	7	8	8	5	4	7	7
1472500000	0	1	0	2	2	0	0	0	0	0	1	0	1	0	0	2	3	4	2	4	7	16	14	16	17	24	13	16	16	18	13	9	10	9	12	12	9	11	13	11	8	9	7	5	6	6	6	10	9
1475000000	0	0	1	0	1	0	1	0	0	0	1	2	1	2	1	4	2	2	4	6	16	9	16	9	19	14	15	13	17	16	9	9	12	12	12	9	15	12	16	6	9	11	9	14	9	6	7	9	6
1477500000	0	1	0	0	1	1	0	0	0	1	1	4	0	0	0	2	1	1	2	5	6	12	12	15	14	14	23	20	14	11	16	8	16	13	9	9	6	7	8	9	7	9	9	8	7	11	3	5	4
1480000000	0	0	0	0	0	1	1	1	2	0	0	0	4	0	1	2	3	2	3	9	18	8	13	18	24	21	18	18	20	11	19	9	10	11	10	10	10	11	5	9	13	8	7	8	2	11	4	8	4
1482500000	0	0	0	0	2	0	0	1	1	0	2	1	0	0	0	2	3	3	7	0	8	10	16	16	18	17	21	14	20	9	11	13	8	9	24	6	8	9	9	5	7	12	8	6	9	5	6	2	2
1485000000	0	0	0	0	0	0	0	0	0	0	0	2	0	0	0	1	2	5	3	5	6	15	18	19	19	17	17	15	18	8	12	19	8	10	7	8	10	5	7	7	10	13	6	6	9	6	2	7	4
1487500000	1	1	0	1	1	2	1	2	0	1	2	0	0	0	3	7	3	5	2	9	6	12	10	17	19	21	14	8	13	14	13	15	12	9	7	12	9	8	8	9	11	7	6	6	9	6	6	4	5
1490000000	0	1	0	0	1	0	2	0	0	0	0	0	1	0	0	0	1	2	9	8	9	7	7	16	13	12	17	19	8	10	15	7	8	8	6	8	9	8	6	3	7	11	6	6	5	4	6	5	6
1492500000	3	0	1	0	0	0	0	0	2	1	2	2	1	3	0	0	5	2	3	5	3	15	8	16	7	19	14	22	13	9	16	18	12	10	12	7	10	10	8	13	9	9	9	6	7	5	7	4	2
1495000000	0	0	1	0	1	0	0	0	1	0	3	1	0	0	0	0	2	1	3	4	3	13	16	13	20	12	10	14	11	10	10	18	10	9	11	10	12	7	15	8	9	5	8	12	8	5	9	7	2
1497500000	0	0	0	0	0	0	0	0	0	0	1	0	1	1	1	1	3	2	7	7	7	12	24	12	14	19	18	17	11	13	14	10	8	7	8	6	8	8	9	6	10	8	10	8	3	3	6	6	4
1500000000	0	0	1	1	0	0	0	2	0	1	0	0	0	1	1	2	4	4	9	5	2	11	11	11	11	21	24	11	15	10	10	11	6	10	10	4	9	6	3	12	10	5	9	11	5	9	7	4	7
1502500000	1	0	1	0	0	1	0	0	0	0	0	1	1	2	4	1	4	1	10	9	7	12	14	26	17	15	17	10	13	16	12	8	5	10	8	10	9	7	9	5	6	10	9	3	7	11	9	1	2
1505000000	0	0	1	1	0	0	1	0	0	1	1	0	1	1	2	2	0	0	2	5	7	14	15	17	17	15	15	11	12	9	11	6	8	14	8	14	8	4	9	15	13	9	6	8	10	8	13	7	1
1507500000	0	0	1	2	0	1	3	2	0	0	0	0	0	1	3	1	2	1	5	3	7	11	12	19	14	14	17	19	13	12	10	11	8	6	16	7	19	12	11	8	9	7	8	6	10	9	6	1	7
1510000000	0	0	0	0	1	0	0	0	6	1	0	0	0	1	2	2	2	3	5	4	5	7	13	11	13	17	16	9	12	10	11	6	10	10	8	14	11	8	13	7	4	8	7	4	8	2	6	6	5
1512500000	0	0	0	0	0	0	1	0	1	1	0	0	1	0	0	0	0	7	2	14	6	5	20	30	13	22	10	16	13	13	7	10	10	7	6	10	10	9	9	13	9	5	11	8	3	5	8	4	5
1515000000	0	0	0	0	0	0	0	0	1	0	2	2	0	1	1	0	1	4	3	7	10	12	10	18	13	18	16	21	13	7	11	8	14	5	5	7	10	5	9	10	7	8	2	10	14	11	8	9	3
1517500000	2	1	1	0	1	0	0	1	1	0	0	0	0	0	1	1	0	2	4	9	6	10	15	17	13	12	12	12	22	12	11	16	9	6	7	6	5	3	9	8	6	9	7	5	6	10	9	5	2
1520000000	0	0	0	0	0	0	0	1	1	0	0	1	0	0	1	2	2	5	1	6	8	11	11	14	18	17	21	21	13	12	11	11	8	15	5	13	3	11	11	9	12	8	11	9	5	2	5	9	2
1522500000	0	0	0	0	0	1	0	1	1	1	0	0	1	0	5	1	0	6	3	9	15	11	11	20	17	8	16	24	18	13	18	9	2	16	10	7	10	7	8	6	4	7	8	5	10	9	8	11	3
1525000000	2	0	1	2	1	0	0	0	0	2	3	0	0	1	1	1	0	2	3	7	14	10	10	16	6	12	22	21	17	20	10	10	9	11	9	11	10	10	5	4	10	10	7	14	7	4	8	2	4
1527500000	0	0	0	0	0	0	0	1	2	0	0	0	0	2	0	3	0	3	3	1	11	8	7	6	12	15	13	11	19	8	17	11	10	12	9	9	12	14	10	10	3	6	7	6	6	14	4	6	5
1530000000	1	0	1	1	0	0	0	0	0	1	1	1	3	1	2	0	1	5	0	4	7	7	9	17	9	13	9	21	15	12	10	15	5	7	5	7	8	3	14	5	11	5	7	5	8	5	3	1	7
1532500000	0	0	0	0	0	1	1	1	0	0	2	1	0	0	1	2	3	2	5	2	4	11	7	14	13	14	9	11	15	14	11	9	14	11	7	10	10	9	6	9	10	11	12	7	5	8	5	8	3
1535000000	0	0	0	0	0	1	0	0	2	0	0	0	1	0	0	1	3	4	8	7	7	6	6	16	12	8	13	16	16	11	17	14	11	11	12	5	3	11	10	8	6	4	10	5	6	8	7	6	2
1537500000	0	0	1	0	0	1	1	0	1	3	0	1	0	4	0	4	3	2	3	4	6	9	10	13	16	17	14	19	8	14	10	11	9	10	9	9	10	10	10	8	8	9	8	7	8	12	7	6	3
1540000000	0	0	0	3	0	0	0	0	2	1	1	1	0	2	3	1	3	3	3	6	14	8	19	13	14	18	18	16	10	19	8	9	10	10	2	9	11	9	15	8	13	6	6	15	8	4	4	2	4
1542500000	1	0	0	0	0	0	1	0	1	0	0	2	0	1	0	3	1	2	3	4	8	14	14	22	13	13	19	13	7	13	15	3	8	17	11	9	7	8	8	5	8	12	3	10	3	7	7	2	5
1545000000	0	0	0	2	0	1	0	0	0	0	0	1	0	1	1	4	0	2	5	8	9	11	8	9	15	13	12	10	11	9	12	12	8	8	7	13	10	9	14	7	9	5	6	14	10	5	11	2	9
1547500000	1	1	1	3	0	0	1	0	0	0	1	0	0	2	0	1	4	2	2	4	12	12	9	21	13	12	17	16	5	13	15	11	7	7	5	6	11	10	9	6	7	4	3	12	7	3	11	6	6
1550000000	0	1	0	1	0	0	0	0	0	1	0	0	2	0	1	1	0	4	3	10	7	17	14	14	15	9	13	17	20	16	8	6	10	13	13	8	9	9	9	11	4	13	12	8	10	3	3	7	4
1552500000	0	2	0	2	1	0	1	0	0	0	0	1	0	1	1	1	1	1	5	6	7	10	13	15	18	23	21	15	11	13	13	11	12	6	9	10	13	11	11	9	8	10	6	5	10	3	5	6	2
1555000000	0	0	0	0	0	0	0	0	0	1	0	0	0	1	1	0	5	3	3	2	7	13	15	9	15	21	17	12	13	10	10	14	9	11	6	6	6	6	10	10	4	4	4	7	9	6	6	5	7
1557500000	1	0	0	0	0	0	1	0	1	0	0	1	0	0	0	0	0	6	7	9	1	7	13	10	12	14	12	16	17	12	7	6	9	12	15	9	4	11	7	14	5	7	6	11	10	6	6	4	5
1560000000	0	0	0	1	0	1	0	0	0	0	0	0	0	0	2	0	4	5	3	6	4	9	12	14	10	11	11	20	16	5	5	14	6	8	13	12	6	11	8	10	5	3	13	3	4	8	4	2	9
1562500000	0	0	0	0	0	0	1	0	1	1	0	0	1	0	1	3	2	1	2	3	9	4	12	21	21	10	10	13	9	17	14	8	6	8	17	6	15	6	7	14	12	4	8	6	2	6	5	8	5
1565000000	1	0	2	0	3	2	2	0	3	1	0	0	0	0	1	2	2	3	1	3	11	21	17	14	15	12	12	15	15	14	9	10	7	11	3	7	16	8	8	6	10	9	11	4	8	7	4	4	5
1567500000	0	1	0	0	0	0	1	1	1	0	0	2	3	1	3	3	0	2	4	3	5	8	19	11	12	17	16	8	15	15	9	4	8	6	12	13	7	8	4	6	11	5	13	6	5	10	9	9	6
1570000000	0	0	1	2	0	1	0	1	0	0	0	1	2	0	1	3	1	6	2	6	6	10	11	19	15	10	14	7	18	10	9	13	9	19	6	4	8	7	4	6	7	12	8	10	7	6	13	5	3
1572500000	1	0	0	1	0	2	0	1	0	0	0	0	0	0	1	0	2	5	4	3	7	7	10	12	12	19	10	9	14	19	5	13	9	8	9	11	9	11	10	5	8	8	11	6	6	3	9	6	5
1575000000	0	0	1	0	0	0	0	1	2	0	0	2	0	0	0	2	5	3	7	3	10	10	10	18	11	20	19	12	10	9	11	14	10	8	16	7	11	7	6	9	7	11	9	5	5	3	5	7	3
1577500000	0	1	0	0	0	0	0	1	1	0	0	1	3	0	0	0	2	2	3	5	6	8	12	7	14	10	13	11	16	13	16	9	9	8	10	8	8	11	14	8	9	6	7	3	8	4	3	3	6
1580000000	0	1	0	0	0	1	0	0	0	1	0	1	0	1	0	0	3	2	4	4	9	12	12	17	20	15	12	17	9	7	8	13	7	7	10	13	5	8	6	6	5	4	6	4	7	9	4	4	4
1582500000	0	1	1	0	0	1	0	0	1	0	1	2	1	0	0	0	2	3	5	5	7	3	8	16	15	22	14	5	9	9	7	11	9	9	3	5	1	7	9	4	4	4	7	6	10	8	5	4	5
1585000000	1	0	0	0	1	1	1	0	0	0	1	0	0	2	2	0	2	2	2	3	10	8	14	14	7	10	18	15	9	16	9	10	8	20	10	9	9	7	11	5	4	9	10	5	6	2	4	3	8
1587500000	0	0	0	0	1	0	0	0	0	0	2	0	1	0	2	1	1	2	3	7	7	9	8	17	11	12	22	18	13	11	14	11	7	15	13	9	4	7	7	7	22	7	8	5	11	5	7	3	4
1590000000	1	0	2	1	0	0	0	0	3	0	0	1	1	0	1	1	1	1	3	10	7	4	12	12	13	11	17	7	9	3	19	6	12	9	8	9	8	16	14	5	7	5	7	6	4	1	6	4	7
1592500000	1	1	0	0	0	1	1	0	0	0	3	0	2	1	3	2	1	7	2	6	7	12	9	12	20	18	10	7	6	13	12	10	7	16	12	8	10	9	6	8	5	5	9	5	3	6	4	3	4
1595000000	1	0	3	0	1	0	1	1	3	0	0	1	0	0	1	1	4	2	3	4	10	10	13	23	19	11	12	14	9	16	11	12	8	11	8	14	5	7	11	16	7	6	7	8	7	5	8	8	3
1597500000	1	0	0	0	0	1	0	0	0	1	1	0	1	0	0	0	3	5	3	8	4	19	9	14	19	12	13	12	10	6	9	8	11	9	10	6	5	11	3	8	12	5	6	7	5	5	8	3	9
1600000000	0	0	0	1	0	0	1	0	1	1	0	2	0	1	3	0	2	2	5	5	6	10	9	15	10	11	22	18	16	13	10	11	9	12	3	7	11	11	4	6	8	9	5	12	8	3	5	4	2
1602500000	0	0	1	0	0	0	0	3	0	0	0	0	1	0	2	1	0	2	5	4	7	8	10	12	12	8	15	10	6	11	8	5	9	5	4	9	1	8	8	2	14	3	8	7	7	8	9	1	4
1605000000	1	1	1	0	0	1	1	1	0	1	0	2	0	0	3	2	2	2	1	7	8	10	18	11	17	8	6	16	11	14	12	13	10	6	8	6	8	7	9	6	10	11	5	5	9	7	4	4	3
1607500000	0	1	0	0	0	0	2	0	0	0	0	0	0	1	0	1	0	0	4	9	11	9	19	11	9	14	14	17	12	12	15	11	9	12	10	4	9	11	8	9	10	6	10	5	5	4	7	6	3
1610000000	1	0	0	0	1	0	0	0	0	0	1	0	0	1	0	1	2	1	3	3	10	7	12	14	16	15	21	20	7	3	11	12	8	18	6	2	10	7	14	4	7	13	6	12	4	8	2	4	3
1612500000	1	1	0	0	0	0	0	0	0	0	0	3	0	1	1	0	1	3	1	3	7	9	11	12	20	16	16	15	14	6	8	9	11	6	2	1	9	8	6	8	6	3	5	10	11	5	6	2	5
1615000000	0	0	0	1	1	0	1	0	0	0	0	2	0	1	3	1	0	2	7	7	9	9	11	14	12	11	17	10	7	9	15	12	9	12	4	10	9	5	6	8	5	5	10	7	2	9	3	5	3
1617500000	1	0	0	0	0	1	0	0	1	0	1	2	1	1	4	1	4	4	4	6	3	11	10	19	16	14	10	20	12	17	6	12	7	9	7	8	13	11	7	7	7	9	7	4	6	5	3	8	2
1620000000	1	0	2	0	0	0	0	1	0	0	0	1	0	0	0	1	0	4	2	3	7	5	3	11	11	18	12	16	19	12	7	11	6	5	10	7	12	4	7	7	8	6	7	9	6	1	11	1	3
1622500000	0	0	1	0	2	0	1	1	1	0	1	1	2	0	0	1	3	5	5	10	10	13	7	18	21	9	20	21	11	21	4	6	10	17	5	13	7	8	7	11	6	5	4	5	6	7	4	8	5
1625000000	0	2	0	0	0	0	0	3	0	0	1	0	0	1	2	1	1	1	3	5	11	6	8	15	15	11	7	6	12	10	9	11	5	9	7	4	5	7	6	9	4	2	6	5	6	4	7	12	5
1627500000	0	1	1	0	1	0	0	0	0	0	0	0	1	1	1	1	2	2	4	6	4	10	7	17	11	10	14	9	11	14	10	11	7	4	13	2	11	6	10	9	13	6	6	3	5	9	4	1	3
1630000000	0	1	2	3	0	0	0	0	1	0	1	0	0	1	1	0	1	2	4	4	9	9	13	14	11	18	10	12	11	9	11	11	7	6	8	4	8	7	4	7	2	7	11	13	10	7	7	5	8
1632500000	0	0	0	1	1	0	0	1	2	0	1	0	1	1	0	1	3	1	3	5	3	10	5	9	12	16	5	17	5	12	9	6	6	9	7	9	11	4	9	9	7	5	3	7	4	4	4	6	6
1635000000	1	0	0	1	0	1	0	0	2	1	0	0	1	1	0	0	0	2	2	8	4	13	12	12	13	14	14	14	13	9	9	13	11	6	6	5	4	5	5	4	9	10	8	3	7	7	5	2	4
1637500000	2	0	0	0	0	0	0	0	0	0	0	1	0	1	1	0	1	0	5	3	10	10	7	8	13	19	18	13	7	8	8	10	11	10	12	7	6	4	3	13	6	9	3	10	5	2	9	7	2
1640000000	0	0	0	0	0	0	0	1	0	1	0	0	0	1	0	3	2	3	4	9	8	4	4	7	19	10	8	13	8	7	9	12	8	7	9	7	6	8	4	9	9	7	12	2	8	9	3	3	3
1642500000	1	1	0	0	2	0	2	0	0	0	0	0	0	0	0	2	2	3	3	7	4	10	17	15	5	10	11	14	12	16	10	13	6	9	10	4	2	5	11	7	9	7	15	7	9	10	5	4	4
1645000000	0	1	1	0	0	0	0	0	0	2	0	1	1	0	1	3	2	3	2	3	7	9	9	17	12	18	13	22	18	15	6	8	14	9	7	4	3	12	3	9	4	4	4	6	6	6	4	5	3
1647500000	0	1	0	0	0	1	0	0	0	1	2	0	3	1	0	2	2	0	3	2	3	8	10	14	14	13	10	15	10	8	6	10	13	11	8	2	5	8	2	8	2	9	12	3	7	1	3	3	5
1650000000	3	2	0	0	0	1	0	2	0	0	1	0	1	0	0	1	2	3	2	4	7	8	9	11	23	10	8	15	14	8	6	12	4	9	5	7	10	12	4	8	7	4	10	3	2	5	9	5	2
1652500000	0	0	0	1	0	0	0	0	3	2	2	0	1	0	0	2	3	2	1	7	10	5	8	10	3	17	9	11	10	14	7	7	9	5	7	6	10	8	7	6	11	8	3	7	5	8	12	3	5
1655000000	0	0	0	0	0	0	0	0	0	2	0	0	0	0	2	2	4	1	3	4	10	9	13	17	8	11	13	12	15	6	12	4	8	5	11	6	4	4	4	7	7	10	7	8	4	6	7	4	6
1657500000	0	0	0	0	0	1	1	1	0	0	0	2	0	0	1	3	3	3	4	8	4	6	13	14	10	12	17	12	9	5	8	8	9	6	5	11	2	5	4	4	6	5	6	6	1	3	2	5	3
1660000000	0	1	0	0	0	1	0	0	0	0	1	0	1	0	1	1	0	4	2	2	6	15	16	12	12	9	19	16	11	6	5	11	13	6	6	7	6	2	10	8	11	9	12	9	3	3	10	3	4
1662500000	1	0	0	1	0	0	1	0	1	0	0	1	1	0	2	1	1	3	3	4	4	8	17	13	14	11	8	12	11	10	7	8	4	5	7	8	7	9	9	14	4	11	7	4	5	12	4	9	4
1665000000	0	0	1	1	1	0	1	0	0	1	1	1	0	1	0	0	0	0	4	8	3	11	7	13	14	13	15	10	21	11	7	8	8	11	5	12	9	6	6	6	5	6	9	9	4	9	4	2	5
1667500000	3	0	0	0	0	0	0	1	0	1	0	0	0	1	0	0	2	1	6	2	4	8	8	11	10	9	15	10	14	12	11	9	8	7	5	3	2	3	10	8	7	9	6	2	4	6	1	1	3
1670000000	0	0	0	0	1	0	0	0	3	0	1	0	0	3	1	1	4	3	4	3	7	11	8	15	10	12	13	10	9	9	13	6	10	8	7	5	10	9	7	1	5	5	3	8	10	8	1	4	6
1672500000	0	0	0	0	0	0	0	0	1	2	0	2	2	3	2	3	5	1	3	4	2	8	12	11	11	12	13	6	8	8	8	6	7	9	5	4	5	8	6	4	9	4	5	6	13	7	6	7	6
1675000000	1	2	1	1	0	0	0	0	0	0	0	0	0	1	0	1	4	6	5	6	11	5	12	8	11	18	11	9	15	6	11	8	9	9	5	7	10	6	5	9	8	10	4	0	10	4	10	3	4
1677500000	0	1	1	2	0	1	1	0	1	1	1	0	0	0	0	2	1	3	2	7	4	9	7	10	15	12	7	14	6	8	7	5	9	5	11	7	3	10	6	9	7	9	6	8	6	8	1	3	3
1680000000	0	0	0	0	0	0	1	1	1	1	0	2	0	0	2	1	0	0	1	3	9	8	10	10	18	18	18	13	18	11	11	6	6	5	5	5	7	5	9	8	3	8	4	6	6	4	2	5	4
1682500000	1	1	0	2	1	0	0	0	0	0	0	1	0	1	1	2	1	2	2	3	6	6	6	8	20	10	17	13	9	7	8	13	8	17	10	7	8	3	5	9	11	4	8	4	8	9	6	3	1
1685000000	0	1	0	1	1	0	0	0	0	0	0	0	4	0	0	2	1	3	3	2	13	4	16	5	9	8	10	16	22	4	11	12	9	7	6	7	8	2	6	4	6	3	4	4	7	4	5	5	2
1687500000	0	0	0	0	1	0	0	1	0	0	2	2	2	1	2	1	1	1	4	3	8	3	7	8	14	14	10	4	5	5	9	9	6	8	4	5	5	4	11	6	1	4	5	5	0	2	6	1	3
1690000000	2	1	0	0	1	0	0	0	0	0	2	0	1	0	0	3	1	2	2	3	9	4	8	11	11	17	10	12	8	12	6	3	8	6	2	6	10	7	7	12	6	9	6	6	1	6	8	6	4
1692500000	1	0	1	0	0	1	1	0	1	0	4	0	1	0	0	0	0	3	3	7	5	5	15	11	13	15	15	11	10	8	6	11	6	5	4	3	10	5	5	4	12	6	3	10	4	10	7	2	5
1695000000	0	1	0	0	1	0	0	0	2	1	4	1	1	0	0	0	0	3	4	7	6	10	7	14	13	18	2	6	12	6	14	12	2	9	1	5	8	9	11	11	6	6	4	6	9	6	2	10	3
1697500000	0	0	0	0	0	1	0	0	0	0	0	0	2	0	0	1	1	1	3	4	7	6	6	15	12	14	6	16	13	7	11	9	8	2	8	11	3	7	6	11	4	10	5	6	8	2	2	1	3
1700000000	1	1	1	0	1	0	0	0	0	1	0	2	0	0	1	0	1	1	3	2	8	11	14	12	17	14	13	16	15	10	9	8	11	6	6	5	5	4	1	4	6	1	4	8	2	5	3	7	2
1702500000	0	0	0	1	1	1	0	0	1	0	0	2	0	2	2	2	3	2	1	2	5	12	9	15	14	6	7	12	5	10	2	7	9	6	8	5	8	12	4	6	8	10	11	6	4	4	7	5	5
1705000000	0	0	1	0	0	0	1	0	0	1	1	0	0	0	2	0	1	1	0	7	5	10	6	14	10	6	8	4	7	4	8	5	11	5	7	6	2	4	9	6	4	3	5	9	2	5	2	1	2
1707500000	1	2	0	0	1	0	0	0	1	0	1	2	0	0	0	0	2	3	4	5	6	3	7	5	13	8	13	8	10	12	16	2	8	2	2	10	14	10	7	8	7	5	7	5	6	5	2	5	4
1710000000	2	0	0	0	0	1	2	0	1	1	0	1	0	0	1	0	2	2	4	2	7	11	7	7	10	11	9	11	7	13	11	10	7	11	4	14	5	7	8	2	4	5	3	8	3	6	6	3	6
1712500000	0	0	0	0	0	0	2	0	0	0	2	0	0	0	0	2	0	2	4	1	7	8	12	8	10	11	8	11	14	11	11	5	4	5	7	4	7	6	7	3	7	4	3	8	5	9	5	5	4
1715000000	0	1	0	0	0	0	0	0	0	0	0	0	1	0	0	0	0	0	2	8	9	4	6	8	19	7	6	9	4	4	9	2	9	3	14	8	4	5	7	7	5	5	10	6	4	3	6	6	6
1717500000	1	0	0	1	0	0	0	0	0	0	0	2	1	0	0	2	2	6	0	8	8	15	9	6	13	17	11	17	9	10	8	14	11	4	6	7	6	8	7	5	6	8	5	7	4	1	5	1	4
1720000000	0	0	0	1	1	1	0	1	0	1	0	0	0	0	0	2	1	1	3	0	2	9	6	13	8	14	16	13	7	7	7	10	9	5	11	3	9	5	7	6	6	5	3	5	6	4	4	6	3
1722500000	0	0	0	0	0	0	0	2	0	0	0	0	2	1	1	3	1	4	3	6	5	10	12	10	4	10	15	11	7	8	8	7	12	7	3	6	9	4	9	7	5	8	5	6	4	3	2	4	1
1725000000	0	1	1	0	0	2	0	0	0	0	0	1	0	0	1	1	2	3	4	2	5	11	9	12	8	13	12	8	9	7	10	9	5	9	6	6	6	4	7	4	8	6	5	7	4	4	4	6	1
1727500000	0	0	2	1	0	0	2	0	1	0	0	0	1	0	2	0	7	1	5	0	5	6	11	14	9	16	7	10	8	9	8	5	13	14	4	7	2	8	8	5	4	3	5	8	4	2	3	6	2
1730000000	0	0	0	1	2	0	0	1	1	0	0	1	0	1	0	1	1	1	2	2	7	6	11	11	7	11	10	8	6	9	5	7	5	5	4	7	2	5	4	7	6	5	7	5	5	8	6	1	5
1732500000	0	1	1	0	1	0	0	0	3	1	0	0	1	0	0	0	1	4	4	6	6	9	8	8	13	13	8	7	9	12	11	4	3	9	5	11	3	6	4	8	8	7	5	4	6	4	5	4	1
1735000000	0	1	2	0	0	0	0	0	1	1	0	0	2	2	0	0	1	0	6	7	4	7	8	11	10	10	8	13	9	13	9	2	8	9	7	3	7	8	11	3	4	2	4	4	4	4	4	4	3
1737500000	1	0	0	1	1	0	0	0	0	0	0	0	0	0	0	0	2	3	1	4	4	6	8	12	7	17	15	14	5	8	7	7	6	7	9	3	5	4	11	6	11	3	5	5	2	3	0	4	3
1740000000	0	0	1	0	0	0	0	0	2	0	0	2	0	0	0	3	3	4	2	4	5	11	8	5	16	12	13	12	11	8	6	6	6	8	5	2	4	9	6	11	7	8	3	4	5	4	6	3	1
1742500000	0	1	1	0	0	0	0	1	1	0	1	2	2	0	0	0	1	6	0	2	3	7	7	10	9	9	12	18	10	8	5	3	8	3	3	8	5	13	1	6	7	8	10	8	6	5	6	10	1
1745000000	1	0	0	0	0	0	0	0	1	0	2	2	0	0	1	1	4	1	4	4	5	6	12	11	16	10	11	12	6	7	5	8	8	3	4	3	9	7	7	3	3	6	4	7	5	3	3	6	2
1747500000	0	1	0	0	1	0	0	0	0	3	0	1	1	0	0	0	1	2	1	4	7	4	12	8	12	10	17	12	14	9	14	8	7	8	6	5	7	7	5	6	12	6	6	12	5	4	4	5	6
1750000000	1	0	0	0	0	0	0	0	0	0	1	2	0	3	1	0	2	1	1	3	7	8	7	10	7	11	13	13	11	12	7	9	6	18	9	7	6	8	8	5	4	8	7	11	7	5	2	5	6
1752500000	0	1	0	1	0	0	1	0	1	1	1	0	2	0	0	2	0	1	2	2	5	5	8	11	18	9	6	9	9	4	6	8	5	4	6	10	6	6	7	6	5	9	6	3	5	6	3	7	5
1755000000	0	0	0	2	0	0	1	0	1	0	0	0	0	0	0	0	3	1	0	3	4	7	5	13	11	14	11	12	8	3	10	9	5	3	4	3	7	6	5	7	8	6	3	4	1	2	4	6	2
1757500000	0	1	1	0	0	1	0	1	0	0	0	1	0	0	0	4	1	2	3	5	5	5	14	6	7	18	9	12	14	8	6	5	6	7	3	8	6	9	8	8	4	10	11	6	10	7	6	4	4
1760000000	0	1	1	0	0	0	0	0	0	0	1	0	0	0	0	0	0	1	5	4	6	6	7	23	9	7	8	6	9	10	9	7	8	10	10	5	7	7	8	4	3	5	9	10	4	7	5	2	2
1762500000	0	0	0	1	2	0	0	0	0	0	0	0	0	0	0	0	2	0	1	1	5	7	14	2	4	12	5	11	7	8	6	13	7	6	6	1	5	11	9	1	6	5	9	4	8	5	1	9	1
1765000000	1	0	0	0	0	0	0	0	0	0	0	0	0	1	0	2	0	1	5	3	5	11	10	13	11	11	12	13	8	11	8	8	6	9	2	11	3	9	6	4	6	7	2	10	6	2	5	5	8
1767500000	0	1	0	0	0	0	0	1	0	0	0	1	0	2	0	2	0	0	0	2	5	7	6	9	9	5	15	12	12	9	6	11	8	8	2	10	4	8	9	4	10	4	8	2	7	3	3	5	6
1770000000	0	0	0	0	0	0	0	0	0	0	0	0	2	1	1	2	0	2	0	3	3	3	12	10	9	10	12	15	6	7	4	7	6	5	6	9	7	13	8	8	5	7	5	5	8	5	4	4	4
1772500000	0	0	0	0	0	0	0	0	0	0	0	0	0	1	0	3	1	2	0	6	3	13	5	12	9	11	12	11	11	5	9	6	5	7	6	4	5	6	5	5	7	4	2	7	2	7	1	4	1
1775000000	0	0	1	0	0	1	1	0	0	1	0	0	0	1	4	0	2	3	5	2	3	8	13	17	10	8	12	9	6	12	15	10	9	6	5	4	8	8	7	6	5	9	9	3	8	2	3	2	4
1777500000	0	0	0	1	0	0	0	1	0	0	1	0	0	0	0	0	1	2	4	5	8	4	8	12	8	13	7	18	7	8	7	10	6	6	7	3	5	6	3	5	6	5	6	4	2	6	6	4	2
1780000000	0	2	2	0	0	1	1	1	0	0	0	0	0	1	1	1	0	5	0	5	1	10	11	12	10	7	6	9	9	10	3	8	9	4	4	9	9	7	3	7	5	7	5	5	2	7	1	7	3
1782500000	0	1	0	0	1	2	0	1	0	4	0	1	1	1	1	1	4	2	2	6	3	10	8	10	10	15	9	7	10	12	7	5	8	7	4	2	8	7	5	6	5	9	8	5	7	3	0	3	1
1785000000	0	0	1	1	0	0	0	0	1	1	0	0	0	2	0	3	2	3	1	4	6	8	11	11	12	10	11	2	7	10	9	9	7	9	4	9	6	8	5	4	8	4	3	5	8	4	4	1	5
1787500000	1	0	1	1	0	0	0	1	0	1	0	1	1	0	1	1	1	3	3	6	3	5	12	7	9	12	10	9	12	8	9	2	4	10	7	2	11	5	6	3	9	2	8	4	9	9	6	4	3
1790000000	0	0	0	1	0	1	0	0	0	0	1	0	2	0	0	1	0	0	1	4	4	7	7	15	9	13	6	5	8	7	9	11	9	2	6	3	1	11	6	7	3	4	8	3	5	5	6	3	3
1792500000	0	0	0	0	0	1	0	0	1	2	2	0	0	0	1	0	1	4	1	2	3	5	9	6	15	10	9	11	6	8	10	10	11	8	14	9	9	8	7	3	6	4	2	3	2	4	2	0	1
1795000000	0	0	0	1	0	0	0	1	0	0	0	1	1	0	1	0	0	3	6	8	3	6	8	11	13	13	13	6	8	10	12	5	5	2	12	5	5	9	14	8	6	2	4	5	5	6	4	3	2
1797500000	0	1	0	0	0	0	1	0	0	0	0	0	0	1	1	0	0	1	1	2	9	10	1	10	11	8	9	6	6	5	10	5	9	5	7	2	6	9	2	5	6	3	9	6	12	7	3	3	0
1800000000	1	0	0	0	0	0	0	0	2	1	1	2	0	0	1	0	1	1	3	3	9	17	8	9	8	10	12	14	7	7	6	11	8	8	7	5	11	7	2	7	6	5	8	4	3	1	4	1	5
1802500000	0	0	0	0	0	0	0	0	0	2	0	1	1	1	1	0	0	2	0	4	3	9	8	6	18	9	4	15	8	6	6	6	7	9	6	1	9	7	6	5	7	4	4	5	3	7	3	3	3
1805000000	1	0	1	1	0	1	0	0	2	0	0	0	0	1	1	0	1	0	5	2	7	4	4	7	5	10	8	4	8	10	9	10	1	6	4	4	4	6	5	5	3	8	9	5	6	6	3	1	2
1807500000	0	0	1	0	0	1	0	0	0	1	0	1	0	0	0	0	1	6	2	4	6	4	12	9	10	10	11	13	9	7	8	4	7	6	5	1	6	6	7	8	6	3	6	3	3	2	3	0	1
1810000000	0	1	0	1	0	0	1	0	1	0	0	0	1	0	1	0	0	1	3	2	7	8	7	8	6	15	11	8	19	11	2	12	8	3	2	3	9	3	8	6	7	6	7	3	4	7	4	1	1
1812500000	1	1	0	1	0	0	0	1	1	1	0	0	0	0	0	0	0	1	4	3	2	2	4	14	10	7	6	9	8	12	7	8	4	6	6	3	13	12	10	6	5	4	7	3	8	7	5	4	3
1815000000	0	1	1	0	0	0	1	0	0	0	0	0	0	1	0	1	0	1	2	6	8	11	6	16	7	13	11	6	9	10	9	6	4	6	6	6	7	7	7	8	4	8	14	7	6	2	3	6	4
1817500000	0	1	0	0	0	1	1	0	0	1	1	1	0	2	1	1	4	3	2	1	5	8	8	8	14	10	8	10	9	5	16	9	1	8	6	10	5	9	5	8	5	12	4	6	5	4	2	4	4
1820000000	0	1	0	0	1	2	0	1	0	0	0	0	0	1	0	0	2	0	2	4	2	3	8	5	13	10	15	4	5	10	11	5	3	5	2	3	5	3	4	10	6	6	12	6	7	5	4	5	1
1822500000	0	1	1	0	1	0	1	0	1	1	0	0	0	0	0	2	1	3	3	2	7	3	10	10	9	16	10	8	12	6	6	7	6	9	3	11	5	9	3	4	2	7	8	3	9	4	3	6	0
1825000000	0	0	0	1	1	1	1	0	0	0	0	0	1	0	0	2	3	2	5	3	2	4	5	8	12	9	5	8	14	9	7	5	6	7	5	3	10	11	5	5	5	9	3	8	5	10	10	0	6
1827500000	0	0	0	0	0	0	0	0	1	0	2	0	2	0	0	0	0	2	5	3	5	3	11	4	17	7	7	8	10	12	14	3	8	4	5	8	9	5	5	7	4	4	4	1	3	6	2	4	7
1830000000	0	0	0	0	0	0	0	1	2	2	1	2	0	0	0	0	3	2	4	5	8	11	9	8	7	11	9	8	9	9	8	8	9	7	4	7	3	8	2	3	5	0	3	2	4	2	4	2	5
1832500000	0	1	0	1	0	1	0	0	0	0	0	0	0	0	1	0	1	2	5	5	6	8	5	10	7	8	15	14	11	8	4	7	4	13	7	6	4	3	6	4	5	3	5	7	7	5	3	2	1
1835000000	1	0	0	0	0	0	0	0	0	0	1	0	0	1	0	1	0	1	1	7	1	1	5	8	8	11	10	5	5	13	8	7	4	8	4	10	6	10	3	11	5	6	4	7	3	1	3	4	3
1837500000	0	0	1	0	3	0	0	1	0	1	0	0	0	0	1	5	0	3	1	3	3	7	7	8	11	13	8	8	8	5	3	3	6	2	4	11	6	4	3	7	9	6	3	3	3	5	4	8	9
1840000000	2	0	1	1	0	0	0	0	1	1	1	0	0	1	1	1	1	3	2	0	7	3	7	7	6	5	6	11	10	10	9	6	5	5	8	3	5	1	5	8	8	7	6	4	8	1	3	4	3
1842500000	1	0	0	0	1	0	0	0	0	0	0	2	1	1	0	2	2	2	2	4	10	7	7	14	10	12	13	5	17	6	9	10	5	12	6	5	5	3	6	8	6	6	4	7	5	3	5	1	2
1845000000	0	0	0	0	0	1	0	0	2	0	1	1	1	0	0	1	1	4	5	3	8	13	6	12	11	8	19	15	8	8	6	8	9	5	6	6	4	6	9	3	3	9	6	3	5	5	3	4	3
1847500000	1	1	0	1	0	1	1	0	0	0	0	0	2	2	1	0	2	3	2	5	4	5	10	3	1	16	11	5	3	3	5	7	7	5	7	8	4	10	5	6	1	3	7	9	1	5	0	0	5
1850000000	0	1	0	0	0	1	0	1	1	0	1	1	0	2	0	1	0	4	2	0	4	4	5	5	10	12	10	6	7	9	11	10	8	10	2	7	11	3	9	4	4	6	4	4	7	5	3	2	1
1852500000	1	0	1	1	2	0	0	2	2	0	2	0	1	0	2	0	5	0	3	4	3	8	7	11	6	10	11	10	5	6	9	4	4	10	3	3	3	5	4	5	1	1	6	3	4	4	1	4	1
1855000000	1	0	0	1	0	0	0	1	0	0	0	0	0	0	0	1	0	1	4	5	7	9	9	10	10	9	1	8	8	11	8	5	8	3	4	4	2	7	7	5	8	5	4	4	3	3	3	3	1
1857500000	0	0	0	0	1	0	0	0	1	0	0	0	1	1	0	2	4	1	2	3	8	1	7	14	7	7	5	4	4	12	1	9	8	5	3	1	7	4	1	6	14	9	3	7	3	2	7	2	0
1860000000	0	0	1	0	0	0	0	0	0	1	1	0	1	1	0	1	4	0	2	1	8	6	14	4	13	6	4	10	6	7	9	5	3	7	8	8	8	4	3	4	1	4	7	4	8	3	5	2	2
1862500000	0	1	1	2	0	0	0	0	0	0	0	0	1	1	1	0	1	1	2	2	1	5	8	8	8	17	11	8	6	5	7	9	10	4	8	5	11	6	5	9	5	1	4	2	5	3	2	5	3
1865000000	0	1	0	0	0	0	0	0	0	1	1	1	3	0	0	0	1	1	1	3	7	6	10	10	11	8	14	6	7	3	6	7	6	9	6	3	6	8	8	7	3	6	6	5	2	3	4	5	5
1867500000	0	1	1	0	0	2	0	0	0	1	0	1	1	0	1	1	0	2	3	4	0	5	4	11	12	6	12	4	7	5	5	3	6	8	3	6	4	3	8	4	8	4	7	4	4	4	2	5	4
1870000000	0	1	0	0	0	0	0	0	0	0	0	0	0	0	0	2	2	2	4	4	5	8	6	4	12	10	10	10	11	6	7	7	5	4	8	2	7	4	12	3	9	6	9	2	4	6	4	5	3
1872500000	0	0	0	0	0	0	0	0	1	0	1	4	1	0	0	2	1	2	4	6	0	5	10	9	5	10	6	12	11	7	8	3	5	4	0	6	1	5	1	4	6	7	2	5	5	5	7	5	4
1875000000	0	0	0	0	0	0	0	1	0	1	1	1	0	2	0	0	0	1	3	0	8	11	6	3	8	9	7	7	6	5	4	3	2	8	6	4	7	6	5	2	2	6	7	6	3	4	10	5	2
1877500000	0	1	0	0	1	0	0	0	0	0	0	2	1	0	0	1	0	0	3	1	7	10	9	14	6	9	9	9	6	9	4	4	0	6	6	3	6	8	2	5	3	9	3	5	5	3	5	3	6
1880000000	0	1	0	1	0	0	0	1	2	1	0	0	0	0	0	1	0	0	2	4	6	8	10	5	21	5	8	5	7	10	6	5	3	3	9	6	7	1	0	3	6	0	7	3	4	6	5	7	1
1882500000	0	0	1	2	0	0	0	1	0	0	0	0	1	0	0	3	2	2	3	2	4	9	5	5	8	11	3	17	7	13	6	7	6	5	4	6	3	3	8	3	4	8	5	7	2	5	6	4	1
1885000000	1	0	0	0	1	0	0	0	1	1	1	0	0	3	1	1	0	0	4	1	3	5	7	9	5	3	12	4	8	7	5	2	8	2	5	3	6	7	2	4	4	3	4	4	1	8	2	1	3
1887500000	0	0	0	0	0	0	0	0	1	0	0	1	0	0	0	1	2	2	4	2	9	9	9	8	6	9	8	8	8	3	3	4	2	10	2	9	6	4	5	6	8	9	3	3	1	3	3	1	5
1890000000	0	0	0	1	0	1	0	0	1	0	1	1	1	0	1	0	3	2	3	6	1	9	8	10	11	10	4	3	4	4	3	7	4	9	6	2	3	4	4	7	1	0	2	6	7	2	4	3	3
1892500000	0	0	0	0	0	1	0	0	0	0	0	0	0	1	1	0	5	1	3	3	7	5	5	6	10	11	5	9	9	7	4	9	10	8	4	4	2	7	7	9	6	6	6	8	3	7	6	3	3
1895000000	0	0	0	0	0	0	1	0	0	2	1	1	1	1	1	2	3	1	4	6	1	6	5	6	13	9	11	11	10	3	4	5	4	6	2	6	10	5	2	3	1	2	5	5	6	1	2	0	1
1897500000	1	0	0	0	1	0	0	0	0	0	1	2	0	0	1	0	1	1	3	2	3	7	6	8	9	8	11	7	9	6	8	9	8	4	7	1	10	2	7	3	3	8	3	9	6	5	4	1	2
1900000000	0	1	0	0	0	0	1	0	0	0	0	1	1	1	0	0	1	2	1	5	9	8	13	12	14	8	9	9	10	12	3	8	6	7	2	4	0	4	6	2	4	6	5	5	7	7	4	0	4
1902500000	0	0	0	0	0	1	0	1	1	1	1	0	1	1	0	4	3	2	3	1	7	5	9	11	10	15	10	9	4	9	6	3	4	4	4	3	6	6	8	4	3	2	1	1	3	3	3	4	1
1905000000	1	0	0	0	1	0	0	0	1	1	0	0	0	0	2	1	2	1	3	6	3	5	4	7	9	11	7	3	7	9	10	3	5	8	6	8	2	4	8	6	8	1	3	3	4	3	4	3	2
1907500000	0	0	2	0	0	1	0	0	1	0	1	1	1	1	0	1	1	2	2	5	3	11	6	6	10	7	2	13	11	10	5	6	3	4	3	7	4	5	3	5	2	2	1	5	5	7	4	2	0
1910000000	0	1	0	0	1	0	0	0	0	0	0	0	0	0	1	1	2	0	3	2	1	6	7	9	9	11	9	6	5	8	13	2	5	6	8	4	6	7	6	6	4	2	6	3	3	3	5	2	5
1912500000	2	0	0	0	0	1	2	0	0	1	2	0	0	0	1	3	0	3	1	2	3	6	11	7	10	9	9	3	8	6	6	2	3	7	1	6	1	4	2	4	7	2	4	3	1	5	2	3	5
1915000000	0	1	0	1	0	1	0	0	1	0	0	0	2	1	0	2	1	2	1	2	11	4	7	5	10	8	9	6	7	9	4	5	7	7	3	3	2	7	3	9	5	8	4	4	7	2	4	5	3
1917500000	1	1	0	0	1	0	1	0	0	0	1	0	0	0	0	0	0	3	3	4	6	2	8	6	10	7	10	12	8	6	5	4	2	3	5	5	3	3	3	4	8	7	3	3	3	4	5	0	2
1920000000	0	1	0	0	1	0	0	0	0	1	0	0	0	1	0	0	0	1	2	4	5	5	7	9	8	7	8	9	8	9	5	7	9	4	4	6	8	5	5	5	3	2	3	2	5	7	5	1	1
1922500000	0	0	0	0	0	0	1	0	1	0	0	1	0	1	0	1	2	0	2	2	3	11	3	5	12	9	8	8	4	9	8	7	7	8	2	3	5	6	5	2	1	7	1	4	6	4	2	7	10
1925000000	0	0	0	0	0	1	0	0	0	1	0	0	2	1	2	0	2	2	0	4	6	1	9	7	6	5	11	7	9	4	7	6	8	2	7	1	3	6	4	2	4	4	4	7	4	5	5	3	2
1927500000	0	0	0	0	0	0	0	1	1	0	1	0	0	0	0	2	0	0	1	3	5	9	7	7	5	13	4	8	6	7	8	5	4	3	4	11	6	2	3	2	7	4	7	6	3	2	2	2	3
1930000000	0	0	0	0	1	1	0	1	0	0	0	0	0	1	0	1	1	3	4	3	1	3	3	10	6	7	11	11	12	6	5	8	8	4	3	5	7	4	4	5	6	4	3	4	5	3	5	4	1
1932500000	2	0	1	0	1	0	2	0	0	0	0	0	1	0	0	2	0	4	2	3	3	5	5	9	8	6	8	7	2	3	5	11	3	3	6	4	4	11	7	7	8	5	5	3	8	1	1	3	4
1935000000	1	0	0	1	0	0	0	4	0	0	2	1	0	0	1	3	1	2	2	5	3	9	6	7	7	5	12	7	4	9	1	3	1	5	5	2	5	4	4	8	6	1	6	2	6	5	3	3	6
1937500000	0	0	0	0	0	1	0	0	0	1	0	0	1	0	0	0	0	1	0	1	4	4	6	12	9	12	17	6	7	5	2	7	3	1	5	5	4	2	3	3	5	7	6	1	3	2	4	2	2
1940000000	1	0	1	0	0	0	0	0	0	1	1	1	1	1	0	0	1	2	1	3	9	6	4	6	6	6	11	10	7	6	11	4	6	5	3	3	4	6	4	6	3	4	3	2	4	1	3	4	4
1942500000	0	0	0	0	0	0	1	1	0	1	0	1	0	0	0	2	0	1	2	4	6	7	1	6	4	3	6	2	4	14	5	8	3	5	9	10	2	3	3	3	5	4	5	11	1	4	3	3	0
1945000000	0	0	0	0	0	0	0	0	0	0	2	0	0	0	2	1	3	0	2	1	7	5	7	2	11	9	5	7	5	5	4	10	9	2	3	4	4	5	8	5	8	3	7	1	6	3	2	3	5
1947500000	0	2	0	0	0	0	1	0	0	1	0	2	1	0	0	2	2	0	1	1	2	5	9	6	8	11	5	8	3	11	7	4	4	8	2	2	1	6	5	7	3	3	3	5	1	4	0	4	2
1950000000	0	1	1	0	0	0	0	0	0	0	0	0	0	0	1	1	1	2	0	3	5	2	8	9	11	8	8	7	2	9	8	8	7	7	3	6	5	6	5	7	2	5	6	5	8	2	5	4	1
1952500000	0	0	0	0	1	0	0	0	0	0	0	0	0	1	2	2	2	5	6	6	5	6	6	8	6	16	12	9	2	4	9	5	5	6	0	3	3	5	6	5	2	5	7	2	3	6	3	8	3
1955000000	2	0	0	0	0	1	0	0	0	0	0	0	1	0	0	0	2	1	2	4	4	3	6	4	17	4	5	7	4	4	4	5	6	3	4	5	5	3	7	2	3	12	1	4	4	6	3	2	2
1957500000	0	0	1	0	0	0	0	0	0	0	1	1	1	0	1	3	2	0	3	6	6	4	5	15	8	9	10	3	10	6	8	3	4	5	1	4	6	5	1	2	6	5	3	4	5	2	2	2	4
1960000000	0	0	0	0	0	0	0	3	0	0	0	0	0	0	2	1	0	2	3	3	5	4	6	10	9	10	11	5	6	9	3	3	6	4	2	6	2	3	2	4	4	8	3	5	6	1	2	4	4
1962500000	0	0	0	0	1	0	0	0	1	0	0	0	0	0	0	2	1	2	2	0	3	3	4	7	8	3	6	7	7	4	10	9	10	2	0	7	3	7	4	6	5	5	2	3	3	1	2	5	6
1965000000	0	0	0	0	0	0	0	1	1	1	0	1	0	1	0	1	0	0	4	0	1	6	8	10	7	8	5	4	7	8	4	5	4	6	2	3	4	5	5	4	4	3	3	3	3	3	3	1	4
1967500000	0	0	0	0	0	0	0	0	0	1	0	0	0	1	2	1	0	2	3	4	4	7	3	10	15	3	10	5	4	9	12	5	2	3	5	5	1	7	6	7	4	4	4	7	4	3	1	1	1
1970000000	0	0	0	0	0	0	0	1	0	0	1	1	0	0	0	0	0	0	1	4	2	4	3	8	6	6	9	5	10	6	5	4	2	3	3	8	6	4	2	3	6	7	5	4	4	2	2	4	0
1972500000	0	2	1	1	0	0	0	0	0	0	0	1	1	0	0	2	0	0	1	10	4	5	9	13	8	5	9	9	11	12	7	6	7	4	5	5	8	5	5	5	4	10	2	6	5	5	4	3	5
1975000000	0	2	0	0	0	0	1	0	1	0	0	2	0	0	0	0	0	2	1	2	1	8	5	8	10	8	9	6	4	4	4	5	2	6	4	5	12	5	2	2	2	7	5	3	1	2	4	1	2
1977500000	0	3	0	0	0	0	1	1	0	1	1	1	1	0	0	1	0	2	3	1	7	3	8	8	13	11	8	5	8	6	8	5	0	7	8	2	7	3	6	3	3	4	4	7	1	10	4	5	1
1980000000	1	1	0	0	0	0	0	0	0	0	1	0	0	1	1	0	2	0	4	0	9	5	10	10	9	6	13	12	11	4	4	3	1	9	3	4	6	8	2	2	7	1	4	4	5	1	4	0	7
1982500000	1	1	1	0	2	0	1	0	0	1	0	0	0	2	0	0	0	0	2	1	3	4	12	7	5	3	7	5	5	6	3	5	8	3	4	3	5	5	6	2	8	3	3	2	6	3	8	3	1
1985000000	2	0	0	0	1	1	0	0	1	0	0	1	0	1	0	1	1	1	1	3	2	5	8	7	3	11	8	9	9	4	3	4	2	3	4	5	1	4	3	10	4	2	11	3	3	1	3	2	4
1987500000	0	0	1	0	1	0	0	1	0	0	0	0	0	0	1	0	0	1	1	4	4	7	7	10	11	5	9	9	7	12	4	8	3	2	7	3	5	5	1	1	2	8	2	2	2	3	2	3	0
1990000000	0	1	0	0	0	0	0	1	0	1	0	0	0	0	1	3	0	2	0	1	5	3	2	6	5	5	8	12	4	6	8	8	3	4	6	4	3	8	3	2	4	3	3	6	5	6	2	2	2
1992500000	2	1	0	1	0	1	0	0	0	0	1	0	0	0	0	0	1	0	3	5	5	5	5	8	5	7	6	8	8	8	4	4	6	3	6	6	4	8	4	4	7	2	3	3	5	3	1	3	2
1995000000	0	0	0	1	0	0	0	0	1	0	0	0	0	2	0	1	0	1	2	2	5	4	4	3	7	5	9	10	8	8	7	6	3	5	2	5	1	2	3	4	3	4	1	3	3	2	4	5	5
1997500000	1	0	0	1	0	1	1	0	2	0	0	0	0	1	1	0	0	2	0	4	5	2	9	12	6	10	11	10	7	9	8	4	8	10	5	6	2	7	6	2	3	2	1	3	4	5	1	5	2
2000000000	1	0	1	2	0	0	0	0	0	0	1	0	0	0	0	0	1	0	2	5	2	1	6	11	6	5	10	9	4	6	7	7	6	5	3	4	4	6	3	6	3	0	2	5	0	3	1	2	0
2002500000	0	0	0	0	0	0	0	0	0	0	0	0	1	1	2	3	3	0	0	4	5	5	8	14	9	5	5	5	5	8	5	11	6	6	3	4	3	7	2	6	5	3	4	5	4	1	3	3	4
2005000000	1	0	0	0	0	0	0	0	0	1	1	0	0	2	1	1	2	2	0	2	1	1	7	5	5	11	7	7	7	9	6	4	6	3	0	5	2	2	1	6	3	3	5	6	1	4	6	3	3
2007500000	1	0	0	0	0	0	0	0	1	0	3	0	1	1	0	0	0	1	1	4	7	5	9	9	1	10	4	7	6	5	2	5	3	7	2	6	3	5	7	7	5	3	1	6	7	5	5	3	2
2010000000	1	0	0	0	0	0	0	0	0	0	0	0	0	0	0	0	2	3	2	1	4	7	4	4	4	6	11	6	12	1	8	6	0	4	2	4	3	4	4	4	3	0	5	2	3	1	6	3	1
2012500000	0	0	1	0	0	0	0	0	1	2	2	0	0	0	0	1	1	2	1	6	3	2	6	9	8	3	4	6	7	6	3	5	3	6	6	4	8	7	4	6	5	1	3	5	3	5	5	0	2
2015000000	0	0	1	0	0	0	0	0	0	1	0	0	0	1	0	0	0	3	3	4	1	3	3	7	8	8	4	8	4	4	4	7	6	3	1	2	6	2	4	6	2	3	7	3	6	6	4	2	1
2017500000	0	0	2	0	4	0	0	1	0	0	0	2	1	0	0	0	1	4	0	1	6	3	7	4	10	5	7	12	4	6	5	7	2	4	4	3	3	6	8	1	2	4	1	0	3	8	5	4	1
2020000000	1	0	0	0	1	0	0	0	0	0	0	0	1	0	0	0	1	2	4	1	6	4	3	3	5	7	8	6	2	6	4	6	5	3	4	0	3	4	3	2	2	2	7	3	8	9	5	2	4
2022500000	0	0	0	0	1	0	0	0	0	0	0	0	0	0	1	1	1	1	2	4	5	3	6	10	5	6	5	7	9	7	10	7	3	3	1	2	6	6	3	9	3	4	2	3	1	1	1	1	2
2025000000	0	1	0	1	1	1	0	1	0	0	0	1	1	0	0	1	0	1	4	3	2	9	5	9	11	6	14	5	6	11	6	4	6	8	2	2	3	3	8	4	5	5	7	2	5	2	1	1	2
2027500000	0	0	0	2	0	0	0	0	0	0	0	0	0	0	0	1	0	1	2	6	1	1	7	9	2	6	7	8	3	9	5	4	3	8	8	6	2	3	7	1	2	8	5	3	4	2	6	2	1
2030000000	0	1	0	1	0	0	0	0	0	0	1	0	0	0	0	0	5	2	0	3	3	4	4	5	10	10	12	8	6	3	3	5	4	6	1	7	4	3	4	2	5	5	5	1	4	4	0	2	3
2032500000	0	0	0	0	1	0	0	0	0	0	2	0	0	0	0	0	1	2	2	1	4	4	3	6	5	7	14	3	6	7	5	2	7	6	5	4	0	4	4	3	2	5	0	2	1	4	0	4	3
2035000000	0	1	1	1	2	0	0	0	0	0	1	1	0	0	0	0	1	1	3	3	2	4	5	6	4	13	6	4	10	6	3	7	2	2	5	2	5	5	5	6	3	8	6	8	8	3	5	2	3
2037500000	2	1	0	0	0	0	0	0	1	0	0	0	0	0	0	0	0	4	3	3	4	3	4	7	10	7	6	5	6	5	1	3	7	5	2	2	2	4	10	1	8	4	4	6	5	6	0	3	2
2040000000	0	0	0	0	0	0	0	1	0	0	0	0	0	1	1	0	1	1	4	5	3	2	4	6	5	5	7	6	11	7	4	6	7	5	1	4	6	6	7	8	7	5	7	6	1	4	2	1	1
2042500000	0	0	0	0	0	0	0	1	2	1	0	0	0	0	0	1	3	1	2	1	3	6	5	7	13	11	5	4	4	4	4	5	5	2	1	4	4	4	1	6	3	2	3	4	2	5	1	4	1
2045000000	0	1	0	0	0	0	0	0	0	0	0	0	0	0	0	0	2	1	1	0	2	3	3	4	6	4	5	10	4	7	6	10	5	5	2	3	5	3	5	3	3	2	1	4	4	0	2	0	1
2047500000	0	3	0	0	0	1	2	0	0	0	0	0	2	0	1	2	2	0	1	0	3	4	4	9	6	10	9	4	8	2	5	3	6	4	2	2	6	5	5	5	2	3	4	3	4	3	1	3	2
2050000000	0	2	0	2	0	0	1	0	0	0	0	0	0	1	0	1	0	1	2	0	4	6	5	8	10	8	11	7	8	4	7	7	6	3	2	2	3	9	5	1	3	7	5	2	4	4	4	1	1
2052500000	1	0	0	0	0	1	0	1	0	0	0	0	0	0	0	0	1	1	3	2	5	3	5	5	10	5	8	1	8	7	4	5	3	4	0	3	4	4	2	2	4	4	7	3	4	5	3	6	3
2055000000	0	0	0	0	0	2	0	2	1	1	0	0	0	0	1	1	0	0	0	1	6	6	4	8	6	4	5	6	5	10	9	4	2	8	5	7	6	1	3	5	2	6	4	6	4	4	0	3	1
2057500000	0	0	1	0	0	0	0	0	1	0	0	0	1	1	0	0	1	0	7	1	0	8	7	5	8	5	6	5	2	4	2	7	1	4	5	2	2	4	12	3	2	8	7	3	2	1	11	2	0
2060000000	0	0	0	0	0	0	1	0	0	0	2	0	0	0	0	1	2	1	2	4	3	5	2	5	3	6	9	6	7	5	5	4	5	4	6	3	6	1	4	2	4	6	3	2	6	3	3	0	3
2062500000	0	0	0	0	0	0	0	0	0	0	2	0	0	0	3	0	2	1	3	1	4	8	6	5	5	6	10	7	5	5	1	5	7	5	3	2	2	3	3	4	2	3	5	6	2	3	3	2	1
2065000000	0	0	0	0	0	0	0	0	0	0	0	2	0	0	1	0	1	0	3	1	2	6	2	6	8	7	9	5	5	4	9	1	5	8	5	2	3	2	2	3	2	5	3	5	4	4	1	6	3
2067500000	0	0	1	0	0	0	0	1	0	1	0	0	1	2	0	1	0	0	0	3	4	3	3	7	4	4	14	5	8	5	3	2	7	5	3	2	3	3	4	2	0	0	2	3	5	3	1	1	0
2070000000	0	0	1	0	0	0	1	0	0	1	0	0	1	1	2	0	1	1	4	3	1	6	1	7	4	7	8	5	4	6	6	4	8	0	2	3	3	5	4	3	8	4	6	6	3	1	3	5	1
2072500000	0	1	1	0	0	0	0	0	2	1	1	0	0	0	1	1	4	2	0	3	1	3	4	4	4	4	10	7	5	6	3	5	6	4	8	4	4	6	6	6	5	5	5	2	3	2	0	1	1
2075000000	0	0	0	0	0	1	0	0	0	0	1	0	1	1	2	0	4	3	3	4	2	3	6	9	7	9	11	7	6	6	5	3	3	3	2	3	2	3	2	3	7	4	1	3	1	1	0	3	2
2077500000	0	0	0	0	0	0	0	1	1	1	0	0	0	2	0	1	0	2	0	4	7	8	8	5	9	4	6	9	10	2	7	3	5	6	1	6	2	1	5	4	1	5	6	3	1	1	2	1	0
2080000000	0	0	1	0	0	0	0	0	0	0	0	0	2	1	0	1	0	0	0	6	1	8	7	6	5	6	3	3	6	4	6	3	4	5	2	2	5	3	2	7	3	4	3	4	6	2	2	5	4
2082500000	0	0	0	0	0	1	0	0	0	0	1	0	0	0	0	0	2	2	1	2	4	2	8	5	5	3	6	5	9	10	7	4	3	4	0	4	4	6	2	5	4	3	3	4	5	4	3	1	3
2085000000	1	1	0	0	0	0	0	0	1	0	1	1	0	0	1	0	0	1	2	1	5	8	4	5	4	10	9	6	7	2	9	6	1	4	4	2	4	6	3	8	6	3	1	3	2	4	0	3	3
2087500000	0	2	1	0	0	0	0	0	0	1	0	0	1	0	1	0	1	1	4	1	4	6	2	3	5	4	2	9	6	3	7	5	1	3	5	3	5	4	3	5	4	1	3	5	3	0	1	0	1
2090000000	1	0	0	0	0	0	0	0	0	0	0	1	0	0	0	0	0	0	2	4	5	6	5	8	5	2	7	5	4	4	6	5	3	4	4	4	3	1	6	3	2	2	3	1	3	2	2	2	4
2092500000	1	0	0	1	0	2	1	0	0	0	0	0	1	1	0	0	1	1	0	4	2	2	6	5	4	4	4	3	6	2	6	4	3	6	2	3	6	3	1	4	4	2	1	3	4	6	2	6	1
2095000000	0	1	0	0	0	0	0	0	2	0	0	1	0	1	0	1	1	1	3	3	4	6	3	4	12	8	8	3	8	10	3	3	5	6	2	2	6	4	1	5	2	3	2	3	5	3	3	3	0
2097500000	0	1	0	0	0	0	0	0	0	0	1	0	0	0	0	2	1	0	1	2	2	16	6	7	4	7	3	5	5	2	4	3	3	4	5	4	5	2	2	4	6	3	9	0	0	5	2	3	2
2100000000	0	0	0	1	1	0	0	1	0	2	1	0	0	0	3	0	2	1	2	3	2	5	4	6	7	8	7	5	4	7	2	2	2	5	10	4	3	5	2	4	6	5	4	4	1	4	4	0	0
2102500000	1	0	0	0	0	1	1	0	0	0	0	1	0	1	0	0	0	2	3	3	3	2	5	5	8	9	9	9	7	6	5	6	2	1	2	3	6	5	5	2	3	2	3	2	6	4	3	2	0
2105000000	0	0	0	1	0	0	0	1	0	1	0	1	1	0	1	1	1	0	1	1	5	6	8	7	5	10	4	11	6	2	6	1	4	2	3	4	4	3	4	6	7	4	2	8	4	4	4	1	1
2107500000	0	0	0	0	0	1	0	0	0	0	0	0	0	0	3	0	0	0	1	3	0	5	6	9	11	4	3	9	4	2	6	1	2	2	6	2	4	4	3	4	5	3	6	0	3	3	2	1	2
2110000000	0	0	0	0	0	0	0	2	1	1	1	1	0	2	0	0	1	0	2	5	1	7	10	7	8	5	6	6	4	7	4	3	4	1	3	2	2	2	3	3	5	2	2	2	4	4	5	6	2
2112500000	0	0	0	0	0	0	1	0	0	0	0	0	0	1	0	0	1	1	1	2	6	5	1	6	5	7	5	7	5	5	1	3	5	3	5	5	6	2	4	7	5	4	5	2	5	4	2	3	1
2115000000	1	1	0	0	1	0	0	1	0	0	0	0	1	1	1	1	0	2	1	3	2	6	6	9	5	4	6	7	5	5	3	4	5	2	1	2	2	1	6	8	4	2	4	4	4	2	0	3	1
2117500000	1	0	0	0	1	0	1	0	0	0	1	0	1	0	2	0	1	1	1	3	2	3	7	4	7	5	6	4	4	7	6	2	7	4	3	5	2	4	2	2	3	3	1	1	2	6	1	3	8
2120000000	1	0	0	0	0	0	1	0	1	1	0	1	0	0	1	1	1	0	3	2	4	4	8	3	2	7	6	13	4	2	3	2	2	7	2	3	5	4	3	3	7	2	4	3	4	4	2	1	0
2122500000	0	2	0	0	0	0	0	0	0	0	2	0	0	0	0	1	1	3	2	0	7	4	7	6	5	5	6	8	5	3	6	2	0	2	1	4	3	2	0	3	6	2	3	4	2	1	3	10	2
2125000000	0	0	0	0	0	0	0	0	0	0	0	0	0	1	2	1	0	2	2	2	6	10	8	3	4	8	4	5	5	2	2	7	8	5	3	1	6	1	0	5	9	3	2	2	3	4	1	4	6
2127500000	0	0	0	0	0	1	0	0	0	1	0	1	1	1	0	0	0	0	3	3	3	5	6	10	3	8	8	4	6	5	1	1	2	5	7	6	4	4	4	3	2	3	1	4	0	0	4	3	0
2130000000	0	0	1	0	0	0	0	0	0	0	0	0	0	2	1	1	2	1	0	4	2	9	4	9	8	7	9	6	7	8	8	3	4	4	2	3	4	4	4	2	3	4	1	3	1	3	3	2	3
2132500000	0	0	0	0	1	0	0	0	2	0	1	0	0	1	1	2	0	2	1	3	4	8	6	5	4	5	8	7	4	5	7	6	3	6	2	0	3	1	4	4	3	1	3	2	1	2	3	3	3
2135000000	0	2	0	1	0	0	1	0	0	0	1	0	0	2	0	0	0	2	1	2	3	6	5	3	7	11	13	7	4	9	3	8	4	4	1	5	4	0	5	2	2	2	1	3	4	7	2	1	1
2137500000	0	0	0	1	1	0	0	1	0	1	0	1	0	0	1	0	2	0	3	2	5	5	6	1	9	2	4	6	6	3	2	3	4	5	4	1	4	1	1	5	4	2	2	1	0	2	0	2	1
2140000000	0	0	1	0	0	0	0	0	0	0	0	1	0	0	0	3	0	3	1	1	5	4	5	7	2	6	1	8	7	5	5	2	6	3	1	1	3	4	2	0	8	5	2	2	3	5	0	1	3
2142500000	0	1	0	0	0	0	1	1	0	1	1	0	2	0	1	0	1	2	2	5	5	3	2	9	6	3	6	4	5	8	3	5	2	5	3	5	7	6	5	3	2	5	1	1	1	1	2	3	0
2145000000	0	1	1	0	0	0	0	0	0	0	1	1	1	2	0	1	1	2	2	4	4	6	5	9	6	6	5	7	4	1	1	1	2	6	2	2	2	6	5	0	1	4	4	5	4	2	2	3	0
2147500000	0	1	1	0	0	0	0	0	1	0	0	0	1	1	0	1	2	1	2	3	3	5	7	3	5	3	6	15	5	2	3	4	2	2	1	1	4	0	3	2	5	2	3	6	4	1	1	0	2
2150000000	1	0	0	1	0	3	0	0	0	0	0	0	0	0	1	0	0	0	6	3	0	2	2	9	7	5	5	8	2	5	5	2	3	4	1	4	2	4	4	0	1	3	0	2	5	2	2	3	1
2152500000	0	0	0	0	1	1	2	0	2	0	1	0	0	2	0	0	0	0	2	2	2	4	3	11	6	6	6	7	2	5	4	6	4	3	4	4	1	3	3	5	5	3	3	2	3	5	1	4	1
2155000000	1	1	0	1	0	0	0	2	2	2	0	1	2	0	0	0	2	0	0	1	3	1	6	3	8	6	8	6	3	3	3	1	2	6	6	0	6	8	3	4	5	3	5	5	6	2	7	2	0
2157500000	2	0	0	0	0	0	0	0	0	0	1	0	0	1	1	0	0	1	0	2	2	4	6	8	5	9	8	3	6	5	4	4	3	2	4	2	3	6	1	1	3	5	4	0	3	3	6	3	1
2160000000	0	1	1	0	0	0	0	0	0	0	0	1	0	0	2	1	0	0	4	4	0	3	4	10	11	3	3	9	3	4	5	2	2	0	3	5	1	1	1	2	7	2	5	1	3	5	3	2	1
2162500000	1	0	0	0	1	3	0	0	1	0	0	1	0	1	0	1	0	0	0	2	1	7	6	4	4	3	4	3	4	7	8	5	2	0	2	4	4	3	2	2	5	4	2	3	3	2	2	4	1
2165000000	0	0	0	0	0	0	0	0	1	1	1	0	0	0	0	0	1	0	1	2	1	3	2	4	5	5	4	4	6	5	5	3	4	6	10	5	3	0	5	3	5	7	4	1	5	2	1	2	4
2167500000	0	0	1	0	0	0	0	0	1	0	0	0	0	1	0	2	0	2	1	4	3	2	4	10	6	8	3	6	7	3	8	6	5	0	4	5	6	3	1	2	5	2	5	4	2	6	4	2	2
2170000000	0	0	0	0	0	0	0	0	1	2	0	0	0	0	0	0	0	1	1	1	4	4	3	7	1	9	0	4	6	1	7	2	1	2	3	5	6	1	3	2	2	4	2	4	4	3	3	0	2
2172500000	0	0	0	0	0	1	0	1	0	0	0	0	0	0	1	0	0	1	2	3	3	0	4	3	9	5	8	2	9	3	5	8	4	2	2	4	3	2	2	3	4	2	2	1	3	3	2	2	1
2175000000	0	1	0	0	0	0	0	0	0	0	0	0	0	0	0	1	2	0	1	0	6	2	4	5	9	11	4	2	3	5	7	4	3	4	6	3	1	4	4	3	6	2	5	3	3	5	1	1	1
2177500000	0	1	1	0	0	1	0	0	0	0	0	0	0	0	1	0	0	0	3	3	4	1	5	6	5	4	7	3	4	4	10	10	6	0	5	3	4	9	3	4	3	2	0	3	4	5	1	3	1
2180000000	0	1	0	0	0	2	1	0	0	0	0	0	0	2	0	0	1	2	1	2	2	2	4	5	5	1	10	4	5	6	8	5	5	3	0	3	2	6	3	1	4	4	5	2	2	4	1	2	2
2182500000	0	0	0	0	1	0	0	3	0	1	1	0	0	1	2	0	0	0	2	3	5	5	5	5	6	4	8	9	2	5	5	2	4	2	4	3	6	4	1	5	2	5	2	0	2	3	1	2	2
2185000000	0	1	0	1	1	1	0	1	0	0	1	1	0	0	0	1	1	0	2	6	1	5	5	8	9	5	4	5	3	2	6	2	1	3	2	2	3	4	6	3	4	3	2	4	5	1	4	3	1
2187500000	0	0	2	0	0	0	0	0	0	0	0	0	1	0	2	0	0	0	4	0	0	4	6	7	5	7	2	0	7	4	6	6	4	2	2	4	2	5	5	4	4	3	7	2	1	5	4	3	0
2190000000	0	0	1	0	0	1	1	0	2	0	0	0	0	1	1	1	4	3	2	0	2	3	10	5	9	6	6	9	4	9	3	2	6	1	3	1	7	4	12	3	5	4	3	1	2	4	2	2	1
2192500000	0	1	0	0	0	2	1	0	1	0	0	0	1	0	1	0	1	0	2	2	2	1	2	4	5	7	6	6	5	8	5	5	3	3	2	3	1	2	2	3	2	3	4	6	0	4	2	0	1
2195000000	0	1	1	1	0	0	0	0	0	2	0	0	0	1	1	0	0	0	0	3	4	5	4	6	4	2	5	7	4	0	7	2	2	3	2	1	3	0	4	3	6	5	5	6	2	2	1	0	3
2197500000	0	0	0	0	0	0	0	0	0	0	0	1	0	0	0	1	0	1	0	0	2	0	5	5	6	8	8	3	7	6	4	4	2	1	4	1	4	4	2	2	7	3	2	1	3	4	3	3	0
2200000000	0	0	0	0	0	0	0	0	0	2	0	0	0	1	0	2	0	1	2	2	3	6	4	6	6	5	4	5	8	4	4	2	6	3	3	3	4	2	4	2	3	3	4	2	3	2	4	0	1
2202500000	1	0	0	0	0	0	0	0	0	0	1	0	0	1	0	1	0	1	0	4	6	3	4	5	4	1	9	4	4	2	4	3	4	5	2	3	6	4	3	3	5	1	1	3	5	1	0	5	4
2205000000	0	0	0	0	0	0	0	0	2	0	0	0	0	1	0	0	2	2	1	5	2	4	4	5	5	9	5	5	4	6	4	4	3	2	3	1	4	3	2	3	3	5	1	3	2	2	3	0	1
2207500000	0	0	0	0	0	1	1	0	1	1	0	1	1	1	0	0	2	3	1	3	1	4	8	4	3	6	9	9	3	4	4	6	5	3	8	2	3	2	0	2	3	3	6	0	0	4	2	2	2
2210000000	0	1	0	0	0	0	2	1	0	0	0	0	0	0	1	0	1	0	2	3	4	3	3	4	4	3	4	11	4	1	0	7	4	6	6	5	5	2	5	5	1	2	3	4	5	7	2	2	0
2212500000	0	1	0	0	1	0	0	0	1	0	0	0	0	1	0	0	3	2	2	2	3	2	8	1	4	3	5	5	3	3	7	1	2	4	0	3	3	2	1	0	2	4	3	0	2	2	2	1	5
2215000000	0	1	0	0	0	0	0	0	2	0	0	1	1	0	0	0	0	1	2	2	4	3	8	10	4	12	3	11	2	4	1	2	2	3	4	3	5	4	7	7	1	3	1	2	2	1	2	3	0
2217500000	0	0	0	0	0	0	0	0	0	0	0	0	1	0	0	1	0	1	0	2	2	5	3	3	5	5	10	9	7	2	6	1	1	2	0	2	3	2	4	4	0	6	4	3	2	1	3	1	0
2220000000	3	2	0	0	0	0	0	2	0	0	0	0	2	0	1	0	0	1	1	0	2	4	7	4	10	4	4	2	6	7	3	1	5	3	4	2	2	5	1	5	2	1	0	2	4	0	0	6	4
2222500000	0	0	0	0	0	0	0	2	1	1	0	0	0	0	1	0	0	0	2	2	4	2	4	6	6	3	2	1	4	5	5	3	4	7	3	2	4	3	2	3	4	6	0	3	2	1	6	5	2
2225000000	0	0	0	0	0	1	0	0	0	0	0	0	0	1	1	0	0	2	0	4	2	1	2	4	4	7	1	8	2	4	3	0	3	1	2	9	4	1	3	1	7	2	3	4	4	4	1	2	3
2227500000	1	0	0	0	0	0	0	0	0	1	0	0	0	1	1	2	0	0	1	1	3	4	5	7	9	1	6	6	2	2	3	2	2	2	3	3	2	2	2	1	1	0	6	0	2	4	1	1	1
2230000000	1	2	1	0	0	0	0	1	0	0	1	0	1	0	1	1	2	2	0	3	1	2	10	7	3	4	2	4	6	1	6	6	6	2	2	4	3	8	4	0	0	4	0	5	2	5	1	3	2
2232500000	0	0	0	0	0	0	0	0	0	0	0	0	0	0	1	0	0	2	1	2	2	3	3	7	7	6	10	4	7	2	2	2	4	2	1	3	4	1	4	1	3	3	2	2	3	4	0	1	0
2235000000	0	1	0	0	0	0	1	0	1	0	1	0	1	0	1	1	1	2	2	1	1	6	5	5	7	5	6	3	10	2	3	8	4	5	2	3	4	1	3	5	2	5	3	2	3	4	1	0	3
2237500000	0	1	0	0	0	0	0	0	0	0	0	0	0	0	0	0	0	1	2	0	1	1	5	4	7	6	4	3	4	6	1	5	5	1	6	4	2	3	1	3	2	2	1	0	4	0	2	3	1
2240000000	0	0	1	0	0	1	2	1	0	0	2	0	0	0	0	0	2	0	2	1	0	6	2	2	5	6	7	5	4	5	3	3	4	1	2	4	2	3	2	1	3	1	3	1	0	2	1	4	2
2242500000	1	0	1	0	0	1	0	0	0	0	0	0	1	1	0	1	0	1	1	3	4	1	0	5	2	3	7	8	5	2	5	3	3	3	4	2	1	5	4	4	2	3	6	2	3	3	3	0	0
2245000000	1	2	0	0	1	1	0	0	0	0	1	0	0	1	1	0	0	1	0	2	0	7	4	7	7	5	6	5	2	7	2	3	2	6	2	2	1	5	3	1	4	2	4	4	3	1	2	3	2
2247500000	0	1	0	0	0	0	0	0	2	0	0	0	0	2	0	0	1	0	3	3	3	2	3	9	4	7	8	7	3	2	6	3	2	2	5	2	2	4	4	3	4	4	4	5	2	3	3	3	4
2250000000	0	0	1	0	0	0	0	1	0	0	0	1	0	1	1	0	1	0	1	0	2	5	3	5	3	6	8	3	9	4	4	7	2	8	2	3	1	2	2	4	2	1	2	4	3	5	1	1	4
2252500000	0	2	0	0	0	0	0	0	0	0	2	2	0	0	1	0	1	0	1	5	2	4	1	3	5	6	1	5	6	4	5	3	3	0	5	3	2	4	3	0	1	2	3	1	1	0	4	2	3
2255000000	0	1	0	2	0	1	0	0	0	0	0	1	0	0	0	4	0	1	1	2	4	4	5	13	2	7	6	6	5	4	5	6	4	3	5	5	2	5	5	4	7	2	4	3	1	3	3	0	0
2257500000	0	0	0	0	0	0	0	0	0	0	0	0	1	0	0	1	1	0	0	1	3	3	10	3	2	7	6	8	4	5	6	7	5	2	3	3	2	2	1	2	3	3	3	2	1	1	4	0	1
2260000000	0	0	0	1	1	0	0	0	0	0	0	0	0	0	0	0	1	1	0	2	2	4	2	4	5	1	5	3	5	3	3	3	3	0	2	2	2	4	3	2	4	4	1	1	3	2	2	1	3
2262500000	1	0	2	0	0	0	0	0	0	1	0	0	0	0	0	0	0	4	1	4	4	4	5	3	6	2	7	5	4	4	3	3	1	3	2	4	3	5	3	3	2	3	0	1	3	6	2	1	2
2265000000	1	0	0	0	0	0	0	0	0	0	0	0	0	0	1	1	0	1	0	0	4	1	2	4	1	5	7	7	4	4	5	2	3	7	4	1	1	0	5	3	2	1	2	4	1	2	4	0	1
2267500000	0	0	0	0	0	0	0	0	1	0	1	1	0	0	1	0	1	1	1	1	5	8	2	6	2	3	8	1	6	4	3	1	5	0	1	0	2	0	4	1	1	0	1	6	1	1	1	2	0
2270000000	0	1	0	1	0	0	1	1	0	2	1	2	0	1	1	2	1	1	2	0	2	2	5	6	4	10	2	8	1	5	2	2	3	2	3	1	1	4	1	4	3	1	3	1	6	5	8	0	3
2272500000	0	0	0	0	0	0	0	0	0	2	0	1	1	0	0	0	1	1	1	1	1	3	5	7	8	7	6	4	8	1	2	4	2	3	3	3	3	3	1	2	2	3	4	5	2	2	3	4	0
2275000000	1	1	0	0	6	0	1	0	0	3	1	1	0	0	0	0	0	0	1	3	1	0	7	4	4	7	4	11	3	3	6	1	4	4	5	4	3	5	4	3	0	1	2	5	4	2	1	1	6
2277500000	1	0	1	0	1	0	0	2	0	0	0	1	0	0	0	2	0	1	0	2	4	4	3	4	3	8	4	2	6	6	4	5	7	7	1	1	7	4	3	5	7	2	1	5	4	1	1	3	1
2280000000	0	0	0	1	1	0	1	0	0	0	0	0	0	0	0	0	1	2	1	3	2	6	5	7	4	3	3	5	6	5	7	0	1	1	4	5	3	5	2	9	3	2	1	3	0	1	3	3	1
2282500000	0	0	1	1	1	1	0	0	0	1	0	0	0	1	0	1	1	3	0	2	0	4	4	5	2	5	3	7	2	7	9	5	4	2	3	5	3	3	1	1	3	2	2	2	3	1	0	1	3
2285000000	0	0	0	0	0	0	0	0	0	0	1	0	1	0	0	1	0	1	0	1	1	1	5	4	6	5	1	8	9	5	2	2	4	3	4	1	2	0	2	3	4	1	1	4	2	4	2	3	4
2287500000	1	1	0	0	0	1	0	0	0	0	0	0	1	2	2	0	0	1	2	3	1	0	1	2	3	4	9	4	2	5	6	2	1	1	1	3	2	4	0	6	4	4	3	8	2	2	1	3	2
2290000000	0	0	1	0	0	1	0	0	0	0	0	0	1	0	0	1	0	3	3	2	0	4	1	4	6	8	9	8	5	1	2	3	5	2	7	4	6	3	4	2	2	1	1	3	1	0	2	1	3
2292500000	0	0	0	0	0	0	0	0	1	0	0	0	0	0	0	1	0	3	1	3	4	2	5	3	5	5	9	8	5	2	2	4	2	2	2	4	2	2	5	5	3	2	1	2	1	3	0	0	2
2295000000	1	3	0	0	0	0	0	0	0	0	0	0	0	0	0	0	0	0	2	3	3	2	3	2	5	6	1	7	7	3	7	2	3	2	2	4	8	0	4	6	1	1	3	2	3	5	1	3	1
2297500000	1	0	0	2	1	0	0	0	1	0	0	1	0	0	2	0	0	2	0	1	5	3	3	4	6	3	5	6	5	9	3	7	0	3	3	3	3	2	1	5	2	1	2	2	2	3	6	0	1
2300000000	0	0	0	0	0	1	0	0	0	0	0	0	1	0	0	0	0	0	0	0	3	2	5	8	1	8	2	6	2	4	1	1	2	3	1	3	5	3	1	3	5	6	5	3	1	3	0	3	1
2302500000	0	0	0	0	0	1	0	0	0	0	0	0	0	0	0	1	1	0	7	0	1	2	7	7	10	5	5	3	3	3	1	2	4	3	7	3	4	6	1	5	1	4	1	4	0	3	4	1	3
2305000000	0	0	0	0	0	0	0	0	0	0	0	0	0	1	0	1	0	0	0	2	1	3	4	2	3	7	3	6	5	4	4	2	2	1	3	3	3	4	7	8	4	2	5	1	1	4	2	0	0
2307500000	1	1	0	0	0	0	0	2	0	0	0	0	0	1	0	1	1	0	0	2	2	1	2	7	3	2	4	2	5	8	7	3	3	3	5	2	5	1	1	3	1	2	3	3	5	5	1	2	2
2310000000	0	1	0	0	1	0	0	0	1	0	0	0	1	1	0	0	0	2	4	2	1	2	1	5	3	6	5	4	3	1	3	2	0	2	5	2	2	4	2	3	4	3	0	5	3	3	1	0	1
2312500000	0	0	0	0	1	0	0	0	1	0	0	0	0	0	1	0	0	1	1	0	4	3	0	3	3	5	5	7	2	3	6	0	3	2	1	1	4	1	3	1	5	5	1	1	3	5	2	2	0
2315000000	0	0	0	0	0	0	0	0	1	0	1	0	0	0	0	0	1	0	1	3	3	1	5	3	6	2	9	6	3	5	3	2	0	4	4	4	4	3	2	1	1	5	1	1	1	2	1	2	3
2317500000	1	0	0	0	5	0	0	0	0	0	0	0	0	0	1	0	1	0	2	4	1	4	1	3	5	9	5	5	3	1	3	2	2	2	6	3	3	3	2	3	3	1	3	0	2	1	3	2	2
2320000000	0	0	0	2	0	0	0	0	0	0	0	1	3	0	0	1	2	1	1	1	3	5	2	5	7	6	4	3	5	4	3	5	6	5	3	3	5	0	5	1	4	6	1	0	1	3	1	1	1
2322500000	0	3	1	0	0	0	0	0	0	0	1	0	0	1	1	0	1	0	1	1	5	0	4	7	6	2	1	5	6	2	1	5	4	4	6	3	1	3	2	4	4	5	6	1	3	5	3	2	2
2325000000	0	0	0	0	0	0	1	0	1	0	0	0	1	0	0	0	2	0	1	4	1	6	2	3	3	2	4	3	0	3	4	8	3	2	2	2	3	0	3	3	6	0	0	2	3	1	3	5	3
2327500000	0	0	0	0	0	1	0	1	0	0	0	0	1	1	2	1	1	1	1	2	4	3	7	6	2	9	5	3	2	5	2	0	4	2	2	1	1	3	1	0	3	1	9	3	1	1	0	1	2
2330000000	0	0	0	2	0	1	0	0	0	0	0	1	0	2	2	1	0	1	1	1	5	8	3	5	3	9	3	4	6	3	3	5	4	3	0	2	7	2	0	2	2	5	3	3	4	1	1	2	0
2332500000	1	0	0	0	1	0	0	0	0	0	0	0	0	0	0	0	0	1	0	1	4	3	3	3	8	4	3	3	2	3	3	2	4	1	2	6	9	4	4	2	2	6	0	2	1	1	3	3	3
2335000000	0	1	0	0	0	0	0	0	0	0	0	0	0	0	0	1	0	0	0	1	2	2	3	1	6	2	4	0	5	6	1	3	3	5	4	1	2	0	7	3	2	5	2	3	1	2	0	1	0
2337500000	1	0	1	1	0	0	2	0	0	0	0	0	0	1	1	0	2	0	3	1	2	5	2	3	6	7	3	1	5	8	4	2	4	1	6	5	5	4	2	6	1	2	6	1	2	1	1	1	0
2340000000	0	0	0	1	0	0	0	1	0	2	0	0	0	0	0	0	1	0	1	2	1	3	5	4	10	3	5	2	5	2	2	1	5	1	3	2	0	2	3	1	3	2	4	2	3	3	0	4	3
2342500000	0	0	1	0	1	0	1	1	0	0	0	0	0	0	1	0	3	0	3	1	0	2	3	4	4	6	5	3	4	4	3	4	4	6	3	5	0	1	6	3	2	3	6	2	2	0	2	1	0
2345000000	0	0	1	0	0	0	0	0	1	0	1	0	1	0	2	0	0	1	5	1	2	3	2	2	4	5	3	5	3	4	5	1	3	2	1	8	3	4	1	1	2	4	1	3	2	3	2	0	2
2347500000	0	1	1	0	0	0	0	0	0	2	0	0	1	2	0	1	1	1	0	0	3	2	3	7	4	3	5	6	3	3	5	4	0	2	4	1	6	6	1	1	2	2	1	2	4	0	0	1	0
2350000000	0	1	1	0	0	0	0	0	1	1	0	0	0	0	0	0	0	1	2	1	0	1	5	7	5	6	5	6	2	7	3	2	7	4	1	1	0	4	3	3	3	1	2	5	3	2	4	0	1
2352500000	0	0	0	0	0	0	0	0	0	0	0	1	0	1	0	0	0	1	1	3	7	1	6	7	5	3	3	4	4	2	4	4	0	3	3	1	0	4	3	2	1	6	0	2	4	3	2	1	0
2355000000	0	0	0	1	0	0	1	0	1	0	0	0	1	0	0	1	0	1	0	0	2	5	6	3	6	4	3	5	4	6	2	3	2	3	2	2	4	3	2	2	1	3	1	0	2	4	3	2	1
2357500000	0	0	0	1	0	0	2	0	1	0	3	0	0	0	0	0	0	1	3	2	1	1	2	4	5	4	6	3	2	4	3	2	4	1	3	1	1	3	3	3	2	5	4	3	3	4	0	1	4
2360000000	0	0	1	0	0	0	1	1	1	1	2	1	0	0	1	0	0	2	0	5	0	4	1	4	1	4	6	0	4	3	1	7	3	0	5	3	5	4	3	3	4	4	2	2	2	1	2	1	0
2362500000	0	0	0	0	0	0	1	2	0	0	0	0	0	0	1	3	0	2	2	3	2	5	7	2	2	7	4	2	3	1	2	3	1	1	1	5	8	5	5	3	0	2	0	3	7	1	1	3	4
2365000000	0	0	0	0	0	1	0	0	0	0	1	0	1	1	1	0	2	1	0	1	2	3	9	7	1	3	0	3	3	4	4	5	1	4	4	6	5	3	1	1	0	4	4	3	3	1	1	2	1
2367500000	0	1	1	0	0	0	0	0	0	2	0	3	1	0	0	1	0	1	3	2	2	4	1	4	2	7	7	11	4	4	4	4	6	3	2	3	4	7	2	3	0	2	2	2	1	1	2	2	0
2370000000	0	1	0	0	0	0	0	0	0	0	0	0	1	2	0	0	2	0	2	1	0	2	3	8	8	6	5	4	5	2	2	1	4	4	2	3	5	5	3	3	0	3	2	0	1	2	0	3	4
2372500000	0	0	0	0	1	0	0	0	2	2	0	0	0	1	1	2	0	3	0	5	1	1	6	3	2	2	3	7	5	3	3	5	2	5	0	2	2	4	3	1	5	0	0	3	1	0	1	1	1
2375000000	0	0	0	0	0	0	0	0	0	0	0	0	0	1	0	0	2	0	0	0	1	1	2	3	2	0	4	6	6	2	2	6	7	3	0	2	1	3	1	3	3	1	6	3	3	4	3	2	3
2377500000	0	0	1	0	0	0	1	2	1	0	0	0	0	2	0	0	0	0	1	0	3	3	2	4	5	6	3	8	7	4	5	3	9	2	5	1	3	2	2	3	1	0	4	2	2	2	0	2	4
2380000000	0	0	0	0	0	0	0	1	0	0	0	0	1	1	1	0	0	0	1	4	4	2	5	7	9	8	9	4	5	1	3	3	3	2	6	2	1	4	1	3	1	2	3	4	5	1	4	0	0
2382500000	1	0	0	1	0	0	0	0	1	1	0	0	0	0	2	0	1	2	2	0	1	0	3	5	4	2	6	3	5	2	7	3	3	2	3	3	2	0	3	8	3	4	0	2	3	1	1	1	2
2385000000	0	0	1	1	0	0	0	0	3	0	0	0	0	0	0	0	0	1	0	1	4	5	5	1	3	4	2	7	3	3	5	1	4	2	2	0	1	6	0	3	4	3	3	1	0	2	1	5	1
2387500000	2	0	1	0	0	0	0	1	0	1	0	0	1	0	0	0	1	0	0	3	2	2	5	5	3	7	5	1	3	3	2	2	1	3	0	0	4	6	4	0	2	3	3	2	2	4	2	5	1
2390000000	1	0	0	2	1	1	0	1	0	1	1	0	0	0	1	1	0	0	0	1	1	2	2	2	4	2	2	2	4	6	1	1	5	3	3	6	0	5	5	2	6	5	0	0	2	1	1	0	3
2392500000	0	0	0	0	0	0	0	0	0	1	0	0	0	2	1	0	0	0	1	3	2	3	3	8	3	6	4	4	1	7	0	1	2	1	4	5	1	2	3	3	1	4	1	2	0	0	2	1	1
2395000000	2	0	1	1	1	0	0	0	0	3	1	0	2	0	0	0	0	1	2	2	0	3	3	3	6	4	3	5	3	2	0	2	5	4	4	6	1	5	3	1	6	4	2	0	3	1	1	1	2
2397500000	0	1	1	0	0	0	0	0	0	0	2	0	1	0	1	0	1	0	0	2	2	3	5	4	3	4	1	1	2	4	2	4	0	2	2	2	0	2	2	5	0	3	5	4	3	0	2	0	0
2400000000	0	0	0	0	0	0	0	0	0	0	1	0	2	0	0	0	0	2	1	2	2	3	2	3	1	5	2	5	5	5	3	2	6	6	2	1	2	3	2	2	2	5	0	3	2	3	4	2	2
2402500000	1	0	0	0	0	0	0	0	0	0	0	0	1	0	0	0	0	3	0	0	3	2	2	9	4	7	5	2	1	7	3	1	3	1	3	4	5	2	3	5	1	1	2	0	3	0	3	2	1
2405000000	0	0	0	1	0	0	0	0	0	0	1	1	0	0	0	0	1	1	0	0	2	1	5	3	7	4	5	4	6	4	1	4	3	3	4	1	3	1	2	1	3	4	2	3	0	2	2	3	1
2407500000	1	0	1	0	0	0	0	0	1	1	0	0	0	0	0	0	0	1	2	2	1	1	1	4	3	7	3	5	5	1	1	7	3	4	4	0	6	2	4	3	3	3	3	3	1	1	2	1	0
2410000000	1	0	1	0	1	0	0	1	0	0	0	0	0	1	0	0	0	3	1	1	5	2	1	6	6	8	3	4	7	4	5	4	1	2	2	1	4	1	3	2	4	4	1	6	3	2	2	2	0
2412500000	1	0	0	0	0	0	0	0	1	0	0	0	0	0	0	0	0	1	0	1	1	0	4	1	6	7	6	2	2	2	3	2	6	0	2	2	1	4	4	1	3	4	2	3	2	3	2	2	2
2415000000	0	0	0	0	1	1	0	0	0	1	0	1	0	0	1	0	0	1	1	1	2	4	5	2	1	3	8	3	5	3	3	2	5	2	3	3	3	3	5	2	3	2	4	2	1	1	1	5	0
2417500000	0	1	0	0	0	0	0	1	0	0	0	2	1	0	0	2	0	0	1	1	4	6	5	1	8	0	2	5	3	5	5	3	1	1	3	1	4	3	1	2	4	4	1	1	1	2	1	4	3
2420000000	0	0	1	0	0	0	0	0	0	1	1	0	0	1	0	0	0	0	1	0	3	2	4	2	2	2	6	4	5	4	1	1	0	1	4	3	1	3	3	2	1	2	9	6	2	1	2	1	0
2422500000	0	0	0	0	2	0	0	2	0	0	1	0	1	0	0	0	0	0	2	0	1	4	6	6	4	4	7	2	5	7	5	2	2	2	1	2	1	4	0	1	6	1	1	2	1	5	1	2	0
2425000000	1	0	0	0	0	0	0	1	0	0	0	0	0	1	0	1	2	0	1	2	1	2	3	8	4	3	4	5	1	3	7	4	2	1	0	3	1	1	1	4	2	1	3	1	0	3	0	1	4
2427500000	0	0	0	0	0	0	0	0	0	2	0	0	1	2	0	2	0	0	0	0	4	1	2	4	3	4	4	4	1	8	2	4	3	3	2	2	5	2	2	0	2	1	4	3	1	3	3	1	1
2430000000	1	1	1	0	0	0	0	1	0	0	2	0	1	0	0	0	0	0	0	2	1	1	6	3	3	2	3	1	5	10	2	0	3	0	3	2	3	2	2	5	2	3	0	0	2	2	1	2	0
2432500000	0	0	0	0	0	0	0	0	0	0	0	0	0	2	0	0	0	0	0	1	0	3	10	7	6	0	6	2	3	5	4	6	3	3	0	1	2	0	1	4	3	0	1	1	1	2	3	1	1
2435000000	0	0	1	1	0	0	0	0	0	0	0	0	2	0	1	0	1	0	1	0	1	0	3	8	2	1	6	3	1	4	1	2	3	3	3	5	4	3	1	3	0	3	1	4	1	1	1	0	1
2437500000	0	1	0	0	0	0	0	0	0	0	0	0	0	1	0	1	0	0	2	0	0	5	7	6	0	2	4	1	2	2	5	3	4	2	4	0	3	3	2	3	1	4	2	0	3	5	0	1	0
2440000000	1	0	0	0	0	0	0	1	1	1	0	0	0	1	0	0	0	1	0	1	3	4	5	4	2	1	4	5	4	0	1	2	1	2	3	2	5	0	0	3	4	0	1	2	3	4	2	0	3
2442500000	0	1	0	0	0	0	0	0	0	0	0	0	0	3	0	0	1	1	1	4	4	0	6	5	3	2	2	3	3	5	0	2	1	0	3	2	3	6	3	3	1	7	3	2	2	1	4	0	2
2445000000	0	0	1	2	0	0	1	0	1	1	0	0	0	2	1	0	0	1	2	2	1	3	1	6	3	2	4	2	2	2	3	2	4	3	1	3	4	3	3	0	0	3	1	2	3	4	2	2	2
2447500000	0	3	0	1	0	0	0	0	0	1	1	0	0	0	0	1	1	0	1	3	2	4	2	3	4	5	4	3	1	5	3	4	0	3	3	5	4	2	3	1	1	2	3	0	0	1	4	0	0
2450000000	0	0	0	1	0	1	0	0	1	0	0	0	1	1	0	0	0	0	2	0	1	2	0	3	2	7	3	9	2	4	2	3	0	2	3	6	0	3	1	1	1	3	2	2	2	1	1	0	4
2452500000	0	0	1	1	0	0	0	0	0	0	0	0	1	1	1	0	0	0	0	0	0	3	1	6	2	3	5	6	2	5	7	0	3	1	4	2	4	4	1	3	1	3	1	2	3	0	1	1	0
2455000000	0	0	0	0	1	1	0	0	0	1	0	1	0	0	0	0	1	0	0	1	1	6	0	9	8	4	6	1	1	7	1	1	2	0	2	1	4	4	3	2	2	1	2	0	0	0	1	1	0
2457500000	0	0	0	0	0	0	0	1	3	0	0	0	0	0	0	0	0	0	1	1	3	5	2	5	2	4	1	3	1	4	1	2	0	1	5	2	3	2	2	3	1	2	8	2	2	1	0	7	0
2460000000	0	0	0	0	1	1	0	0	0	0	1	0	2	1	0	0	3	1	1	0	2	2	2	3	4	6	2	0	2	3	2	1	5	3	1	4	1	0	0	3	1	3	2	2	3	2	0	1	2
2462500000	1	0	0	0	0	0	0	0	0	0	0	0	0	1	2	0	0	0	1	0	1	2	7	2	4	1	2	5	3	3	3	3	2	7	4	2	4	1	5	1	4	2	3	5	3	2	2	2	2
2465000000	0	1	0	0	0	1	0	0	1	0	2	0	0	0	0	0	2	2	0	1	2	1	4	4	5	5	2	3	4	2	2	5	1	3	3	1	1	5	0	3	1	2	2	2	0	2	0	2	1
2467500000	1	1	0	0	0	0	0	0	1	1	0	0	0	0	0	1	3	1	0	1	7	1	3	6	1	2	2	4	3	2	1	2	3	1	2	4	2	0	3	3	3	6	1	3	3	2	4	1	2
2470000000	0	0	0	0	1	0	0	0	0	0	0	0	0	2	1	0	1	1	0	2	1	0	5	2	5	2	5	1	0	0	6	2	2	0	2	2	1	6	2	1	4	1	3	5	0	3	2	3	3
2472500000	0	0	0	0	0	0	0	0	0	0	1	2	1	0	1	0	0	0	1	0	1	4	4	8	2	2	6	4	3	3	2	2	0	3	1	1	1	1	3	3	2	3	4	5	1	4	2	2	2
2475000000	0	0	0	0	1	0	0	0	1	0	0	0	0	0	1	0	2	0	2	1	2	3	2	1	7	4	3	5	2	3	2	2	1	1	0	0	0	2	2	3	4	1	2	1	1	2	1	3	0
2477500000	0	0	0	0	0	2	0	0	1	0	1	0	0	0	1	1	1	0	0	2	1	3	6	3	0	2	1	2	6	6	3	6	2	1	2	8	2	3	3	1	4	1	1	1	0	1	1	0	6
2480000000	0	0	0	1	1	1	0	1	0	0	0	0	0	0	1	0	1	0	0	2	1	2	3	3	3	7	3	5	3	1	3	0	1	8	1	1	2	2	2	4	5	1	3	1	0	0	5	2	1
2482500000	2	0	0	0	0	1	0	0	0	0	0	2	0	0	0	1	1	3	0	0	2	4	2	5	4	4	2	3	5	3	4	3	1	2	1	4	1	5	3	1	1	3	2	4	0	0	3	0	0
2485000000	0	1	0	0	0	0	0	0	1	0	2	1	0	1	0	1	0	0	4	0	3	2	3	2	1	5	5	4	3	2	3	3	1	4	1	1	1	2	5	0	0	1	0	3	3	0	1	1	0
2487500000	0	0	0	1	0	1	1	0	0	0	0	0	3	1	0	0	0	0	0	0	2	5	5	2	4	3	2	5	1	2	3	1	9	3	0	1	0	5	3	4	0	0	3	2	3	2	0	2	1
2490000000	0	0	0	0	2	0	0	0	0	1	0	0	0	0	0	1	0	0	3	2	1	0	0	3	5	2	4	3	2	3	2	4	2	3	3	6	2	2	2	1	1	0	0	0	1	1	0	2	0
2492500000	2	0	0	0	1	1	1	0	0	1	1	0	0	0	1	1	1	1	2	4	2	2	1	3	1	0	3	6	3	0	3	2	1	5	2	4	1	1	3	1	1	2	3	4	2	1	1	2	1
2495000000	0	0	0	0	0	0	1	1	0	1	0	0	0	0	0	0	0	2	0	3	3	2	4	3	3	5	2	8	3	1	5	7	2	7	4	0	1	6	2	1	2	1	5	4	2	3	2	0	0
2497500000	0	1	0	1	0	0	0	0	0	0	0	0	0	0	0	2	4	3	1	3	2	3	3	5	7	6	5	2	1	3	1	4	1	7	1	1	1	4	3	6	3	0	1	3	0	3	0	4	2
2500000000	0	0	0	0	0	0	0	0	2	1	0	0	0	3	0	1	0	0	4	2	3	3	3	5	0	1	3	1	6	0	3	0	6	4	0	0	3	1	2	3	2	0	1	2	2	4	0	1	1
2502500000	0	0	0	1	1	0	2	0	0	1	0	0	0	0	0	1	0	0	0	2	4	0	5	3	2	4	3	5	1	2	5	0	2	5	1	0	1	3	3	2	1	2	1	3	2	2	2	3	1
2505000000	0	0	2	1	0	0	0	0	1	1	0	0	0	1	2	0	0	0	1	3	2	2	4	5	5	7	0	1	5	3	1	1	0	4	2	2	1	1	3	2	3	2	2	3	4	4	3	2	2
2507500000	0	0	1	0	0	0	0	2	0	0	0	0	0	1	0	0	1	0	0	1	2	3	3	3	2	4	5	5	2	1	4	2	5	3	0	0	1	3	3	2	2	2	0	2	1	2	0	2	0
2510000000	2	0	2	0	0	0	0	1	0	0	0	0	0	0	2	1	0	0	0	2	2	1	2	3	4	3	5	2	2	1	1	3	3	1	0	2	3	0	1	6	2	3	2	3	2	1	0	1	1
2512500000	1	0	0	0	0	0	0	0	0	0	3	0	0	1	1	1	0	4	0	0	4	2	1	6	4	1	1	2	3	2	3	5	4	0	0	3	1	1	3	1	5	3	1	1	3	1	0	2	0
2515000000	1	2	0	0	0	0	0	0	0	0	0	0	0	1	3	1	2	0	0	2	2	2	7	4	1	3	6	6	3	2	5	3	1	2	2	5	3	2	3	0	0	4	2	1	2	1	0	2	0
2517500000	0	0	0	0	0	1	0	0	0	0	1	0	1	0	0	1	0	0	0	1	2	4	4	1	3	4	4	6	3	4	4	0	2	2	2	0	2	1	3	1	3	5	0	0	1	0	2	0	2
2520000000	0	0	0	0	0	0	0	1	0	0	0	0	1	0	0	1	0	1	2	2	0	4	2	3	4	2	3	3	4	4	2	2	0	2	2	0	3	2	0	0	3	5	2	1	1	1	2	0	2
2522500000	1	0	0	0	0	0	0	0	0	0	0	0	1	0	0	0	0	1	3	0	2	2	4	3	5	3	3	3	3	1	1	0	3	3	2	0	1	2	1	2	0	4	1	2	3	2	1	1	0
2525000000	0	1	0	0	0	0	0	1	0	0	2	0	0	1	0	1	0	0	0	3	3	0	5	1	10	6	3	5	2	6	3	3	3	2	1	0	4	3	0	4	1	2	2	4	4	1	0	1	0
2527500000	0	0	0	0	0	0	0	1	1	0	0	1	0	0	0	0	0	0	0	3	0	4	4	2	1	4	1	4	2	4	4	3	2	0	1	4	3	1	3	1	1	3	2	2	5	2	4	1	1
2530000000	2	0	0	0	1	0	0	0	0	1	1	1	0	1	0	1	0	3	3	2	2	3	2	2	6	3	4	2	4	2	5	2	0	2	4	2	0	1	0	1	1	1	3	2	2	2	1	1	2
2532500000	0	0	1	0	0	0	1	0	2	1	0	0	0	0	0	0	0	0	0	0	1	2	2	4	6	3	2	4	1	2	4	0	2	3	3	1	6	1	6	2	5	2	1	1	3	0	0	2	0
2535000000	0	0	1	0	0	0	0	0	0	0	0	0	0	0	1	0	0	1	0	1	1	2	5	1	3	6	3	3	5	5	3	0	2	4	3	2	1	3	4	0	2	2	2	0	0	0	1	2	2
2537500000	0	0	0	0	1	0	1	0	0	0	0	0	1	1	1	0	2	2	0	3	1	1	3	3	1	4	2	3	4	1	2	4	0	4	6	0	3	4	4	2	1	2	0	0	3	1	1	1	1
2540000000	0	0	0	0	0	1	0	0	0	0	0	0	0	0	0	1	0	0	1	0	4	3	1	4	5	5	5	2	3	1	2	2	2	1	1	3	3	1	4	2	4	3	4	4	1	3	1	1	0
2542500000	0	2	0	0	0	1	1	0	0	1	0	0	0	1	0	0	0	0	2	1	2	2	1	2	2	2	2	5	2	2	2	0	1	4	3	4	5	1	1	0	1	1	2	1	3	4	0	0	1
2545000000	0	3	2	1	0	0	0	0	0	0	1	1	0	0	0	1	1	0	0	1	2	0	1	2	4	8	6	4	4	4	4	3	3	1	0	4	0	0	1	2	1	0	0	1	1	4	2	4	2
2547500000	2	0	0	0	0	0	0	0	1	1	0	1	0	0	0	0	0	0	2	1	0	5	2	3	5	3	2	2	4	4	3	2	1	4	2	2	3	0	2	0	1	3	0	1	1	0	3	3	1
2550000000	1	0	1	0	0	0	1	1	0	0	0	0	0	0	0	1	1	0	2	1	1	2	1	2	2	2	3	3	2	2	3	4	4	2	2	2	2	2	3	1	1	5	1	2	1	4	4	3	0
2552500000	2	0	0	0	0	0	1	0	0	0	0	0	0	1	0	1	1	2	1	2	1	4	2	1	4	4	3	2	4	1	4	2	1	0	2	2	4	4	3	0	1	1	5	4	0	1	3	0	0
2555000000	0	0	0	0	0	0	0	0	0	0	1	1	0	0	0	0	1	1	2	0	0	1	3	2	5	7	4	6	2	6	5	1	3	3	2	1	1	0	1	2	1	2	3	2	0	1	0	0	0
2557500000	2	0	1	0	0	0	0	1	0	1	0	1	0	0	0	0	0	3	2	0	1	2	1	5	5	5	5	5	3	2	3	0	1	2	2	2	4	4	1	1	3	1	0	1	1	3	0	2	2
2560000000	0	0	0	0	0	0	1	0	0	0	0	1	0	0	1	0	1	0	0	3	1	1	0	1	0	2	4	3	2	0	3	3	4	1	1	5	1	3	3	2	1	4	0	3	2	0	2	1	2
2562500000	0	0	1	0	0	0	0	0	0	1	0	0	0	1	0	0	0	0	1	0	1	0	5	1	2	2	5	1	3	1	4	3	1	5	3	1	0	4	3	1	1	2	1	0	1	2	0	0	1
2565000000	0	1	0	1	0	0	0	0	1	0	0	0	0	1	0	0	0	1	1	0	2	2	5	2	3	2	4	3	5	1	2	3	1	1	1	1	4	3	3	2	10	2	2	1	4	2	1	1	3
2567500000	0	0	0	0	0	0	1	0	0	1	0	0	1	1	0	1	0	1	0	1	2	1	2	4	6	2	1	2	4	3	5	1	3	1	3	1	3	1	1	1	0	2	1	0	3	3	2	0	2
2570000000	0	0	0	0	2	2	0	0	0	0	1	0	0	0	0	1	2	2	0	1	3	6	3	3	7	1	5	1	2	3	1	1	5	1	3	2	4	3	1	1	1	0	1	3	1	0	1	2	0
2572500000	0	0	0	1	0	0	0	0	0	1	0	1	2	1	0	0	0	1	1	0	0	0	0	4	2	3	5	2	2	4	1	0	4	2	2	2	4	0	0	3	2	0	2	1	2	1	1	0	1
2575000000	1	1	0	0	0	0	0	0	0	0	0	2	0	0	0	0	2	3	0	2	0	6	1	4	2	4	2	6	4	1	2	2	0	4	1	5	1	2	3	2	2	3	3	1	4	2	1	0	1
2577500000	0	0	1	1	0	0	1	0	1	0	0	0	0	0	0	0	0	1	2	1	1	5	2	3	5	4	5	4	2	2	1	4	1	2	3	0	1	3	3	0	5	3	2	0	3	3	1	3	0
2580000000	0	0	0	0	0	0	0	0	0	0	1	1	0	0	0	0	1	0	3	0	2	4	6	1	4	3	5	1	5	1	0	2	2	1	3	2	1	4	0	1	1	3	0	1	1	2	2	3	1
2582500000	0	0	2	0	0	0	0	0	0	0	1	0	2	0	2	0	0	0	1	3	1	1	4	5	2	1	5	1	4	2	3	1	1	0	0	2	1	2	0	1	3	1	2	1	0	2	0	0	1
2585000000	0	0	2	0	0	0	0	0	0	0	1	1	1	0	0	0	0	0	1	1	2	3	4	1	4	6	3	1	4	5	2	3	2	3	0	0	2	1	2	2	0	2	1	0	2	1	3	2	1
2587500000	0	0	0	0	1	0	0	0	0	1	0	0	0	1	0	1	1	1	1	1	1	2	0	1	2	5	2	4	2	1	4	5	3	2	0	2	1	5	5	9	1	3	2	0	0	2	1	1	2
2590000000	0	1	0	4	0	1	1	0	0	0	0	0	0	0	1	0	1	0	0	0	3	2	1	4	2	2	3	1	0	2	2	2	1	4	0	3	2	0	2	1	1	2	2	2	2	1	2	0	0
2592500000	1	0	1	0	1	0	0	0	0	1	0	1	1	0	0	0	0	0	0	0	3	3	1	2	1	3	2	2	6	6	5	0	0	1	0	2	3	7	1	1	2	1	2	3	3	1	1	3	0
2595000000	1	0	0	0	1	0	0	0	0	1	0	0	1	0	0	0	0	4	1	1	1	0	3	4	7	0	1	0	3	1	4	0	2	3	0	1	3	1	1	0	1	2	3	1	0	1	0	1	0
2597500000	1	0	0	1	0	0	0	1	0	0	0	2	1	0	1	2	0	0	2	1	3	1	2	0	0	1	2	1	3	1	2	3	0	1	0	0	1	1	0	1	7	0	1	0	0	2	2	1	2
2600000000	0	0	0	0	0	1	0	0	0	0	0	0	0	0	1	0	0	0	1	1	0	3	2	3	2	3	5	3	2	2	1	1	3	2	0	1	2	0	4	2	4	0	2	2	0	2	4	1	2
2602500000	2	0	0	0	2	0	0	0	0	0	0	0	0	1	0	0	1	2	0	2	2	2	3	6	5	6	5	2	3	1	4	3	2	1	2	1	1	4	2	1	0	2	5	1	2	1	1	1	2
2605000000	0	1	0	0	0	0	0	0	0	0	3	1	0	0	0	1	1	0	1	1	0	0	3	1	5	3	3	3	2	0	1	1	4	1	1	2	4	2	2	2	1	2	1	1	2	3	2	2	0
2607500000	0	0	1	0	0	0	0	0	0	1	0	0	2	0	0	0	0	1	2	1	1	4	1	1	2	4	1	3	1	0	0	1	4	2	0	4	6	2	2	2	0	6	1	2	0	0	0	1	1
2610000000	0	0	0	0	0	0	1	0	0	2	0	1	0	0	0	0	0	0	2	1	2	2	2	4	1	4	5	3	2	4	4	2	3	2	3	0	5	1	2	2	0	0	2	3	4	1	3	0	0
2612500000	1	0	4	0	0	0	0	0	0	0	0	0	0	0	0	0	1	1	0	0	0	0	5	3	4	2	5	3	4	1	2	4	0	0	2	3	5	1	3	0	1	0	2	4	3	0	1	1	3
2615000000	0	3	0	0	0	0	0	0	0	0	1	0	1	0	0	0	0	1	2	1	1	3	3	2	3	1	6	3	3	1	5	3	3	1	1	2	1	3	1	2	3	2	3	1	3	0	1	3	1
2617500000	1	1	1	0	1	0	0	0	0	0	0	0	0	0	0	0	2	0	0	0	3	0	3	2	6	5	2	3	4	2	2	1	3	1	1	4	2	4	0	2	3	2	2	1	1	2	1	2	1
2620000000	1	0	0	1	1	0	1	0	0	0	2	1	1	0	1	1	0	0	0	0	3	8	5	0	3	4	4	8	4	2	3	2	1	4	5	4	3	2	0	1	5	4	4	2	3	0	1	1	0
2622500000	0	0	0	0	0	0	0	0	0	0	0	0	0	0	1	0	0	1	0	1	3	1	3	3	1	6	1	2	2	7	3	4	4	0	0	5	3	3	0	1	6	3	2	2	2	1	1	2	1
2625000000	0	0	0	0	0	0	0	0	0	0	0	0	0	0	0	0	0	1	0	2	0	3	2	1	2	3	2	7	1	2	3	3	1	0	2	0	3	4	0	1	2	3	1	2	1	0	0	1	0
2627500000	0	0	0	0	0	0	0	0	0	2	0	0	0	1	0	2	0	0	0	2	0	2	0	1	4	1	3	2	2	1	5	0	3	3	3	1	7	1	1	4	0	1	2	2	2	2	0	1	2
2630000000	0	1	0	0	2	0	0	0	0	0	0	0	0	1	0	2	0	0	0	0	4	2	3	3	3	2	1	3	6	3	1	2	1	1	1	4	1	1	0	1	1	0	1	2	1	0	0	2	0
2632500000	0	1	0	0	0	1	0	0	0	0	1	0	0	2	1	1	0	0	0	1	1	3	3	1	5	6	6	2	3	5	2	1	2	4	3	1	1	2	3	3	1	2	1	3	1	2	0	1	1
2635000000	1	0	0	0	0	0	0	0	0	0	1	1	0	1	0	1	0	0	0	0	4	1	1	4	3	2	4	3	2	2	0	2	3	3	3	1	1	2	1	1	1	4	2	5	1	2	3	1	0
2637500000	0	1	0	1	0	0	2	0	0	0	0	0	0	0	0	2	0	2	0	1	1	2	4	3	1	4	1	3	3	2	4	1	6	0	2	1	4	2	2	5	0	3	1	0	1	1	1	2	0
2640000000	0	1	2	0	0	0	0	0	0	0	0	1	0	1	1	0	0	2	2	0	0	2	2	2	5	3	2	3	3	1	1	1	3	3	2	2	3	1	1	2	2	0	2	2	0	4	0	2	3
2642500000	0	0	0	0	0	0	1	0	1	0	0	0	0	0	0	0	0	1	0	0	0	2	1	2	2	2	6	3	3	3	2	3	1	1	4	0	1	1	1	0	0	2	5	1	1	1	0	1	0
2645000000	0	0	0	0	0	0	0	0	0	0	0	1	0	0	0	0	0	2	1	0	0	1	2	4	2	1	2	3	2	4	0	2	3	1	4	2	0	1	0	0	0	5	3	3	5	2	2	2	1
2647500000	0	1	1	1	0	1	0	0	0	0	1	0	0	1	1	1	0	3	0	4	0	1	2	4	2	0	1	4	4	3	0	7	2	2	1	1	2	2	2	7	3	2	1	1	0	5	1	3	0
2650000000	0	0	0	0	0	0	0	0	0	0	1	0	0	0	0	0	1	0	1	1	0	2	1	0	8	1	1	1	3	1	8	1	2	3	1	2	2	4	3	1	1	1	2	0	0	4	0	2	1
2652500000	0	2	1	1	0	0	0	0	1	0	1	0	1	0	1	0	0	2	0	3	3	1	3	1	0	1	3	3	1	2	2	1	4	1	6	0	0	4	2	2	1	1	3	0	1	2	0	2	2
2655000000	1	0	0	0	0	0	0	0	0	0	0	0	0	0	0	1	2	0	1	1	1	2	4	5	1	4	6	0	2	1	2	1	1	2	3	2	2	1	1	2	2	0	1	2	2	1	0	2	1
2657500000	1	1	0	0	0	0	0	0	0	0	0	0	0	0	0	0	2	0	0	0	0	2	4	0	4	4	1	1	2	6	1	2	2	2	2	1	2	1	1	3	5	1	1	2	3	1	2	1	0
2660000000	0	1	0	1	0	0	0	0	0	0	0	0	0	0	0	0	1	0	1	1	0	2	3	5	3	1	2	2	0	4	3	6	3	2	4	1	0	3	2	0	1	1	2	3	0	3	3	1	2
2662500000	0	1	0	2	1	0	1	2	0	1	0	0	0	0	0	0	0	0	1	0	1	3	3	3	3	2	3	3	1	7	1	2	2	0	0	1	3	0	1	1	2	3	4	2	2	2	2	0	0
2665000000	0	1	0	0	0	0	0	0	0	0	0	0	0	0	0	1	0	1	4	0	2	1	3	2	2	2	1	0	2	4	0	4	2	1	2	3	2	4	7	3	3	1	0	0	1	0	0	2	3
2667500000	0	1	1	0	1	0	0	1	0	0	0	1	0	0	0	0	0	0	0	2	1	0	1	3	1	2	1	5	1	2	0	2	1	3	1	0	3	3	2	4	4	2	1	2	0	1	6	1	2
2670000000	0	0	0	1	0	0	0	0	0	0	2	0	0	1	1	0	2	0	0	0	3	3	1	2	3	2	2	2	4	1	2	1	4	2	2	4	1	7	1	0	0	1	2	1	0	1	3	1	0
2672500000	1	1	0	0	0	0	0	0	0	0	0	0	0	0	0	2	0	1	0	1	4	2	0	0	1	4	4	5	3	3	1	3	2	2	4	0	0	2	2	2	2	1	1	0	0	0	0	0	1
2675000000	0	0	0	0	0	0	0	0	1	0	0	0	0	0	1	0	1	0	0	4	2	0	1	5	1	2	2	0	4	3	1	1	3	1	3	0	2	2	0	1	3	4	4	0	0	1	4	1	2
2677500000	0	0	0	1	0	0	1	0	1	2	0	0	0	1	0	1	1	0	0	0	2	2	3	3	2	4	1	2	3	4	1	1	1	1	2	1	1	4	5	2	2	1	1	3	0	0	1	1	1
2680000000	0	0	0	0	0	0	1	0	0	0	0	1	1	0	1	0	0	0	1	1	1	0	2	6	1	4	1	3	0	1	4	2	2	1	3	3	3	2	4	3	1	3	1	1	3	1	0	1	0
2682500000	0	0	0	0	0	0	0	0	0	1	0	0	1	0	0	0	0	3	2	1	3	3	5	2	6	2	2	1	1	1	7	1	1	1	1	1	1	1	1	1	2	0	0	0	4	0	2	0	1
2685000000	0	0	0	0	1	1	0	0	0	0	0	0	0	0	1	0	0	1	0	1	2	2	1	5	1	1	5	5	2	2	2	1	1	2	1	1	0	1	2	0	2	0	1	3	2	0	1	0	0
2687500000	0	0	0	0	0	0	0	0	2	0	0	0	0	0	1	0	0	1	2	0	0	3	2	2	2	0	3	2	2	2	3	1	3	1	0	1	2	0	1	1	1	1	2	2	1	2	0	3	0
2690000000	0	0	1	0	0	0	0	0	0	0	0	1	1	3	0	0	0	0	1	1	2	1	4	2	2	2	4	3	1	3	0	3	3	2	1	3	3	1	0	1	0	1	3	1	0	0	2	0	0
2692500000	0	0	1	0	1	0	0	0	0	0	0	1	0	1	0	0	0	1	0	2	1	3	4	0	4	4	4	0	2	2	1	2	0	4	1	1	0	2	4	3	1	2	0	0	0	2	2	0	0
2695000000	1	2	0	0	0	0	0	0	0	0	0	0	0	0	0	0	1	1	0	0	1	3	3	2	4	0	3	1	2	3	3	1	1	3	1	1	1	1	2	1	2	0	1	1	2	0	0	0	0
2697500000	0	1	0	1	0	1	0	0	0	0	0	1	0	0	0	0	1	0	0	0	0	1	3	3	3	6	3	6	2	2	4	2	2	1	0	1	0	0	1	0	0	3	0	2	2	0	2	2	1
2700000000	0	0	0	0	0	1	0	0	0	0	0	0	0	0	0	0	0	1	0	0	2	0	1	4	1	1	1	8	6	3	1	2	3	0	2	2	1	0	1	2	1	0	2	1	1	0	1	4	0
2702500000	0	1	3	0	1	0	0	2	1	0	1	0	2	2	0	0	0	0	0	1	1	1	1	4	4	3	4	4	3	3	2	0	1	1	2	0	1	2	3	2	1	2	3	2	1	1	3	2	1
2705000000	1	0	0	0	0	0	0	1	0	0	1	1	1	0	1	0	0	0	0	0	0	3	1	2	2	0	1	4	3	3	0	0	2	1	0	0	5	0	0	3	2	2	1	1	0	3	0	0	3
2707500000	2	0	0	0	0	0	0	0	0	0	0	0	0	0	0	0	0	0	0	3	1	1	4	2	0	1	3	2	1	0	0	5	1	1	0	1	1	1	1	1	1	1	4	0	1	3	0	1	0
2710000000	1	1	1	0	0	0	0	0	0	1	1	0	1	0	0	1	0	2	0	1	3	3	2	1	2	4	1	3	0	0	1	3	2	3	1	2	1	1	1	2	5	1	2	1	1	0	4	1	0
2712500000	0	0	0	0	0	0	1	0	0	0	0	1	0	0	0	0	0	0	0	1	2	2	2	2	4	4	1	3	5	1	3	4	3	0	2	1	3	2	4	1	1	4	3	0	1	0	0	0	0
2715000000	0	0	0	0	0	0	0	0	1	0	0	0	0	2	1	0	0	2	0	2	0	5	2	2	1	2	1	4	3	0	4	3	2	1	0	3	2	2	2	2	3	2	0	6	2	5	0	2	1
2717500000	0	0	0	0	0	0	0	3	0	0	0	0	1	0	0	0	0	1	0	3	0	1	0	2	8	1	0	2	3	3	0	2	4	0	2	2	0	0	1	2	2	0	2	1	1	2	1	0	2
2720000000	0	0	0	1	0	0	0	2	0	0	0	1	1	0	1	0	0	0	1	0	1	0	1	0	2	2	1	3	2	3	1	2	2	3	0	2	4	0	1	2	3	1	1	4	0	0	2	1	1
2722500000	0	0	1	0	1	1	0	1	0	0	1	0	0	1	1	0	0	1	3	0	0	1	1	1	1	5	3	1	5	1	3	0	3	1	3	2	0	1	1	0	2	0	4	0	0	2	0	3	0
2725000000	1	1	1	0	0	0	0	0	0	0	0	0	0	0	0	1	0	2	0	0	1	3	7	2	4	2	4	1	4	1	3	0	0	2	7	1	1	2	2	2	0	1	0	4	2	1	0	2	0
2727500000	1	1	0	0	1	0	0	0	0	0	0	0	0	1	1	0	0	2	0	1	1	3	4	2	1	0	3	3	2	3	1	3	0	0	5	4	0	1	2	0	0	2	3	2	1	1	0	2	2
2730000000	0	0	0	0	0	0	1	0	1	0	0	0	0	0	1	0	0	1	0	2	1	2	4	2	2	3	0	1	2	1	2	3	2	0	0	0	1	1	2	1	3	0	2	1	2	2	2	1	1
2732500000	1	1	0	0	1	1	0	0	1	0	0	0	1	0	1	0	0	0	0	1	1	3	1	5	2	2	2	3	3	3	0	2	4	0	2	1	1	0	0	3	0	4	1	0	1	1	5	0	0
2735000000	0	0	0	0	1	0	1	0	1	0	0	0	0	0	0	2	0	0	0	1	3	0	2	5	6	6	3	1	1	5	5	2	1	2	0	0	2	2	3	3	1	2	3	0	1	1	2	1	2
2737500000	0	1	0	0	0	0	0	1	1	0	0	1	0	0	0	0	0	0	1	0	0	4	2	8	2	1	3	3	0	3	0	0	1	1	1	0	1	1	1	0	2	0	1	1	4	1	0	0	0
2740000000	0	0	0	0	1	0	0	0	0	1	1	0	0	0	0	0	0	2	0	3	1	3	2	2	0	1	1	2	2	0	1	1	1	3	0	0	4	0	1	3	1	3	4	1	2	1	2	2	0
2742500000	1	0	0	0	0	0	0	1	0	0	0	0	0	0	0	0	1	0	1	0	1	2	2	1	5	4	1	2	1	3	1	3	2	4	5	0	4	2	2	1	4	3	7	0	1	0	1	1	0
2745000000	2	0	0	0	0	0	0	0	0	0	0	2	2	0	0	0	0	0	5	1	3	0	2	2	1	2	5	4	5	4	6	3	4	1	2	1	5	1	1	1	3	2	3	2	1	0	0	0	2
2747500000	1	2	0	0	1	2	0	0	0	0	0	0	0	0	0	0	0	2	1	1	0	3	5	1	4	3	2	2	5	3	2	2	1	1	3	1	2	1	1	3	2	1	3	1	1	1	1	0	1
2750000000	0	0	0	0	0	0	0	0	0	1	1	0	0	0	1	0	0	0	1	1	3	1	2	3	1	2	6	3	2	0	2	3	1	1	2	1	3	2	3	3	3	1	0	4	0	1	0	1	2
2752500000	0	0	0	0	0	0	0	0	1	0	0	2	0	0	0	0	1	1	1	0	3	0	3	2	1	2	1	2	5	4	7	1	2	3	3	3	0	3	1	0	2	1	2	0	3	0	2	3	0
2755000000	0	0	0	1	0	0	0	2	0	1	1	0	1	0	0	2	2	1	2	4	2	1	3	0	5	1	1	3	4	1	3	1	1	0	2	0	1	2	2	3	2	1	2	0	1	0	0	2	0
2757500000	0	0	0	0	0	0	0	0	0	1	0	0	1	0	1	0	0	0	1	0	1	2	2	2	5	2	4	4	5	1	1	1	2	1	1	3	2	0	0	1	0	3	1	1	0	3	2	2	1
2760000000	0	0	0	2	0	0	0	0	0	0	0	0	0	0	0	0	1	0	1	0	0	1	1	2	4	4	3	3	2	0	2	1	2	2	1	2	3	1	0	1	0	3	0	2	1	1	2	2	1
2762500000	1	0	0	1	0	0	1	0	0	1	0	1	0	0	0	1	0	1	0	2	0	0	1	1	2	5	4	1	2	0	2	4	3	1	1	0	2	5	2	2	3	1	2	1	3	0	0	0	1
2765000000	3	0	0	0	0	0	0	0	0	0	0	0	0	0	0	0	0	0	0	1	0	1	4	5	0	5	3	2	6	5	3	0	1	0	1	0	0	2	1	1	1	4	1	3	2	1	2	1	1
2767500000	0	2	0	0	0	0	0	0	0	0	1	0	0	0	0	0	0	0	0	0	2	1	0	3	4	3	2	2	3	7	1	2	2	1	3	1	1	0	1	1	2	4	1	2	2	2	0	0	1
2770000000	1	0	0	0	0	0	0	0	0	1	0	0	0	1	0	1	0	0	1	4	0	4	1	0	5	4	5	4	2	3	1	3	1	0	3	4	1	1	3	3	2	2	1	1	0	1	1	3	1
2772500000	0	0	0	1	0	0	0	0	0	0	0	0	0	0	1	0	0	0	0	0	0	3	3	1	3	3	1	2	5	2	1	0	3	1	0	0	1	3	1	0	1	1	2	2	0	1	0	2	2
2775000000	0	0	0	0	0	0	0	0	0	0	0	0	0	0	0	0	0	1	1	2	1	3	2	3	3	2	2	1	2	1	2	1	0	3	1	3	6	1	0	0	2	5	2	0	1	0	0	1	3
2777500000	0	1	0	1	0	2	0	1	0	1	0	1	0	0	0	1	0	0	0	0	1	3	3	2	0	4	1	4	2	2	2	0	0	2	2	3	1	1	0	0	1	2	1	2	1	1	2	0	1
2780000000	0	0	1	1	0	0	0	1	1	0	0	0	0	0	1	0	0	0	0	1	3	2	2	2	1	2	6	2	4	4	3	3	3	1	3	1	4	3	3	0	2	0	2	0	1	5	1	1	0
2782500000	1	2	0	0	0	0	0	0	0	0	0	2	0	0	0	0	0	0	0	2	0	1	2	3	1	1	5	3	6	0	2	3	2	3	0	0	1	0	2	2	1	6	2	0	1	2	1	0	1
2785000000	0	0	1	0	1	0	0	0	0	0	0	0	0	1	0	0	0	0	1	3	1	0	0	1	0	2	5	2	5	2	0	2	2	2	0	3	3	2	2	4	0	2	2	0	0	0	0	0	0
2787500000	0	1	0	0	0	0	0	0	0	0	0	0	0	0	0	1	1	1	0	0	1	0	4	0	6	0	1	1	4	4	4	2	3	2	3	3	3	1	1	0	0	4	3	3	0	2	0	1	0
2790000000	0	0	0	0	0	0	0	0	0	0	0	0	1	0	0	0	0	0	0	1	1	1	2	1	3	4	2	3	1	1	1	4	0	3	2	2	0	1	0	3	2	3	0	0	0	2	0	0	2
2792500000	0	0	0	1	0	1	0	0	0	1	0	0	0	0	0	0	0	0	1	0	1	0	3	0	3	2	2	1	2	6	1	4	0	2	0	2	2	5	1	0	1	1	0	1	2	0	0	1	1
2795000000	3	0	0	0	0	1	0	0	0	0	0	0	0	0	0	0	0	1	2	1	2	3	3	0	4	3	3	5	2	2	1	1	1	2	2	3	2	0	3	4	0	0	2	1	0	1	2	1	2
2797500000	0	0	0	0	0	0	0	0	0	0	0	0	0	0	1	0	1	0	0	0	2	0	0	3	6	1	3	2	0	4	2	0	6	3	1	1	3	1	3	0	2	1	1	0	2	0	1	1	1
2800000000	1	0	0	0	0	0	1	0	1	0	1	0	0	1	0	1	1	1	1	3	0	1	1	1	2	1	3	1	2	2	0	0	3	1	3	0	2	0	0	5	1	0	1	4	1	1	1	2	0
2802500000	0	0	0	0	0	0	0	0	0	0	0	0	1	0	0	0	0	1	0	1	2	0	1	2	3	0	3	3	6	0	3	0	1	1	2	0	0	0	1	2	3	0	0	2	0	2	0	2	1
2805000000	1	0	1	0	0	0	0	0	1	0	0	1	0	1	0	0	0	0	3	3	0	3	1	2	2	1	3	1	2	1	5	3	1	0	0	1	2	3	1	1	1	4	3	3	0	1	1	1	0
2807500000	1	0	0	0	1	0	0	0	1	0	1	0	5	0	0	2	0	0	1	1	0	2	8	2	4	1	1	0	0	1	1	4	1	1	0	1	3	1	0	0	1	1	3	1	2	1	1	1	0
2810000000	0	0	0	1	0	0	0	0	1	0	1	0	1	0	0	0	0	0	1	0	1	2	3	0	2	0	1	1	1	0	0	5	0	2	2	1	0	2	0	2	1	1	2	2	1	0	1	1	1
2812500000	0	1	0	0	0	0	0	0	1	1	0	0	0	0	0	0	0	0	0	0	0	2	1	0	3	4	1	3	0	2	1	3	5	1	0	0	2	0	1	2	5	2	3	1	0	1	0	0	0
2815000000	0	0	0	0	0	0	0	0	0	0	0	0	0	0	3	0	0	3	1	1	1	0	4	1	0	3	3	1	1	2	1	1	0	0	0	1	1	0	1	3	0	2	3	1	0	1	1	1	1
2817500000	0	1	0	0	0	0	0	0	0	0	0	1	0	0	0	0	0	0	0	0	1	3	0	3	2	1	2	4	0	5	1	0	1	1	3	1	1	4	0	0	1	3	0	2	1	0	1	3	0
2820000000	1	1	0	0	0	0	0	0	0	0	0	0	0	0	0	0	0	0	0	3	1	2	4	1	4	0	4	2	2	0	2	3	0	5	0	2	0	0	1	3	5	0	1	0	1	2	0	0	4
2822500000	0	0	0	0	0	0	1	0	1	0	0	0	0	0	0	0	0	0	0	1	1	1	1	3	4	1	4	1	2	1	1	1	2	1	2	1	0	2	0	1	2	1	1	1	2	1	2	1	1
2825000000	1	0	2	0	0	0	0	1	0	0	0	0	0	0	0	0	0	2	0	0	2	0	3	2	2	9	3	1	0	1	2	1	2	1	1	3	3	3	1	1	2	3	0	0	0	1	0	1	1
2827500000	0	0	0	0	0	0	1	0	0	1	0	0	0	0	0	0	0	1	0	0	1	0	0	0	4	0	1	2	1	0	1	2	0	1	2	2	2	0	1	3	2	3	3	1	0	2	0	2	1
2830000000	2	1	0	0	0	0	0	0	0	0	0	0	0	0	0	1	0	0	0	0	1	3	3	2	3	5	1	1	3	4	0	2	0	1	2	1	4	0	1	2	1	1	1	1	0	0	4	4	0
2832500000	0	0	1	0	0	0	0	0	0	0	1	0	0	0	0	1	0	1	3	0	2	2	1	2	1	2	3	5	4	1	0	1	1	2	0	3	1	1	2	2	1	0	1	3	2	0	0	1	0
2835000000	0	0	0	0	0	1	0	0	0	0	0	0	0	0	0	0	0	0	0	0	1	0	0	0	1	4	4	2	3	3	0	0	3	0	3	3	1	1	1	0	3	3	0	2	3	1	0	2	1
2837500000	0	1	1	0	0	0	0	0	0	0	0	0	0	0	0	1	0	0	0	1	0	0	0	1	3	1	3	4	3	1	4	1	2	0	2	2	2	0	1	0	0	1	3	1	1	0	0	0	2
2840000000	1	0	0	0	1	0	0	0	0	0	0	0	0	1	0	0	0	0	1	0	0	1	1	3	2	3	3	2	3	1	0	2	0	0	0	2	2	1	1	2	5	3	0	1	0	0	0	1	1
2842500000	3	0	0	0	0	2	1	0	1	3	0	1	0	0	0	0	0	0	3	0	0	2	5	1	3	1	0	0	2	2	1	1	3	4	0	2	1	1	0	0	3	0	0	1	1	2	0	1	0
2845000000	0	0	0	0	0	0	0	0	0	1	0	0	0	0	0	0	1	0	0	1	2	2	4	3	1	1	2	2	1	0	2	3	1	0	0	0	2	2	3	3	1	1	0	3	0	2	2	1	1
2847500000	1	0	0	0	0	0	0	0	0	0	0	1	1	0	0	1	0	0	0	0	0	3	3	3	0	2	2	3	3	2	0	2	2	0	0	3	1	2	2	0	0	1	2	0	0	0	0	2	0
2850000000	2	0	0	0	0	0	0	0	0	0	0	0	0	0	0	0	1	0	2	1	1	1	1	1	2	2	1	2	1	3	3	0	2	3	3	0	1	0	1	1	2	6	1	1	2	0	0	1	0
2852500000	0	0	0	0	0	1	0	0	0	1	0	2	0	0	1	1	1	2	0	3	3	0	4	1	2	1	1	3	1	3	1	2	2	1	1	2	0	1	0	2	2	4	2	2	4	3	1	1	0
2855000000	0	0	1	1	0	0	0	0	0	0	0	2	2	1	1	0	0	0	0	0	0	2	0	1	1	1	4	4	3	2	3	1	2	2	0	2	3	4	2	1	2	1	3	1	0	1	2	0	2
2857500000	0	0	0	0	0	0	0	0	0	0	0	0	0	0	0	1	1	2	2	0	0	3	0	3	2	1	2	1	1	2	2	2	2	0	5	0	3	4	1	2	1	1	1	1	0	0	1	0	2
2860000000	0	0	0	0	0	2	0	0	0	0	0	0	0	0	0	1	0	1	1	1	1	2	1	0	0	3	4	4	3	2	2	3	0	0	1	2	1	0	3	0	0	0	1	0	2	0	2	0	1
2862500000	0	0	0	0	0	0	1	0	0	1	0	0	0	0	0	2	2	0	4	1	2	1	0	2	7	6	1	3	0	3	3	2	3	1	4	3	0	1	1	3	0	1	1	1	2	0	0	2	0
2865000000	0	1	0	1	0	0	0	1	0	0	0	0	0	0	0	0	1	0	0	0	1	2	4	2	0	1	2	3	2	1	2	2	0	1	1	0	1	3	3	0	2	1	0	0	1	1	0	0	0
2867500000	0	0	0	0	0	0	0	1	0	0	0	0	0	0	0	0	0	1	0	0	1	2	3	1	5	2	3	1	3	3	0	1	1	3	1	0	0	0	0	2	0	1	1	1	1	1	2	2	2
2870000000	0	0	1	0	0	1	1	0	0	0	0	1	0	0	0	1	0	0	0	0	0	0	1	5	1	4	1	1	2	0	2	2	2	3	1	0	2	0	1	2	1	0	1	0	0	1	0	0	1
2872500000	0	0	0	0	2	0	1	1	0	0	1	0	0	0	2	1	0	0	0	0	0	0	0	4	1	2	8	3	0	2	2	1	2	1	2	2	0	2	5	0	2	1	0	2	2	0	1	0	1
2875000000	1	0	0	0	0	0	0	0	0	0	0	0	1	0	0	0	0	0	0	0	0	2	0	2	4	3	3	0	1	1	1	3	1	0	0	1	1	3	1	2	3	2	1	4	3	0	0	0	2
2877500000	0	0	0	1	0	0	0	1	0	0	1	0	0	2	0	0	0	1	3	1	0	2	3	3	4	2	1	2	1	5	2	2	3	1	2	1	0	3	1	1	0	1	1	2	1	1	1	1	1
2880000000	0	1	3	0	0	0	0	1	1	0	0	0	0	0	0	1	1	0	0	1	2	0	1	3	1	2	5	0	1	3	1	1	1	0	1	0	1	2	1	0	0	0	4	2	1	2	0	1	4
2882500000	0	0	0	0	0	0	0	0	0	0	0	1	0	0	0	0	1	1	1	1	0	4	2	0	3	1	2	2	1	2	0	3	0	2	1	0	3	1	0	1	2	3	2	3	1	0	0	0	0
2885000000	0	1	0	0	1	0	0	0	0	1	0	0	0	0	0	1	0	3	2	0	0	0	1	2	2	2	0	2	1	3	2	1	0	0	2	0	2	0	0	0	0	0	4	3	0	0	0	0	2
2887500000	0	0	0	0	0	0	1	0	0	0	1	0	0	1	0	0	1	1	0	2	2	1	1	2	2	1	3	3	2	1	0	3	2	0	0	1	0	3	0	1	2	1	2	2	1	2	2	2	0
2890000000	0	0	2	1	0	0	0	0	0	0	0	4	0	3	0	0	0	0	1	1	2	1	1	2	1	4	4	2	0	3	1	4	1	3	1	2	1	0	4	4	1	2	1	1	0	0	4	0	1
2892500000	1	1	1	0	0	1	0	0	0	0	0	1	0	0	0	0	0	0	1	0	0	0	3	0	0	0	2	2	1	3	0	1	1	3	1	0	2	1	0	1	0	0	0	3	0	0	2	2	3
2895000000	1	0	1	1	0	0	0	1	0	0	0	2	0	0	1	0	1	0	0	2	0	0	3	1	3	1	1	4	5	3	3	0	2	0	1	1	0	2	1	1	2	2	0	2	1	2	0	2	0
2897500000	2	0	0	0	0	0	0	1	0	0	1	0	0	0	0	0	1	0	1	0	3	3	2	2	4	2	0	1	1	2	0	2	2	2	0	3	0	3	1	0	0	1	2	1	1	0	0	0	0
2900000000	0	0	0	0	0	1	0	0	0	3	0	0	0	0	0	1	0	0	0	0	2	0	1	3	2	1	1	2	3	1	1	2	3	1	0	1	4	0	1	1	0	1	1	1	1	2	3	1	1
2902500000	0	1	0	1	0	0	0	0	0	1	2	1	0	0	0	0	1	0	1	0	2	3	1	0	4	2	1	3	2	1	3	0	2	1	0	1	2	0	3	1	2	2	4	2	0	1	1	1	0
2905000000	0	0	0	0	0	0	0	0	0	0	1	1	2	0	0	0	1	0	4	1	2	3	1	0	0	7	2	2	0	0	1	3	0	1	0	0	4	3	5	3	1	0	1	1	2	1	0	0	1
2907500000	0	0	0	1	0	0	0	0	0	0	0	1	1	1	0	0	0	3	0	0	1	1	2	4	6	0	1	3	3	5	0	1	1	1	2	1	2	1	2	1	2	3	1	0	0	2	0	1	3
2910000000	0	0	0	0	0	0	1	0	0	0	0	1	0	1	0	0	0	2	0	0	1	2	1	1	4	2	1	3	1	1	3	0	0	1	0	0	4	7	1	1	0	1	1	2	1	1	2	0	0
2912500000	0	0	0	0	0	0	1	0	0	0	1	0	1	0	1	0	0	0	1	0	3	1	2	1	2	0	3	0	0	2	0	1	2	1	0	2	5	2	0	2	0	2	1	2	1	0	0	2	0
2915000000	1	0	0	1	0	0	0	0	0	2	0	0	1	0	0	1	0	0	1	0	1	0	0	3	2	2	5	1	0	1	2	1	1	1	1	1	0	3	3	0	1	2	0	0	1	3	1	0	3
2917500000	0	1	0	0	0	0	0	0	0	0	0	0	1	0	0	0	3	1	1	0	1	0	0	1	1	2	1	3	2	1	0	0	1	0	0	0	2	1	0	2	1	2	0	1	1	1	1	1	0
2920000000	1	0	0	0	0	0	1	1	0	1	0	1	0	0	0	1	0	0	0	0	0	2	0	3	2	1	4	0	3	2	1	2	1	2	1	1	2	0	2	2	0	4	1	2	0	0	0	0	0
2922500000	1	0	0	0	0	1	0	0	0	0	0	0	1	0	0	1	1	1	1	0	0	2	1	0	4	1	1	1	3	1	1	0	1	1	5	1	0	4	1	2	1	0	2	0	2	2	2	0	0
2925000000	0	0	0	1	0	0	0	0	0	0	1	0	0	2	0	0	0	0	0	0	3	6	0	6	2	5	1	3	3	3	0	1	5	0	1	2	3	1	1	0	1	0	1	0	0	0	0	1	0
2927500000	0	2	0	0	0	0	0	1	0	1	0	0	1	0	0	1	1	0	1	0	3	1	0	1	3	5	2	3	1	2	5	0	1	2	1	2	1	2	2	2	1	0	0	1	1	3	2	2	1
2930000000	0	0	0	0	0	0	1	0	0	0	0	1	0	0	0	0	0	1	1	1	0	1	3	3	1	0	1	2	1	0	2	0	1	1	2	3	0	0	0	4	0	1	1	1	1	1	1	1	0
2932500000	0	0	0	1	0	0	0	0	0	0	2	0	0	0	0	0	0	0	4	0	1	3	0	3	5	4	4	1	2	0	3	1	0	1	5	0	0	3	0	1	0	4	3	0	0	3	0	0	0
2935000000	0	0	0	0	0	0	0	0	0	0	0	1	0	0	0	1	1	0	0	0	3	0	4	0	1	1	4	1	1	3	2	2	0	2	0	0	1	0	1	0	0	1	1	0	2	1	0	0	1
2937500000	0	0	2	0	0	0	1	0	0	0	0	0	0	1	0	0	0	0	0	0	2	1	0	1	1	2	1	4	1	0	0	0	1	1	3	0	2	4	0	0	0	0	2	2	0	1	0	1	2
2940000000	0	1	0	0	0	0	0	0	0	0	0	1	0	0	0	0	0	0	2	0	0	1	3	2	1	1	0	1	1	1	2	3	2	2	0	2	1	0	0	0	2	0	5	1	2	0	0	0	0
2942500000	0	0	0	0	0	0	0	1	0	0	0	0	0	0	0	2	0	0	2	0	0	1	0	4	1	2	1	2	2	0	1	1	1	2	0	1	2	1	0	1	1	0	1	1	1	2	0	1	1
2945000000	0	1	1	0	0	0	0	0	0	0	0	0	0	1	0	0	1	0	0	0	1	1	4	0	6	2	1	3	3	3	0	0	1	3	0	2	0	1	3	0	1	0	2	0	1	1	1	2	0
2947500000	0	1	0	0	0	1	0	1	0	0	0	0	0	1	0	1	0	3	0	1	1	2	1	1	2	0	0	2	1	0	1	1	1	0	1	0	0	0	2	3	1	6	0	1	1	0	2	0	0
2950000000	0	0	0	0	0	0	0	0	0	0	0	1	0	0	0	0	0	1	0	0	1	0	4	2	1	1	1	2	2	2	1	1	1	1	2	1	2	0	5	1	1	1	1	0	3	2	1	1	1
2952500000	0	0	0	1	1	0	0	0	2	0	1	2	0	0	0	1	0	0	2	0	1	0	0	1	1	2	0	1	1	1	1	2	2	2	1	0	2	3	1	1	0	2	0	1	0	1	1	1	2
2955000000	0	0	0	0	0	0	2	0	1	0	0	0	0	0	0	0	0	0	0	0	2	0	4	0	0	3	1	3	0	3	0	5	0	1	0	4	2	0	0	1	0	1	0	1	1	0	2	0	2
2957500000	1	0	0	0	0	0	0	0	0	0	0	0	0	0	0	0	1	0	1	0	0	2	1	1	2	0	2	5	2	1	0	0	2	1	2	2	1	3	1	1	2	1	2	2	0	2	0	2	1
2960000000	1	0	0	0	1	1	1	0	0	0	2	0	0	0	1	1	0	1	0	0	0	2	2	1	1	0	5	3	1	5	1	0	2	1	0	5	1	1	1	0	2	1	0	3	0	0	1	1	0
2962500000	0	0	0	0	0	0	0	0	0	0	1	0	0	0	0	1	0	1	1	1	0	3	1	1	0	1	0	4	0	1	0	1	1	1	1	0	0	2	2	1	2	2	1	3	1	1	2	0	0
2965000000	0	0	0	0	0	0	0	0	0	0	0	2	1	0	0	0	0	0	2	0	0	1	0	2	1	0	1	4	0	1	2	0	0	1	0	2	0	2	0	1	1	2	4	1	1	0	1	1	0
2967500000	0	3	2	0	0	0	0	1	0	0	0	0	1	0	1	0	0	0	1	0	0	0	1	0	1	1	1	2	3	0	2	2	3	1	1	1	3	2	2	0	0	0	1	2	3	2	0	2	2
2970000000	0	1	1	1	0	0	0	7	0	0	1	0	0	1	0	0	0	1	1	0	2	1	2	0	1	1	3	4	3	0	1	2	0	3	1	1	4	2	2	0	2	1	2	1	3	1	1	1	1
2972500000	0	0	1	0	3	0	0	0	0	0	0	0	0	0	0	0	0	0	0	1	3	0	2	1	2	0	2	2	1	4	1	2	1	3	4	0	2	2	1	1	0	1	0	0	1	1	1	1	1
2975000000	0	1	2	0	1	0	0	0	1	0	0	0	0	1	1	0	1	1	0	0	1	1	0	0	1	1	1	0	2	2	1	2	0	2	2	1	1	0	2	1	1	5	2	0	3	0	0	2	2
2977500000	0	0	0	0	0	0	0	0	0	0	1	1	0	1	1	0	0	0	0	0	1	0	4	2	3	2	2	3	3	0	1	1	0	0	1	0	2	2	2	0	3	3	2	0	0	1	2	1	0
2980000000	0	1	0	0	0	0	0	0	0	1	0	1	0	0	0	0	1	0	0	0	1	0	0	2	1	4	3	0	3	3	0	0	0	2	0	8	1	0	0	2	4	1	0	1	0	0	1	0	1
2982500000	2	0	0	0	0	0	0	0	0	0	0	0	0	0	0	0	1	0	0	0	2	2	2	2	2	2	1	2	3	2	3	0	0	2	1	1	2	5	1	0	0	1	2	1	0	2	1	1	0
2985000000	0	1	0	0	0	0	0	0	0	0	1	0	0	1	1	0	0	0	1	2	1	0	1	0	2	4	1	0	1	1	4	3	0	0	4	0	1	0	1	2	0	1	1	2	0	0	0	0	3
2987500000	0	0	0	0	0	0	0	0	0	0	1	0	0	0	0	0	0	0	2	1	1	1	0	2	0	0	4	3	2	0	1	2	0	2	2	1	0	1	4	0	2	1	1	1	3	2	3	2	1
2990000000	0	0	1	0	0	0	1	0	0	0	0	1	0	0	0	0	0	1	2	3	1	1	3	3	2	2	1	3	2	1	1	0	1	4	1	3	1	2	1	0	1	0	0	0	3	0	0	1	0
2992500000	0	0	0	0	0	1	0	0	0	0	1	1	0	0	0	0	0	0	0	0	4	0	0	2	1	2	1	7	1	2	1	1	0	0	0	0	0	1	1	0	1	1	0	1	0	3	0	1	2
2995000000	0	0	0	0	0	0	0	0	1	0	0	1	0	0	0	0	0	0	2	0	0	1	2	1	0	1	4	2	3	1	3	1	5	3	1	1	1	0	2	0	1	0	3	1	0	1	1	1	2
2997500000	0	0	0	0	0	0	0	1	0	0	1	0	0	1	0	1	1	0	1	0	1	1	1	2	2	2	2	1	1	1	1	1	1	1	1	2	2	2	0	0	1	2	1	1	0	1	0	1	1
3000000000	0	0	0	0	0	0	0	0	0	0	0	1	0	0	0	1	0	1	1	2	1	5	1	5	3	3	1	1	1	0	2	1	1	1	1	0	2	1	0	0	0	2	0	1	1	0	2	0	1
3002500000	3	0	0	0	0	0	0	0	0	0	0	0	0	1	0	0	1	1	0	0	1	2	0	2	1	1	2	3	1	2	0	2	4	1	1	1	2	4	1	1	1	1	3	0	0	1	0	2	0
3005000000	0	0	0	0	0	0	0	1	0	0	0	1	0	0	0	0	0	0	1	1	1	3	1	0	0	0	0	1	1	0	1	2	2	0	0	1	3	2	2	2	2	3	1	2	2	0	2	0	0
3007500000	0	0	0	0	0	0	0	0	0	1	0	0	0	0	1	0	0	0	0	2	3	1	0	1	0	0	2	1	1	4	0	0	1	0	0	1	1	0	0	2	1	4	2	0	0	2	1	1	0
3010000000	0	0	0	0	0	0	1	0	0	0	0	0	0	1	0	0	0	1	0	0	1	1	2	1	2	2	1	3	3	4	1	3	2	0	2	2	1	0	0	2	0	2	2	1	1	0	1	1	0
3012500000	0	0	0	0	1	1	0	2	0	0	1	0	0	0	1	1	0	0	0	1	1	0	1	0	2	1	2	2	1	1	3	3	1	1	1	2	0	0	0	2	1	1	2	0	0	0	1	1	0
3015000000	2	0	0	0	0	0	1	0	0	1	1	1	0	2	0	0	0	0	0	1	1	2	1	1	4	5	2	5	0	3	1	2	1	4	0	4	2	0	1	0	0	2	1	1	0	0	1	0	0
3017500000	0	0	0	0	0	0	1	1	0	0	0	0	0	0	0	0	0	0	0	1	1	5	4	1	0	3	2	1	0	4	0	3	0	0	0	0	2	0	2	1	1	2	1	2	1	1	2	1	1
3020000000	0	0	1	0	0	1	0	0	0	0	0	0	0	0	0	0	1	1	0	2	2	3	1	2	1	3	3	2	2	1	1	2	0	2	1	2	1	1	2	1	5	2	3	0	0	0	0	1	1
3022500000	0	0	1	1	0	0	0	0	0	0	1	0	0	0	0	0	0	0	0	0	1	2	3	1	1	2	1	4	1	0	3	0	1	0	2	2	3	0	2	1	0	1	1	2	1	1	0	1	0
3025000000	0	0	0	0	0	0	0	2	0	0	0	0	0	0	0	0	1	0	1	0	4	4	0	3	4	0	2	0	4	2	1	3	1	1	3	2	2	1	0	1	2	2	3	0	2	1	1	0	0
3027500000	1	0	0	0	0	0	0	0	0	0	0	2	0	0	1	0	0	0	3	1	0	1	1	1	2	3	2	1	2	3	2	2	3	0	0	1	1	1	0	3	1	3	1	2	2	0	1	0	0
3030000000	0	0	1	0	0	0	0	0	0	0	0	0	0	0	1	2	0	0	0	1	1	1	2	1	4	2	1	5	1	3	1	0	0	0	1	1	2	3	0	5	1	3	0	1	1	0	2	1	1
3032500000	2	0	0	0	0	0	0	1	0	0	0	0	0	1	0	1	0	0	0	0	1	1	3	0	1	5	6	1	0	2	1	2	3	1	1	0	2	2	0	1	3	1	0	3	2	2	0	0	1
3035000000	1	0	0	0	0	0	0	0	0	1	0	0	0	0	0	0	0	2	0	1	0	0	0	5	2	1	0	0	0	0	0	1	2	2	2	0	2	0	0	1	0	2	0	0	0	0	0	0	0
3037500000	0	0	0	0	1	0	0	0	0	0	0	0	0	0	0	1	1	0	0	1	0	1	0	1	2	2	2	2	2	2	1	3	1	0	0	5	1	2	5	1	2	0	1	2	3	1	1	0	0
3040000000	3	0	1	0	1	0	1	0	0	1	0	0	0	0	0	0	0	0	0	2	1	0	2	1	4	1	3	1	1	1	0	3	0	1	2	1	0	0	1	1	1	0	0	1	1	1	2	0	0
3042500000	0	0	0	0	0	0	0	0	0	0	0	0	0	0	0	1	1	0	0	1	1	1	2	0	1	1	2	5	5	1	2	0	0	2	0	1	2	1	1	1	1	2	0	1	0	0	0	0	0
3045000000	1	1	0	0	0	0	0	0	0	0	0	1	0	0	0	0	0	2	0	0	1	1	0	0	0	0	0	1	1	0	1	2	1	1	0	1	1	0	0	1	1	1	1	3	0	1	1	1	0
3047500000	1	1	0	0	0	0	0	1	0	0	0	0	0	0	0	1	0	0	1	0	0	3	1	1	2	1	2	2	0	4	3	0	0	1	1	4	3	1	1	0	0	3	0	0	2	2	0	1	1
3050000000	0	0	0	0	1	0	0	0	0	0	0	0	0	0	0	0	0	0	0	0	0	3	3	3	3	2	1	1	1	1	1	0	2	0	2	2	1	1	1	0	1	4	1	1	1	2	1	0	0
3052500000	0	1	0	0	0	0	0	0	0	1	0	0	0	0	0	0	1	1	1	0	0	1	2	1	1	3	0	3	2	2	0	1	2	0	1	2	2	1	0	1	1	2	1	0	0	1	1	1	0
3055000000	1	0	0	0	1	1	1	0	0	0	0	0	0	0	0	0	1	0	0	1	1	1	1	1	0	0	0	5	0	3	2	1	2	0	2	2	0	2	1	0	2	0	2	1	1	1	0	0	1
3057500000	0	1	1	0	0	0	0	0	0	0	0	1	1	1	1	2	0	0	2	1	0	1	1	0	0	2	2	3	2	0	4	2	1	0	1	0	1	0	2	2	0	3	2	1	1	2	0	1	0
3060000000	0	0	1	1	1	0	0	0	0	1	0	0	0	0	0	0	0	1	0	1	0	1	1	2	0	1	1	2	1	0	0	0	2	1	2	0	2	1	2	0	1	2	2	2	2	0	1	3	0
3062500000	0	1	0	0	0	0	0	0	1	0	0	0	0	1	0	0	0	0	0	1	1	2	1	4	1	2	2	0	3	0	0	1	0	2	2	1	1	0	1	1	1	2	0	0	1	3	3	0	2
3065000000	0	0	0	0	0	2	1	1	0	1	0	0	0	0	1	0	0	0	0	0	2	4	2	0	2	4	2	2	0	0	0	2	0	1	0	2	1	2	1	0	1	0	4	1	0	0	0	1	1
3067500000	1	0	0	0	0	2	0	0	0	1	1	0	0	0	0	0	0	0	0	1	2	3	2	1	1	0	2	3	2	2	0	0	0	0	2	1	3	2	0	0	0	1	0	1	0	0	1	1	1
3070000000	0	1	0	0	1	0	0	0	2	0	0	0	0	1	0	0	1	0	1	0	0	0	3	2	1	2	0	4	1	1	1	0	0	3	0	2	0	1	1	1	2	0	0	0	0	0	0	1	0
3072500000	0	0	0	0	0	0	0	0	0	0	0	0	0	0	0	0	0	1	0	0	1	0	2	2	1	6	2	2	2	0	0	1	1	1	1	2	4	0	1	2	0	0	0	2	0	2	2	1	0
3075000000	0	0	0	0	0	0	1	0	1	1	0	0	0	1	0	0	1	1	0	0	0	1	4	0	1	2	1	1	2	0	1	2	3	4	0	2	2	1	0	1	0	1	0	2	1	1	3	1	1
3077500000	0	1	0	0	0	0	0	0	0	0	0	0	0	0	0	0	1	1	0	0	1	0	1	0	0	2	2	1	0	0	2	0	2	1	0	0	2	1	1	3	0	0	1	0	1	0	0	0	0
3080000000	0	0	0	0	0	0	0	0	0	0	0	0	0	0	0	1	0	1	0	1	1	2	1	1	0	2	3	1	1	1	1	3	1	0	0	0	2	0	1	2	2	2	0	0	0	0	1	1	0
3082500000	1	0	0	0	0	1	0	0	0	4	0	0	0	0	0	0	0	2	0	0	1	1	1	4	0	3	0	1	1	4	2	1	0	0	2	1	0	1	1	0	0	0	1	0	1	0	0	0	0
3085000000	0	0	0	1	0	0	0	0	2	0	0	0	1	0	1	0	0	0	1	2	2	1	3	1	1	1	7	4	2	2	2	1	0	0	1	1	5	1	1	0	0	0	1	2	1	0	0	0	2
3087500000	1	1	0	1	1	0	0	0	0	1	0	0	0	0	0	1	0	1	0	1	0	1	0	1	2	0	0	4	1	2	2	0	2	1	2	5	1	1	1	1	0	0	0	1	1	2	2	1	5
3090000000	3	0	0	0	1	0	0	0	0	0	0	0	0	0	0	0	0	0	3	1	0	0	3	1	4	2	0	3	0	2	0	2	1	0	0	1	1	1	3	0	2	0	0	0	0	2	1	0	0
3092500000	0	0	0	0	0	0	0	0	0	0	0	0	0	0	0	0	0	0	1	2	0	0	1	0	0	1	4	1	2	4	1	1	1	1	0	1	5	0	2	1	0	0	1	0	2	1	2	0	0
3095000000	1	1	0	1	1	0	0	0	0	0	0	2	1	1	0	1	0	0	0	1	1	2	2	2	1	2	3	1	1	2	2	2	1	0	0	1	0	4	1	1	0	1	2	1	1	1	0	1	0
3097500000	0	0	0	0	1	0	0	0	0	0	0	1	0	0	0	0	1	1	0	0	2	2	1	3	3	0	3	0	1	4	1	0	1	0	3	3	0	1	0	1	1	2	1	1	0	0	1	1	1
3100000000	0	0	1	0	1	0	1	0	1	0	0	0	0	1	1	0	0	0	1	3	1	1	1	1	0	0	0	1	1	3	1	1	0	1	0	0	0	0	1	1	0	0	0	2	2	4	1	1	0
3102500000	0	1	1	0	1	0	0	3	0	0	0	1	0	0	0	0	0	1	2	1	7	0	2	2	1	2	1	0	1	2	3	1	3	1	0	1	0	2	0	0	3	0	1	6	3	0	0	0	0
3105000000	0	0	0	0	0	0	0	0	0	0	0	0	0	0	0	0	0	0	0	1	0	0	0	0	2	1	0	0	6	2	1	3	1	2	0	1	1	3	0	0	2	2	0	0	1	2	1	1	3
3107500000	0	0	0	0	1	1	0	0	1	0	3	0	0	0	0	0	0	1	0	0	1	1	2	1	3	1	4	0	1	1	1	1	1	0	0	0	2	1	0	3	0	0	4	1	4	0	1	1	1
3110000000	0	1	0	0	0	0	0	0	0	0	0	1	0	0	0	0	0	0	2	1	2	0	1	0	1	3	0	0	3	2	1	1	0	1	0	0	1	2	0	0	1	0	1	1	0	0	0	2	1
3112500000	0	0	0	0	0	0	0	0	0	0	0	0	1	0	0	0	0	0	0	0	2	0	0	1	1	3	4	1	2	2	1	3	2	2	2	1	3	0	0	1	1	1	0	4	1	1	0	0	0
3115000000	0	0	0	1	0	0	0	0	0	0	2	0	0	0	0	0	0	3	1	0	0	0	2	1	1	1	0	0	0	0	3	2	0	1	3	2	2	1	0	2	0	0	2	1	0	1	1	0	0
3117500000	2	1	0	0	0	0	0	0	0	0	2	0	0	0	0	0	0	0	1	0	1	3	0	1	0	2	2	3	2	3	3	0	1	0	3	1	2	3	3	0	0	4	0	1	1	1	1	0	0
3120000000	1	0	0	0	0	0	0	0	0	1	0	0	1	0	0	0	0	2	0	0	2	0	1	1	1	0	5	2	0	1	0	0	1	2	1	0	2	0	3	1	2	1	0	1	0	0	2	0	0
3122500000	0	0	1	0	0	0	1	0	0	0	0	1	0	1	0	0	0	0	0	1	2	0	1	1	1	2	0	0	0	2	4	0	0	0	2	1	1	1	0	2	2	0	0	0	1	0	0	0	0
3125000000	0	0	0	0	1	0	0	0	0	0	0	0	0	0	0	1	0	0	0	1	1	0	1	0	1	2	1	2	0	1	0	1	0	3	1	2	0	0	0	0	1	3	1	3	1	0	1	1	0
3127500000	0	0	0	0	0	0	0	1	0	0	0	0	0	0	0	1	0	0	3	0	1	2	1	0	2	2	1	1	1	3	2	0	2	2	1	0	2	2	1	0	0	2	2	0	0	0	2	2	0
3130000000	3	0	0	0	0	0	0	1	0	0	0	0	0	0	0	0	0	0	0	0	0	0	1	2	2	0	1	2	0	0	2	2	1	1	0	1	4	1	3	1	1	2	2	2	2	0	1	0	0
3132500000	1	0	0	0	0	0	1	0	0	0	0	0	0	1	0	1	1	1	1	1	0	0	1	3	2	2	2	1	1	1	0	0	1	0	1	2	2	0	0	1	1	1	1	1	1	2	2	0	0
3135000000	0	2	0	0	0	0	0	0	0	0	1	0	0	1	0	0	1	0	0	0	0	0	3	1	0	1	2	0	1	4	1	1	0	1	1	2	2	2	1	0	2	2	1	3	4	0	0	1	3
3137500000	0	0	0	0	0	0	0	0	0	0	1	2	0	1	0	0	1	0	0	2	2	1	0	2	2	3	4	0	3	1	1	3	2	1	0	0	2	0	0	1	0	1	0	1	0	1	1	0	1
3140000000	0	0	1	0	0	0	0	0	0	1	0	0	0	0	0	1	0	0	0	1	2	3	3	1	1	3	2	0	3	0	0	1	0	1	1	1	3	3	0	1	1	2	0	1	1	2	2	0	1
3142500000	0	0	0	0	0	0	0	1	1	0	0	0	0	0	0	0	0	0	0	1	2	0	3	0	2	1	1	0	2	3	0	1	1	1	1	0	2	1	1	1	2	3	1	1	0	5	4	1	0
3145000000	0	0	0	0	0	0	0	0	2	0	1	1	0	0	1	1	0	0	0	0	0	1	1	3	1	0	3	2	2	0	2	2	0	1	0	0	3	1	0	0	0	1	2	2	1	0	0	0	0
3147500000	1	1	0	0	0	0	0	0	0	0	0	0	0	0	1	0	0	0	1	2	0	1	0	2	1	2	1	2	4	1	1	1	3	3	5	3	1	0	1	1	0	1	0	0	0	1	0	0	0
3150000000	0	0	0	0	0	0	0	1	0	0	0	0	0	0	0	0	1	0	0	2	1	0	0	1	1	3	3	1	1	0	0	2	2	0	1	2	1	3	0	1	3	1	0	0	0	1	2	1	3
3152500000	0	1	0	0	0	0	0	0	0	0	0	0	0	0	0	0	0	0	0	0	2	1	0	0	0	2	1	1	4	1	3	0	1	0	1	1	1	0	0	2	1	1	1	2	1	2	0	1	0
3155000000	0	0	0	0	0	0	0	2	0	0	0	0	0	0	1	0	0	0	0	3	0	0	1	1	2	1	3	3	1	3	3	2	3	1	1	1	0	4	2	2	0	0	1	0	2	0	2	1	1
3157500000	0	0	0	0	0	0	0	1	0	1	0	0	1	1	0	0	1	0	1	0	0	1	1	0	3	1	1	1	1	0	0	0	0	1	0	4	2	5	1	1	2	3	2	3	1	0	2	2	2
3160000000	0	1	0	0	0	0	1	0	2	0	0	2	0	0	0	0	0	1	0	1	0	1	1	1	0	0	3	0	2	0	0	1	1	0	2	1	3	0	0	1	0	1	2	0	1	1	0	1	0
3162500000	0	1	0	0	0	2	0	0	1	0	0	0	0	0	0	0	0	1	3	0	0	1	0	2	1	0	0	1	1	1	1	0	1	1	1	2	3	2	0	1	2	1	1	0	0	0	0	1	0
3165000000	0	1	2	0	0	0	0	0	0	0	0	0	0	1	0	0	1	1	0	1	2	1	2	1	3	1	1	1	1	0	0	4	1	2	0	1	1	1	2	1	1	0	1	0	1	1	2	0	1
3167500000	0	0	0	0	0	1	0	0	2	0	0	0	0	0	0	0	1	0	0	1	1	2	2	6	1	1	2	0	2	0	0	1	0	1	1	3	0	1	0	0	0	2	0	1	1	1	0	1	0
3170000000	0	1	0	0	0	0	1	0	0	0	0	0	0	0	0	1	1	1	0	0	0	1	0	1	1	0	2	2	0	0	0	0	0	0	0	0	0	1	2	3	1	2	2	1	0	0	0	1	2
3172500000	0	0	0	2	1	0	0	0	0	0	0	0	0	0	1	0	1	0	1	0	0	0	2	0	1	1	1	0	2	0	2	3	1	0	1	0	4	0	1	2	2	1	2	1	1	1	1	0	1
3175000000	0	0	0	0	0	0	0	0	0	0	0	1	0	0	0	0	0	0	1	2	1	0	0	4	1	1	4	2	1	1	1	2	0	0	3	1	2	1	1	1	0	1	2	2	3	0	1	1	0
3177500000	0	0	0	0	1	0	0	0	0	1	0	1	0	1	1	0	0	0	0	0	1	1	4	1	1	1	3	0	1	0	1	2	0	1	1	2	2	2	0	3	4	0	1	0	1	0	0	0	2
3180000000	0	0	0	1	0	0	1	0	0	1	0	0	1	0	0	0	1	0	0	1	0	0	2	1	1	3	1	1	2	1	1	0	2	0	1	0	3	2	1	0	0	1	1	1	1	0	0	1	0
3182500000	0	0	0	0	0	0	0	1	0	0	0	1	0	0	0	0	1	0	0	0	0	0	3	1	1	1	0	0	2	0	2	0	0	1	0	0	0	0	1	1	1	0	1	0	1	1	2	0	1
3185000000	0	0	0	0	3	1	0	0	1	0	0	0	1	0	0	0	0	0	1	1	0	0	0	0	1	3	2	3	2	0	1	0	1	0	3	0	1	0	1	1	1	1	0	1	1	1	2	1	2
3187500000	0	0	1	0	0	0	0	0	0	0	0	2	1	0	1	0	0	0	0	0	0	1	1	1	1	0	1	0	4	1	2	0	1	0	3	0	2	2	1	1	1	0	2	0	1	1	4	0	0
3190000000	0	1	0	0	1	0	0	0	0	0	0	0	0	1	0	0	0	0	0	4	0	2	0	2	2	1	1	4	3	2	1	1	0	2	1	1	2	1	0	0	1	3	0	1	1	1	0	0	1
3192500000	0	0	0	1	0	0	0	0	2	0	0	0	0	0	0	1	0	0	0	0	1	0	0	1	4	1	0	1	0	2	0	1	1	1	1	0	3	0	1	3	0	1	1	1	1	1	0	1	1
3195000000	0	0	0	1	0	1	1	0	0	0	0	1	0	0	0	0	3	0	1	0	1	0	0	0	2	1	1	0	0	2	0	3	1	0	0	0	4	0	0	2	0	3	2	0	0	0	0	0	1
3197500000	1	0	0	0	0	0	0	0	0	0	0	0	0	0	0	0	0	0	0	1	0	2	3	0	1	1	1	2	4	0	3	1	2	0	2	1	1	1	1	0	0	3	0	0	2	1	0	2	0
3200000000	1	0	0	0	0	0	0	0	0	0	0	0	0	1	0	0	0	2	0	0	0	3	1	1	3	1	2	2	1	1	1	1	1	1	0	1	3	1	1	0	1	0	0	2	1	0	0	1	0
3202500000	0	0	1	0	0	0	0	0	0	1	0	0	0	1	0	0	0	0	1	3	1	1	1	0	1	3	1	1	1	0	0	3	1	0	1	0	0	3	2	0	2	0	0	1	1	0	1	1	1
3205000000	0	0	1	2	0	0	1	1	0	0	0	1	0	0	0	0	1	0	0	0	3	0	4	1	1	2	1	1	0	0	1	1	0	1	2	0	0	0	0	0	1	0	0	0	1	0	4	2	0
3207500000	0	0	0	0	0	0	0	0	0	2	0	0	0	0	0	0	1	1	1	0	0	1	0	0	0	3	1	0	0	4	1	0	0	4	2	2	0	0	0	4	0	0	0	1	1	0	1	0	0
3210000000	0	1	0	0	0	0	0	0	0	0	0	0	0	0	0	0	0	0	0	0	0	0	0	0	2	2	0	0	2	4	1	0	1	1	0	1	0	0	1	1	1	1	1	1	0	1	0	2	2
3212500000	1	1	1	0	0	0	0	0	0	0	0	0	1	0	0	1	1	0	1	0	3	0	1	5	3	0	1	1	1	2	1	0	1	0	0	2	0	1	0	0	1	1	0	1	0	0	0	0	0
3215000000	0	1	0	2	1	0	0	0	2	0	0	0	0	0	1	0	1	0	1	1	1	1	3	1	3	4	1	3	1	2	1	0	1	1	1	2	1	0	0	2	1	2	0	0	1	0	0	0	0
3217500000	0	0	0	0	0	0	0	0	0	0	1	0	0	1	0	0	0	1	1	0	1	0	1	1	1	3	2	3	2	1	3	2	2	1	2	0	2	1	0	0	1	2	1	0	0	0	0	2	2
3220000000	1	0	0	0	0	0	0	0	0	0	0	0	0	0	1	0	0	0	1	0	0	0	1	1	4	0	1	2	0	2	2	0	0	1	2	0	2	1	0	0	3	1	0	2	2	1	2	2	1
3222500000	2	0	0	0	0	0	0	0	1	0	0	1	0	0	0	0	0	0	1	1	0	1	1	2	1	1	2	0	0	1	1	1	1	1	0	6	0	1	1	1	1	3	2	0	0	0	0	0	0
3225000000	0	0	0	0	0	0	0	0	0	0	0	0	0	0	0	1	1	0	0	2	1	0	1	1	2	0	0	0	0	1	1	0	3	1	0	1	4	0	2	0	1	2	0	1	2	1	1	1	0
3227500000	0	0	0	1	0	0	0	0	0	1	0	0	0	0	0	0	1	1	2	0	1	1	0	1	0	1	2	2	5	0	0	1	1	0	0	1	0	0	0	1	2	1	2	1	0	2	1	1	0
3230000000	1	0	0	2	0	1	0	0	0	0	0	0	0	0	0	1	1	0	0	0	0	1	1	0	0	1	1	0	1	0	3	1	0	2	0	2	3	1	1	1	1	0	1	1	1	7	0	1	1
3232500000	0	0	1	0	0	0	0	0	0	0	0	0	3	0	0	0	0	0	0	1	0	2	1	1	0	3	0	2	2	0	1	3	0	1	1	1	1	0	1	2	0	0	0	0	0	2	3	1	0
3235000000	0	0	1	0	0	0	0	0	0	0	0	0	0	1	0	1	0	1	0	0	0	1	1	1	2	0	0	1	0	1	3	0	0	0	0	0	2	2	3	0	0	0	2	2	5	0	1	1	1
3237500000	0	0	0	0	0	0	0	0	0	0	1	1	0	0	0	0	0	0	0	0	0	1	1	2	3	2	0	0	1	0	4	0	1	3	1	1	1	2	0	0	0	0	1	0	0	0	1	1	1
3240000000	0	0	0	0	0	0	0	0	0	0	0	0	0	0	0	3	0	0	1	2	0	2	1	1	3	2	0	2	0	0	2	1	1	1	1	1	2	0	0	1	1	0	0	1	2	1	1	1	0
3242500000	0	0	1	0	0	0	0	0	1	0	0	0	0	0	2	0	0	0	0	0	0	3	2	4	3	2	1	1	0	2	2	0	0	0	3	2	0	1	0	0	0	1	1	1	0	1	1	0	1
3245000000	0	0	0	0	1	1	1	0	0	1	0	1	1	0	0	0	0	0	1	1	0	1	2	1	3	2	1	3	0	2	1	0	0	1	4	3	2	0	0	0	0	0	1	1	1	2	1	1	1
3247500000	0	0	0	0	1	0	0	0	0	1	1	0	0	0	0	0	2	1	0	1	0	1	1	1	1	1	0	2	2	1	1	5	1	1	1	3	0	1	3	0	0	2	0	0	1	0	1	0	0
3250000000	1	2	0	0	0	0	0	0	0	1	0	0	1	0	1	0	0	1	0	1	0	1	1	0	1	1	0	0	0	3	0	2	0	1	0	1	1	0	1	1	1	0	0	0	1	1	1	0	0
3252500000	0	0	0	1	0	0	0	0	0	0	1	0	0	0	0	0	0	0	1	0	0	0	0	1	0	1	0	0	0	3	1	0	0	1	0	1	2	2	1	0	2	0	1	3	1	0	0	0	0
3255000000	0	0	0	0	0	0	1	0	0	0	0	0	0	0	0	0	0	0	0	0	2	0	2	1	3	1	2	2	0	1	0	2	1	0	0	1	1	3	2	0	0	0	1	1	1	0	0	1	0
3257500000	0	1	0	1	0	0	0	0	1	0	0	0	0	0	0	0	0	0	0	0	0	0	0	0	0	3	2	1	1	0	1	1	0	0	0	1	1	0	1	1	1	0	1	1	0	2	1	2	1
3260000000	0	0	1	1	0	0	1	0	1	0	0	0	0	0	0	0	0	0	0	0	1	1	0	0	0	2	2	4	1	1	2	0	2	0	1	2	1	2	2	0	0	2	0	0	0	0	0	0	0
3262500000	1	0	0	0	0	0	0	0	1	1	1	1	0	0	0	0	0	0	0	0	0	1	2	0	1	0	2	1	0	2	2	1	0	1	1	1	1	1	0	0	2	1	1	0	2	0	0	1	0
3265000000	0	3	0	1	0	1	0	1	0	0	1	0	0	1	0	0	0	1	1	1	0	0	0	1	1	1	1	1	0	0	1	1	0	4	0	3	1	0	3	0	0	0	0	1	0	0	0	3	1
3267500000	0	0	0	0	0	0	0	0	0	0	0	0	0	1	0	0	0	2	1	1	0	1	1	1	2	4	0	1	0	0	3	0	0	0	1	1	2	0	0	0	0	2	2	0	1	0	0	1	0
3270000000	0	1	0	0	0	0	0	0	0	0	0	0	0	0	0	0	1	2	1	0	1	0	0	1	2	1	1	0	1	0	1	0	1	0	0	0	2	2	1	1	4	2	0	0	0	2	1	0	2
3272500000	1	0	0	1	1	0	0	0	0	0	0	0	0	0	0	0	0	0	0	1	1	1	0	2	1	1	2	0	5	1	1	0	0	0	0	0	0	0	0	0	1	0	1	0	1	1	1	0	1
3275000000	0	1	0	0	0	0	0	1	1	0	0	0	0	0	0	0	0	0	1	1	1	0	0	4	1	1	1	1	2	0	2	1	0	2	1	0	0	2	0	0	1	0	1	2	2	1	0	4	4
3277500000	3	2	0	0	0	0	0	0	1	0	2	1	0	1	0	0	0	0	0	3	0	0	0	0	3	0	1	0	1	0	0	0	3	0	1	2	1	1	4	0	2	0	0	3	0	0	0	5	1
3280000000	1	2	1	0	1	0	0	0	0	0	1	0	0	1	0	0	0	0	1	0	0	3	2	1	0	4	0	0	2	1	0	1	0	1	1	0	1	0	2	3	1	1	0	0	0	1	1	1	0
3282500000	0	0	0	0	0	0	0	0	0	0	1	0	0	0	0	0	0	0	0	2	0	1	3	0	1	3	3	0	1	0	0	0	2	0	0	2	1	2	0	2	2	0	0	0	0	1	0	0	0
3285000000	1	0	1	0	0	0	0	0	0	0	0	0	0	0	1	0	0	0	0	0	3	0	2	0	1	0	1	0	0	1	1	2	0	1	0	2	1	0	2	1	0	1	1	0	0	0	0	2	0
3287500000	1	0	1	0	0	1	0	0	0	0	0	0	0	0	0	0	1	1	1	0	0	0	1	2	1	0	1	1	1	2	2	1	0	4	0	0	1	0	1	0	0	0	1	0	0	2	1	1	1
3290000000	0	0	0	0	0	1	1	0	0	0	0	0	0	0	0	0	0	0	0	0	3	0	0	0	3	2	2	0	1	4	1	0	1	0	2	1	0	0	1	2	1	1	0	1	0	3	1	0	0
3292500000	0	1	0	0	1	0	0	0	0	0	0	0	0	0	0	0	0	0	0	0	2	0	0	0	4	1	1	0	1	1	0	0	1	0	1	0	1	0	0	0	0	1	2	0	0	1	2	0	0
3295000000	0	0	0	1	0	0	2	1	0	0	0	1	0	0	0	1	0	0	1	1	1	1	0	2	2	1	1	0	2	1	1	2	0	1	0	0	0	0	0	1	0	3	1	1	3	0	1	0	2
3297500000	0	0	0	1	0	0	0	0	0	0	0	0	1	0	0	0	0	0	0	0	0	3	0	0	1	1	0	0	3	1	0	3	1	2	0	0	1	3	3	0	1	0	0	3	0	0	1	0	0
3300000000	0	0	0	1	1	1	0	1	1	0	0	1	0	0	0	0	0	0	0	1	2	0	0	0	1	1	2	1	0	1	3	1	0	1	4	0	0	0	2	0	0	1	2	1	0	1	1	1	0
3302500000	0	0	0	0	0	0	0	1	0	0	0	0	0	0	0	0	0	0	0	2	1	2	1	1	0	2	0	2	2	1	3	1	1	0	3	0	0	2	0	0	1	1	0	0	3	2	1	0	0
3305000000	0	0	1	0	0	0	0	0	0	1	1	0	0	0	0	1	0	1	0	1	2	2	1	1	1	0	0	2	4	0	3	3	1	1	0	1	3	1	0	0	1	0	0	1	1	0	1	2	1
3307500000	0	0	0	0	0	0	0	0	0	0	0	0	0	0	0	0	0	0	0	0	0	2	1	2	1	1	1	4	1	0	1	0	1	3	0	0	2	0	1	3	1	1	1	0	0	0	1	1	0
3310000000	0	0	0	0	0	0	0	0	0	3	0	0	1	0	0	2	0	2	0	1	0	1	3	1	0	1	0	2	1	1	0	0	4	1	0	1	2	1	2	0	1	1	0	2	0	0	2	0	0
3312500000	0	1	0	0	1	0	0	0	0	1	1	0	0	1	0	0	0	0	0	0	1	2	0	2	1	2	2	2	4	2	3	3	1	1	0	0	1	1	2	0	1	1	1	1	0	1	0	2	1
3315000000	0	0	1	0	0	0	0	0	0	1	1	1	2	0	0	0	0	1	2	1	0	2	0	1	1	1	2	0	1	1	0	3	2	0	0	0	1	1	1	0	2	1	1	0	0	1	0	0	0
3317500000	0	1	1	0	0	0	0	0	0	1	0	1	0	0	0	0	0	0	0	1	0	1	1	1	1	1	0	1	0	1	0	1	0	1	0	1	1	0	2	1	1	2	1	1	0	0	0	1	1
3320000000	1	0	0	0	0	0	0	0	0	1	0	0	0	0	0	0	1	0	0	0	1	0	1	0	2	0	0	1	0	1	1	1	0	0	1	2	1	2	0	0	1	1	0	1	0	0	2	2	0
3322500000	1	0	0	0	2	0	1	0	0	0	0	0	0	0	0	0	1	0	0	0	0	0	0	2	0	0	3	0	1	1	0	0	0	3	1	0	2	2	2	0	0	0	2	0	0	1	0	2	0
3325000000	0	0	0	0	0	0	0	0	0	0	0	0	0	0	1	1	0	0	0	0	3	1	1	2	2	1	1	0	2	0	3	3	0	1	1	1	5	1	3	0	3	1	0	0	1	0	0	0	2
3327500000	0	0	0	1	0	0	0	0	0	0	0	1	0	0	0	0	0	0	2	0	0	0	1	3	1	1	1	1	0	0	0	1	0	0	1	2	1	0	3	3	0	2	0	1	0	1	0	0	2
3330000000	0	1	0	0	0	0	1	1	0	0	0	0	0	1	0	0	1	0	3	1	0	2	0	4	0	2	2	2	0	0	0	0	0	1	1	1	0	1	3	1	0	0	1	2	1	0	1	0	0
3332500000	0	0	0	0	0	0	0	0	0	1	0	0	1	1	1	0	0	3	0	0	0	1	0	0	2	2	0	1	0	0	1	1	1	0	1	1	3	1	0	0	2	0	0	3	0	1	1	0	0
3335000000	0	0	1	0	0	0	0	0	0	0	1	0	1	0	0	2	0	0	1	1	0	2	3	1	1	2	3	2	1	1	1	1	0	1	0	0	1	2	0	0	0	0	4	3	1	0	0	0	0
3337500000	0	1	0	3	0	0	1	0	0	0	0	1	0	0	0	0	1	0	0	0	0	3	1	0	2	3	1	2	0	0	1	0	0	0	0	0	3	0	0	0	0	0	0	1	0	1	2	0	0
3340000000	2	0	0	0	0	0	0	0	0	1	0	0	0	2	1	0	0	0	0	1	0	1	1	1	1	2	1	0	3	2	1	0	0	0	1	0	0	1	0	2	1	0	2	1	0	1	0	0	1
3342500000	0	0	0	1	0	0	0	1	0	0	1	0	0	0	0	0	0	0	0	0	0	1	2	1	2	1	5	2	1	0	1	1	0	0	0	1	0	0	2	0	1	2	0	1	0	0	0	0	1
3345000000	0	0	2	0	1	1	0	0	0	0	0	0	0	0	0	0	0	0	0	0	0	1	0	3	0	2	2	0	0	2	3	1	0	1	0	1	0	0	3	0	0	0	0	0	0	0	0	0	0
3347500000	1	1	0	0	0	0	0	2	0	0	1	0	2	0	0	0	0	1	0	2	2	2	0	1	1	1	0	1	1	2	2	1	0	0	0	1	1	1	1	1	1	0	0	0	1	1	0	0	0
3350000000	0	0	0	0	0	0	0	0	1	0	0	0	0	0	0	0	0	1	1	1	0	1	0	0	0	2	1	0	1	1	1	1	0	0	1	0	2	1	1	1	0	3	1	0	2	1	0	0	0
3352500000	0	0	0	0	1	0	0	0	0	0	0	0	0	0	0	0	0	0	2	1	0	1	2	1	3	0	2	1	1	2	1	2	0	0	0	2	1	0	0	1	1	1	1	0	1	1	0	0	0
3355000000	1	0	0	1	0	0	0	1	0	0	0	0	0	0	0	2	1	0	0	1	0	0	0	1	1	1	0	0	1	1	4	0	2	0	0	0	1	0	0	2	1	0	0	5	0	0	1	2	0
3357500000	0	0	0	0	0	0	0	0	0	0	0	1	0	0	0	1	1	1	0	0	0	1	1	0	1	0	3	2	2	1	0	1	0	2	1	1	1	4	2	1	2	0	1	1	2	1	0	0	1
3360000000	0	0	0	0	1	0	0	0	0	0	1	1	1	0	0	0	0	1	0	0	2	1	1	1	1	1	0	1	1	3	2	0	1	0	0	0	0	4	0	0	0	0	1	0	2	0	5	0	1
3362500000	1	1	3	0	0	0	0	0	0	0	0	0	0	0	0	2	0	0	1	0	0	1	0	1	2	0	4	2	0	0	1	0	1	0	1	2	0	0	1	0	0	4	1	0	0	0	0	1	0
3365000000	0	0	0	0	0	0	0	0	1	0	0	0	0	0	0	1	0	0	0	3	0	0	0	0	0	1	3	1	1	1	1	0	0	1	0	1	0	0	2	0	3	1	0	0	0	0	0	2	4
3367500000	0	0	0	1	0	0	0	0	0	1	0	1	0	0	2	0	0	0	1	0	1	2	0	2	2	1	0	1	2	0	1	0	1	0	1	0	2	0	0	2	0	1	0	0	0	0	0	0	0
3370000000	0	0	0	0	0	0	0	0	0	0	0	0	1	0	0	1	0	0	0	0	1	3	1	1	1	1	1	0	0	2	2	3	0	0	0	2	1	0	1	2	0	0	0	0	0	1	0	0	0
3372500000	0	1	0	1	0	0	0	0	0	0	1	0	1	0	0	0	0	0	0	0	0	1	1	1	5	1	0	3	1	0	1	0	1	2	2	0	1	0	0	0	2	0	2	2	0	1	1	0	1
3375000000	1	0	0	1	1	0	0	0	1	0	0	0	0	0	1	0	0	0	0	1	0	0	2	1	2	2	1	2	0	3	1	1	0	0	0	0	1	0	1	0	3	0	0	0	1	1	0	1	0
3377500000	0	0	0	0	0	0	1	0	0	0	0	1	0	0	1	0	0	0	0	0	1	0	2	1	1	0	0	3	0	0	0	0	0	1	0	1	0	0	1	0	0	0	0	1	0	1	0	0	0
3380000000	0	0	0	0	1	0	0	0	0	0	0	0	0	0	0	0	0	0	0	1	1	0	3	4	0	1	1	0	2	1	1	0	2	0	0	2	0	0	0	2	1	0	0	1	1	0	2	2	0
3382500000	0	0	3	0	3	0	0	0	0	0	0	1	0	0	0	0	1	0	0	2	0	0	1	0	0	0	2	0	1	1	0	1	1	5	0	0	0	2	2	2	0	1	3	1	2	1	1	1	0
3385000000	1	0	0	0	0	0	0	0	1	0	0	0	0	1	0	0	0	1	0	0	0	2	1	0	1	1	1	2	1	1	0	1	1	0	2	0	1	2	0	1	3	3	1	0	1	1	0	2	1
3387500000	1	0	1	0	2	0	1	1	0	1	0	1	0	0	0	0	0	0	0	2	0	1	3	1	4	1	1	0	1	0	0	4	2	0	1	1	1	0	1	1	1	0	1	0	0	2	1	0	1
3390000000	1	0	0	0	0	0	0	0	0	0	0	0	0	0	0	0	0	1	0	0	0	1	1	2	1	1	1	3	1	2	1	2	2	2	0	0	0	0	0	0	0	2	0	0	0	1	3	0	0
3392500000	1	1	0	0	0	0	2	0	0	0	0	0	0	1	0	0	0	0	0	1	0	1	3	0	1	1	2	0	0	1	0	0	0	1	0	0	0	0	4	0	1	1	0	0	1	1	1	3	2
3395000000	0	0	0	0	0	0	0	0	1	0	1	0	0	0	0	0	0	0	0	1	0	0	0	3	1	0	1	1	0	0	1	0	0	1	0	0	3	1	0	1	0	2	1	0	1	1	0	0	1
3397500000	0	0	0	0	0	0	1	0	0	0	0	0	1	0	0	0	0	0	1	4	0	0	0	0	1	1	0	0	0	1	0	1	3	2	0	0	0	0	0	1	0	0	0	0	0	1	1	1	0
3400000000	0	0	1	0	0	0	0	0	1	0	0	0	0	0	0	1	0	0	0	1	0	1	0	2	3	0	0	1	0	3	0	2	1	3	1	2	2	2	0	1	0	1	2	1	1	0	0	0	1
3402500000	0	1	0	0	1	0	0	0	0	0	0	0	1	0	0	0	0	1	0	0	1	0	1	2	2	0	0	1	2	2	0	1	1	1	0	2	0	0	0	3	0	4	0	1	2	2	0	0	0
3405000000	0	1	0	0	0	0	0	0	0	0	0	0	0	0	1	0	1	0	0	1	0	1	1	3	2	1	0	0	2	0	0	0	1	0	2	1	0	6	0	0	0	2	0	1	0	2	2	0	0
3407500000	0	0	0	0	0	0	1	0	0	0	0	1	0	0	0	0	0	1	0	0	1	0	3	0	0	0	0	1	0	1	0	1	2	1	0	1	2	1	0	1	0	0	1	1	1	1	0	0	0
3410000000	0	0	0	0	0	0	0	0	0	0	0	0	0	0	0	0	0	0	0	0	0	2	1	0	0	0	2	0	1	1	1	0	0	1	0	0	1	2	2	0	0	1	0	2	0	0	0	4	0
3412500000	0	1	0	0	0	0	0	0	1	0	0	2	2	0	0	0	1	0	0	0	1	1	0	0	1	1	0	1	1	2	2	0	1	1	0	0	2	0	0	1	0	3	1	0	1	1	1	0	0
3415000000	0	0	0	1	0	2	0	0	0	0	0	0	1	0	0	1	0	0	0	0	0	0	0	3	1	2	0	2	0	1	2	2	2	0	0	1	0	0	0	1	3	2	1	0	0	0	2	0	0
3417500000	0	0	0	0	1	0	0	0	0	0	0	0	0	0	0	0	1	1	0	1	0	0	1	0	0	0	1	0	1	1	3	1	1	0	0	1	0	2	3	0	1	1	0	0	1	1	0	0	0
3420000000	1	1	0	0	0	1	0	0	1	1	0	0	0	0	0	0	0	0	0	0	1	0	0	1	0	2	0	0	3	1	1	0	0	0	1	1	1	1	1	0	0	1	1	2	0	1	0	0	0
3422500000	0	0	0	0	0	0	0	0	0	0	0	0	0	0	1	0	1	0	1	0	0	1	0	0	2	0	0	2	0	0	0	1	0	2	0	3	0	3	0	0	0	1	1	0	0	2	0	0	1
3425000000	3	0	0	0	0	1	1	0	0	0	1	0	0	0	0	1	0	2	0	2	2	2	2	1	2	0	2	0	1	1	0	1	2	1	0	1	0	0	2	0	0	2	2	0	0	1	0	2	0
3427500000	0	0	0	0	0	0	0	0	0	0	1	0	0	0	1	1	0	0	3	0	0	0	0	0	2	3	1	1	2	0	0	0	1	0	0	2	0	0	1	2	1	0	0	0	0	0	1	1	0
3430000000	1	0	0	0	0	0	0	0	0	0	0	0	0	1	0	0	0	0	0	1	0	0	1	0	0	3	3	1	1	0	1	0	1	0	0	1	0	1	0	0	1	0	0	0	2	0	0	0	0
3432500000	1	0	0	0	0	0	0	0	0	0	0	0	0	0	0	0	0	0	0	1	2	1	0	1	1	2	1	0	1	2	0	0	0	0	0	3	1	0	1	3	0	0	0	1	0	0	1	0	0
3435000000	0	0	0	0	0	0	0	0	0	1	0	0	0	0	2	0	0	0	0	1	0	1	1	6	1	1	0	0	0	1	0	1	1	0	0	0	0	3	3	0	1	0	1	0	0	0	0	1	0
3437500000	0	0	3	1	0	0	0	0	0	0	0	0	0	0	0	0	1	0	0	0	0	0	1	4	2	1	3	1	1	0	0	0	3	0	1	2	0	1	0	0	1	1	1	0	0	0	0	0	0
3440000000	0	0	0	1	0	0	0	0	0	1	0	0	0	0	0	0	0	1	1	0	3	2	0	2	0	1	5	1	1	0	4	3	0	0	1	2	1	0	0	2	3	1	1	0	0	0	0	0	0
3442500000	0	0	1	0	0	0	0	0	0	0	0	1	2	1	1	0	0	1	0	1	0	0	0	1	0	1	2	5	2	0	1	1	1	0	0	0	2	2	0	0	4	0	0	0	0	0	0	0	0
3445000000	0	1	1	0	0	0	1	0	0	0	0	1	0	0	0	0	1	0	0	0	4	1	0	3	1	2	0	1	5	1	0	0	0	0	0	1	2	0	0	1	1	0	2	0	1	1	2	1	0
3447500000	0	0	0	0	0	0	0	0	0	0	0	1	0	0	0	1	0	0	0	0	1	1	0	0	1	1	0	4	0	1	0	0	0	3	2	0	1	1	1	2	2	0	0	4	0	0	2	0	1
3450000000	0	0	0	0	0	0	1	0	1	0	0	0	0	0	0	0	0	1	0	0	0	1	1	0	1	2	1	3	2	1	1	0	1	1	0	2	0	2	0	3	0	1	0	3	0	0	1	0	0
3452500000	0	1	0	1	0	0	0	1	1	0	0	0	0	1	0	0	0	0	0	1	0	2	0	3	0	1	2	0	2	4	0	1	1	0	0	1	2	0	0	0	1	1	0	2	0	1	1	0	0
3455000000	1	0	0	0	0	0	0	0	0	0	0	1	0	0	0	0	0	0	0	1	0	0	3	1	2	0	0	1	3	0	0	0	4	0	0	0	0	1	1	4	3	0	1	1	0	1	0	1	0
3457500000	0	0	0	1	0	1	0	1	0	1	0	0	0	0	0	1	0	0	0	0	1	1	1	0	3	1	1	1	0	2	1	0	1	0	2	0	1	2	1	0	0	1	1	0	1	2	2	0	0
3460000000	0	0	0	0	0	0	0	0	0	0	0	1	0	1	0	0	0	0	1	0	0	2	0	1	2	2	1	1	0	3	0	0	0	0	3	1	0	0	1	2	0	2	0	0	0	2	1	1	1
3462500000	2	1	0	0	0	1	0	0	0	1	0	0	0	2	0	0	0	0	0	3	0	0	0	2	0	0	0	0	0	1	1	1	2	0	1	0	2	1	0	1	2	2	1	0	2	1	1	0	0
3465000000	0	0	0	0	1	1	0	1	0	0	1	0	0	0	1	0	0	0	0	0	0	4	1	0	1	4	2	1	4	4	0	0	2	2	0	0	0	3	0	1	0	0	0	0	0	1	1	0	2
3467500000	3	0	3	0	0	0	1	0	0	0	1	0	0	1	0	0	0	1	0	0	3	0	0	0	0	1	3	2	1	2	0	2	2	0	3	0	0	0	1	0	0	1	0	0	0	1	0	0	0
3470000000	0	0	1	0	1	0	0	0	0	0	0	1	0	0	0	1	0	0	0	0	0	0	0	0	0	0	1	0	1	0	0	1	0	2	1	1	0	0	1	1	0	1	3	0	0	0	0	1	0
3472500000	0	0	0	0	0	0	0	0	0	0	0	0	0	0	0	1	0	0	0	2	0	1	1	2	0	1	0	2	0	3	0	0	0	1	1	1	0	0	0	2	0	1	3	0	0	0	1	0	1
3475000000	0	0	0	0	0	1	0	0	3	1	0	0	0	0	0	0	0	0	0	2	0	2	0	2	1	1	0	0	1	1	1	0	1	0	1	1	0	0	1	3	1	1	1	0	0	0	0	3	0
3477500000	0	0	0	0	0	0	0	0	1	1	0	0	0	0	1	0	0	1	0	1	0	0	0	2	2	1	0	1	0	0	0	0	1	1	0	0	3	0	1	1	0	0	0	0	3	0	1	1	0
3480000000	1	1	1	0	0	1	0	1	0	0	0	0	0	0	1	0	0	0	0	0	1	2	0	0	0	1	0	1	1	0	0	0	1	0	1	2	2	1	0	1	0	0	0	3	2	1	0	0	0
3482500000	1	1	0	0	0	0	0	0	0	0	0	0	2	0	0	0	0	0	0	0	1	2	0	2	0	0	0	0	0	0	1	1	2	0	1	0	1	0	0	0	1	1	0	1	1	1	0	0	0
3485000000	1	0	0	0	0	0	0	0	0	0	1	0	0	2	0	0	1	0	0	0	2	0	0	3	2	0	1	0	2	1	1	0	2	1	0	0	1	0	2	1	0	0	0	1	0	0	0	0	0
3487500000	1	0	0	0	0	0	0	0	0	3	0	0	0	0	0	0	1	0	0	0	0	1	0	1	1	1	1	2	0	1	0	2	0	0	0	0	1	1	0	0	1	1	0	0	0	1	0	1	0
3490000000	0	0	0	0	0	1	0	0	0	3	0	0	0	0	0	0	0	0	1	0	1	1	0	1	2	2	2	0	0	1	3	0	0	2	0	0	7	5	3	1	0	2	1	0	0	1	0	3	0
3492500000	0	1	0	0	0	2	0	0	0	0	1	0	0	0	0	0	0	0	0	0	1	0	1	1	1	0	0	1	0	1	2	2	3	1	0	0	0	0	2	0	3	1	0	0	1	1	1	0	0
3495000000	0	0	1	1	0	0	0	0	0	0	0	0	0	0	1	1	0	0	0	1	0	0	0	2	0	2	0	3	3	1	0	3	0	0	1	0	0	0	0	0	0	2	1	0	0	0	1	2	0
3497500000	0	0	0	0	0	0	0	2	0	0	0	1	0	1	1	1	0	1	0	0	1	1	1	1	2	1	0	1	2	1	0	0	1	1	0	1	0	2	0	1	0	0	1	2	0	0	0	1	0
3500000000	0	0	0	0	0	0	0	0	0	1	0	2	0	0	0	0	0	0	0	1	1	1	2	2	2	2	0	2	0	0	0	3	2	0	1	0	1	1	2	0	0	1	1	0	0	0	0	0	2
3502500000	0	0	0	0	0	0	0	0	3	1	0	1	0	0	0	1	0	0	0	0	0	1	0	0	2	3	0	0	1	1	0	1	0	2	2	1	0	1	3	0	2	2	0	0	0	0	1	1	0
3505000000	2	0	0	0	0	0	0	0	0	0	0	0	0	2	0	0	0	0	1	0	1	2	0	0	1	4	0	2	1	0	0	2	0	0	1	0	2	0	1	1	0	0	0	0	0	2	0	0	2
3507500000	0	1	0	0	1	0	0	0	0	0	0	0	0	0	0	0	0	0	2	1	0	2	0	1	0	1	0	1	1	1	0	0	1	0	0	1	1	1	3	0	0	0	0	0	0	0	0	0	0
3510000000	0	0	0	0	0	0	0	0	0	0	0	0	0	0	1	0	0	0	0	1	1	0	0	3	0	0	1	0	4	3	0	1	0	0	0	0	3	1	1	1	1	1	3	1	0	0	0	0	1
3512500000	0	0	0	0	0	0	0	0	2	0	0	0	0	0	0	0	0	1	0	0	1	0	1	0	1	1	2	1	0	1	1	1	1	1	0	0	1	0	0	0	1	1	1	0	0	1	0	2	0
3515000000	0	1	0	0	1	0	0	0	0	0	1	0	0	0	0	0	0	1	0	1	1	0	1	1	0	0	3	2	2	2	0	2	0	0	0	1	1	1	1	0	0	1	0	0	1	0	2	2	0
3517500000	0	0	0	0	0	0	0	0	0	0	0	0	0	0	0	1	0	0	0	0	1	1	0	1	0	0	0	0	1	1	1	2	1	1	2	0	3	2	0	0	4	3	0	0	0	0	0	0	0
3520000000	0	0	0	1	0	0	0	0	0	0	0	1	0	0	0	0	2	0	1	0	1	1	1	0	1	0	1	2	0	2	0	1	1	1	0	0	1	1	0	1	2	0	1	1	0	0	1	0	0
3522500000	1	0	2	0	0	0	0	0	0	0	0	0	0	0	0	0	0	0	0	2	0	0	1	1	0	2	0	0	1	1	0	0	1	1	0	1	0	1	0	0	0	1	0	1	0	0	0	0	0
3525000000	0	0	0	3	1	0	0	0	0	0	1	0	0	0	0	0	0	0	0	0	0	0	3	1	1	0	0	1	1	0	1	0	2	1	1	1	0	1	1	0	2	0	0	0	0	0	0	0	0
3527500000	0	0	0	0	0	0	0	1	0	0	0	0	0	1	0	1	0	1	0	0	1	1	1	1	2	0	0	1	4	0	2	0	0	0	0	3	2	1	1	0	0	2	2	0	0	1	0	0	0
3530000000	0	0	1	0	0	0	0	0	1	0	0	1	1	0	0	0	0	0	1	2	2	1	0	1	1	0	1	1	1	2	0	0	1	1	1	1	1	1	0	2	0	0	0	0	0	0	3	0	0
3532500000	0	0	1	0	0	0	0	0	0	0	0	0	1	2	1	0	0	2	0	1	1	0	1	0	0	1	0	1	1	1	0	0	1	0	1	0	0	0	1	0	4	3	1	2	1	0	0	0	0
3535000000	0	1	0	1	0	0	0	0	0	1	0	0	0	1	1	0	0	4	0	0	0	2	2	1	0	0	0	2	1	0	0	0	0	0	0	1	2	1	2	1	1	1	2	0	1	2	0	0	1
3537500000	0	0	0	0	1	0	1	1	0	0	0	0	1	1	0	1	0	0	0	0	1	0	0	2	2	0	1	2	0	2	0	1	1	1	0	1	0	1	2	0	0	0	0	0	4	0	1	0	1
3540000000	0	1	0	0	1	0	1	0	0	0	0	0	0	0	0	0	0	1	0	0	0	1	0	1	0	0	1	0	1	0	0	1	0	0	1	0	0	1	0	0	0	1	0	1	0	0	3	0	1
3542500000	2	0	0	0	0	0	1	0	0	0	0	0	0	0	1	0	0	0	0	0	0	0	0	1	2	0	0	1	2	0	0	0	0	1	1	1	0	0	1	0	1	1	0	2	3	1	0	1	0
3545000000	0	0	0	0	0	0	0	0	0	0	0	0	0	0	1	0	0	0	0	1	1	0	1	0	1	0	0	0	0	1	1	0	0	2	4	0	0	0	0	0	2	2	0	0	0	0	0	0	0
3547500000	0	0	0	0	0	0	0	0	0	0	0	0	0	0	0	0	0	0	0	0	0	1	0	2	0	0	0	1	1	0	0	0	2	1	2	1	2	0	0	1	1	1	0	0	0	0	0	2	1
3550000000	0	0	0	0	0	0	0	0	0	0	0	0	0	0	1	0	0	0	0	0	1	0	0	0	0	1	0	2	3	1	2	0	1	0	0	1	2	3	1	2	1	2	0	0	0	1	0	1	1
3552500000	0	0	0	1	0	0	0	0	0	0	0	0	0	0	0	0	0	0	0	0	0	1	1	0	0	1	0	1	0	0	1	1	0	0	1	2	0	1	0	0	0	0	1	2	0	0	2	0	0
3555000000	0	1	0	0	0	3	1	0	1	0	0	0	0	0	1	0	0	0	1	0	0	0	1	1	0	0	1	2	2	1	3	0	0	1	1	0	2	1	1	0	0	1	0	0	0	2	5	0	2
3557500000	1	0	0	0	0	0	1	0	0	0	0	1	0	1	0	1	0	0	1	1	1	0	0	1	0	0	0	4	0	2	0	0	0	0	0	0	2	0	1	2	1	0	0	0	0	0	3	0	1
3560000000	0	1	0	0	1	0	0	0	1	0	0	1	0	0	0	0	0	0	0	1	1	0	4	1	1	0	0	0	3	2	1	0	0	0	0	1	1	1	1	1	0	0	0	1	3	1	0	0	2
3562500000	0	1	1	0	1	0	0	0	0	0	0	0	2	0	0	0	0	0	0	1	0	1	0	1	1	0	0	1	0	2	0	1	0	0	0	0	0	0	1	0	1	0	0	1	1	2	0	0	0
3565000000	0	1	0	0	1	0	0	0	0	0	0	0	0	1	1	0	0	0	1	1	1	1	2	2	0	0	1	0	0	0	1	1	0	0	0	1	1	2	0	0	1	4	0	0	0	0	0	2	0
3567500000	0	0	0	0	0	0	0	1	0	1	0	1	0	2	0	0	0	0	2	0	0	0	0	3	0	4	1	1	0	0	1	0	0	0	0	0	0	1	1	0	0	0	0	0	0	2	1	0	2
3570000000	0	0	1	0	0	0	0	0	0	0	0	0	0	0	1	1	0	0	0	0	0	1	0	1	1	0	0	1	0	0	0	0	0	0	1	1	0	0	2	0	1	0	1	0	2	0	0	1	0
3572500000	1	0	0	0	0	0	0	0	1	0	0	1	0	1	0	0	1	2	1	0	0	3	0	0	0	2	1	1	4	2	0	0	2	0	0	1	0	1	1	1	0	0	0	0	1	0	0	0	0
3575000000	0	0	1	1	0	0	0	1	1	0	0	0	0	0	0	0	0	0	0	0	0	1	0	1	1	0	2	0	1	2	0	0	1	2	1	2	0	1	0	0	1	2	0	0	1	0	0	1	0
3577500000	0	1	0	0	0	0	0	0	0	0	0	0	0	1	1	0	0	1	0	0	1	0	0	1	1	1	0	1	2	0	0	2	0	0	2	1	0	0	0	0	1	0	1	1	2	1	1	0	0
3580000000	2	1	1	0	0	1	0	0	1	0	0	0	0	0	1	1	1	0	0	0	0	0	0	0	0	2	1	0	1	0	1	0	0	0	1	2	2	2	0	0	0	0	0	0	0	3	0	0	0
3582500000	1	0	0	0	0	0	1	0	1	0	0	0	0	0	0	0	0	1	0	0	1	1	1	2	1	0	0	2	2	1	1	0	1	0	0	1	1	0	1	1	2	1	1	0	0	2	0	0	0
3585000000	1	0	0	0	0	0	0	0	0	0	1	1	0	1	1	2	0	0	1	0	0	1	0	1	2	2	1	3	3	0	0	1	0	1	0	0	2	1	0	1	0	1	0	2	0	0	0	1	0
3587500000	0	1	1	0	0	0	0	0	0	0	0	0	0	0	0	0	1	0	0	1	0	0	0	0	1	1	0	3	0	0	0	1	0	1	0	0	1	0	2	0	0	1	0	0	0	0	2	0	0
3590000000	0	0	0	0	0	0	0	0	0	0	0	0	1	0	0	1	0	0	1	0	0	1	0	1	0	0	1	1	0	2	1	1	0	0	2	0	0	1	0	1	1	0	0	1	0	0	0	0	0
3592500000	1	0	0	0	0	1	0	0	1	0	1	0	0	0	0	0	0	1	2	1	0	1	1	1	0	1	0	0	0	3	0	0	1	1	0	0	0	0	0	0	0	2	1	2	0	0	3	0	2
3595000000	0	0	0	0	0	0	0	0	0	1	0	0	0	0	0	0	0	1	0	3	0	0	1	0	0	2	0	0	1	1	0	3	0	0	0	0	2	2	0	0	2	0	0	0	0	0	1	1	0
3597500000	1	1	0	0	0	0	0	0	1	0	0	0	0	0	0	0	0	0	0	1	0	0	1	0	1	0	1	3	0	0	1	1	0	0	2	1	1	0	0	1	1	0	3	0	0	0	0	0	0
3600000000	2	0	0	1	0	0	0	0	0	0	0	0	1	0	0	0	0	0	0	0	1	1	2	1	0	0	1	1	1	1	0	0	1	3	1	0	0	1	0	1	1	1	1	0	0	1	1	0	0
3602500000	0	0	0	0	0	1	0	0	0	0	0	0	1	0	0	0	1	0	1	0	0	1	0	0	0	5	1	0	2	1	0	0	0	0	0	0	0	2	0	0	0	0	0	1	0	2	0	0	0
3605000000	0	0	0	1	0	0	1	0	0	0	0	0	0	0	0	0	1	2	1	0	1	2	0	3	0	1	1	0	0	0	2	0	1	0	0	1	2	3	0	1	0	1	0	1	2	0	0	5	0
3607500000	0	0	0	0	0	0	0	0	0	0	1	0	0	0	0	1	0	0	0	0	0	0	1	2	1	1	0	0	1	3	0	0	0	3	1	1	3	1	0	0	3	1	0	2	0	0	0	1	1
3610000000	0	0	0	0	0	0	1	0	0	0	0	0	0	0	0	0	0	0	0	0	1	0	0	1	1	0	1	0	0	0	2	2	1	2	1	1	2	0	0	0	0	0	0	0	3	0	0	0	0
3612500000	0	0	0	0	0	0	1	1	0	0	0	0	1	0	0	0	0	0	0	0	0	0	0	0	1	0	0	4	0	1	1	0	2	0	0	0	3	0	0	0	1	0	0	1	0	0	1	0	0
3615000000	1	0	0	0	0	0	0	1	1	1	0	0	0	0	1	0	1	1	0	1	0	1	2	0	1	1	1	0	0	2	4	2	0	1	0	1	0	0	0	0	0	0	0	0	1	0	0	0	2
3617500000	1	0	0	0	0	0	0	0	0	0	1	0	0	0	1	0	0	0	0	2	3	0	0	0	2	0	0	0	0	1	2	0	0	0	0	1	1	3	0	1	0	1	1	1	1	0	0	0	0
3620000000	0	0	0	0	1	0	0	0	0	0	2	0	0	1	1	0	0	0	0	0	0	1	4	1	1	1	1	1	0	0	0	1	0	0	1	0	1	0	1	1	2	2	0	1	1	0	2	0	1
3622500000	0	0	0	0	0	0	0	0	0	0	1	1	0	0	0	0	0	0	0	3	0	1	1	0	0	1	1	0	1	0	1	0	0	0	0	2	0	1	0	0	0	1	1	1	1	0	1	0	1
3625000000	0	0	0	1	0	0	0	1	0	0	0	0	0	0	0	0	0	0	2	4	0	0	1	0	1	0	0	1	4	0	0	1	1	0	0	1	0	1	0	1	0	1	0	1	0	1	0	2	0
3627500000	0	0	0	0	1	0	2	0	1	0	0	0	0	0	0	0	0	0	0	0	0	0	0	0	0	0	1	0	2	0	0	1	0	1	0	1	4	0	2	0	0	0	0	1	0	0	1	0	0
3630000000	0	1	0	0	0	0	0	0	0	0	0	1	0	0	0	0	0	1	0	0	1	0	1	0	0	1	1	4	1	0	0	1	3	0	0	2	1	0	0	0	1	0	1	0	0	0	0	0	1
3632500000	1	0	0	1	0	0	0	0	0	0	0	0	2	0	0	1	0	1	0	0	0	0	0	1	2	0	1	0	0	0	1	0	1	0	1	0	0	1	2	0	3	1	0	0	0	0	1	0	1
3635000000	0	0	0	0	0	0	0	2	0	0	0	0	0	0	0	0	0	0	0	0	1	0	0	0	2	1	1	0	0	1	0	1	1	1	0	0	0	1	0	0	1	1	1	2	0	2	1	0	0
3637500000	0	1	0	0	0	0	2	0	0	0	0	2	0	0	1	2	1	0	0	0	0	2	0	0	0	1	0	0	1	0	2	0	0	0	0	0	1	1	0	1	0	1	1	1	0	0	2	0	0
3640000000	0	0	0	0	2	0	0	0	0	0	0	0	1	2	2	0	0	0	0	1	0	1	0	1	0	1	1	0	1	0	2	0	0	0	0	0	0	3	1	1	3	3	1	0	0	0	1	0	0
3642500000	0	0	0	0	0	0	0	0	0	1	0	1	0	0	0	0	0	0	0	0	0	1	1	1	0	2	1	3	1	1	3	2	0	0	0	0	0	0	0	0	0	0	0	0	0	2	0	0	1
3645000000	1	0	0	1	0	0	0	0	0	1	0	0	0	0	0	0	0	0	1	1	0	1	0	0	1	0	0	1	1	1	0	0	0	0	1	0	0	0	0	0	0	0	1	0	4	1	0	0	0
3647500000	0	0	0	0	0	0	0	0	0	0	0	0	1	3	0	1	0	0	1	0	0	0	0	2	0	0	0	0	0	1	0	0	0	2	0	1	0	0	0	0	0	0	0	0	0	0	1	0	1
3650000000	0	0	0	0	0	2	0	0	0	1	0	0	0	0	0	0	1	0	0	0	1	2	1	1	1	2	0	0	1	1	4	2	0	1	2	0	0	0	0	1	0	0	1	0	0	0	1	1	0
3652500000	0	0	0	0	0	0	0	1	1	0	0	1	0	2	0	0	0	0	0	2	0	0	1	1	0	1	0	0	1	0	0	0	0	1	0	1	0	1	0	2	0	0	0	0	2	0	0	0	0
3655000000	0	0	0	0	0	0	0	1	0	0	0	0	0	0	0	1	1	0	0	2	1	0	0	0	0	0	0	2	0	3	0	0	1	0	1	0	1	0	1	1	0	0	1	0	1	2	0	0	1
3657500000	0	2	2	0	1	0	0	0	0	0	0	0	0	0	0	0	0	0	0	0	0	0	2	1	0	1	2	3	1	2	3	3	1	1	0	0	4	1	1	1	1	1	0	0	0	0	0	2	0
3660000000	1	0	0	0	0	0	0	0	0	0	1	0	0	0	0	0	1	0	0	1	0	2	0	1	0	0	2	1	0	1	0	1	1	1	0	0	1	0	0	1	1	1	2	0	0	0	0	2	0
3662500000	0	0	0	0	0	0	0	0	0	0	0	0	0	0	0	0	0	0	0	0	0	0	1	1	0	1	1	1	0	0	0	1	2	0	0	2	2	0	0	0	2	0	4	1	1	0	1	0	1
3665000000	0	0	2	0	0	0	0	0	2	0	0	0	1	0	0	0	0	0	0	0	0	0	0	1	0	1	1	0	0	0	0	4	1	0	2	0	1	1	0	1	0	1	0	0	0	0	1	0	1
3667500000	1	0	0	0	0	0	0	1	0	0	1	0	1	0	0	0	0	0	0	0	0	2	0	2	0	0	0	0	3	1	2	0	0	1	0	0	2	0	0	0	0	0	1	0	0	0	1	0	1
3670000000	0	0	0	0	0	1	2	0	0	0	0	0	0	0	0	0	0	0	0	0	0	1	1	1	2	0	1	0	0	1	0	0	1	0	1	0	0	1	1	2	1	2	1	0	0	1	1	0	1
3672500000	0	0	0	3	0	0	0	0	0	0	0	0	0	0	0	0	0	0	0	0	0	0	0	3	0	0	1	0	1	1	0	2	0	1	1	1	1	0	0	1	0	0	0	1	0	0	0	0	1
3675000000	0	0	0	0	1	0	0	0	0	1	1	0	0	0	0	0	0	0	0	0	0	1	0	0	1	1	3	2	1	1	0	0	1	0	0	0	0	0	2	1	0	1	1	2	0	1	0	0	0
3677500000	0	0	0	1	0	0	1	0	0	0	1	0	0	0	0	0	0	0	0	3	0	0	1	0	2	1	0	0	0	1	0	0	1	0	2	0	0	1	4	0	1	2	0	0	0	0	1	1	0
3680000000	0	0	0	0	0	0	1	1	0	1	0	0	0	0	0	0	0	0	0	0	0	0	0	0	1	1	2	2	1	0	1	1	0	0	0	2	0	3	1	1	0	1	0	0	0	0	1	1	1
3682500000	0	0	0	0	0	0	1	0	0	1	0	0	0	0	0	1	0	0	0	0	0	1	0	0	1	0	1	0	1	1	0	0	2	0	2	1	4	0	1	0	2	0	1	0	0	0	1	0	0
3685000000	0	0	0	0	0	0	0	1	0	0	2	0	0	1	0	0	0	1	0	0	0	1	1	3	0	0	0	0	0	1	0	1	0	0	0	3	0	0	1	1	0	0	2	1	0	1	0	2	0
3687500000	0	0	0	0	0	0	0	0	0	0	0	0	0	0	0	0	0	0	0	1	0	0	1	1	1	0	0	0	0	1	2	2	1	0	1	1	1	0	1	0	0	0	0	0	1	0	0	0	1
3690000000	0	0	0	0	0	0	0	0	0	0	0	0	0	0	0	1	1	0	1	0	1	0	1	3	0	0	0	0	0	0	1	0	0	0	2	0	0	1	0	0	0	0	2	0	2	1	1	0	1
3692500000	0	0	0	0	0	0	1	0	0	0	0	0	0	0	0	0	0	0	0	1	0	0	0	0	1	1	1	0	1	2	0	1	0	2	0	1	0	3	1	0	1	0	0	0	0	1	1	2	0
3695000000	0	1	0	0	0	0	0	0	0	0	0	1	1	0	0	0	1	2	0	0	0	0	1	2	1	0	0	0	0	1	0	2	0	1	0	1	0	0	0	1	0	2	0	0	0	1	0	0	0
3697500000	0	0	0	0	0	0	0	1	1	0	0	0	0	0	0	0	0	0	0	3	0	1	2	1	0	1	1	0	2	0	0	1	0	0	0	2	0	0	0	0	0	1	1	1	0	1	0	2	1
3700000000	0	0	0	0	0	0	0	0	0	0	0	0	1	0	1	0	0	1	0	0	1	0	1	0	0	0	3	2	1	0	1	0	0	1	0	1	1	1	0	2	0	0	2	0	0	1	0	1	0
3702500000	0	1	1	0	0	0	0	0	0	0	0	0	0	1	1	0	0	1	0	0	0	0	1	0	0	0	1	1	0	3	0	0	1	0	0	1	1	1	0	0	0	0	1	1	0	0	1	0	1
3705000000	1	0	0	0	0	0	0	0	0	2	1	0	0	0	0	0	0	0	0	0	0	0	0	1	1	0	0	1	0	0	1	0	0	0	0	0	0	1	0	1	1	2	0	0	0	0	0	0	0
3707500000	0	1	0	0	0	0	0	2	0	0	0	0	1	1	0	0	0	1	0	0	0	0	0	0	0	1	0	0	2	0	0	2	1	0	0	0	1	1	0	1	1	3	0	1	0	0	0	1	0
3710000000	0	0	0	1	0	1	0	0	0	0	0	0	0	0	0	0	0	0	0	0	1	0	2	0	1	2	2	0	2	0	0	0	1	1	1	0	0	0	1	1	0	1	0	0	0	0	0	0	0
3712500000	0	0	0	0	0	0	0	0	0	0	0	0	0	0	0	0	0	0	0	0	1	0	0	1	0	1	0	2	0	0	3	1	0	1	1	0	2	0	0	0	1	1	0	0	0	0	3	1	0
3715000000	2	0	0	0	0	2	0	0	0	0	0	0	0	0	0	2	1	0	0	0	0	0	2	0	0	0	0	1	0	1	1	0	4	1	0	0	1	1	0	1	1	1	0	2	0	0	0	0	0
3717500000	0	0	0	1	0	0	0	0	0	0	0	0	0	1	1	0	0	0	0	0	0	0	2	1	1	0	0	0	0	1	1	0	0	3	1	1	0	0	0	0	1	0	1	0	1	0	1	1	0
3720000000	0	0	0	0	0	0	0	0	0	0	0	0	0	0	0	0	0	0	0	0	0	0	0	3	1	4	1	1	0	0	2	0	0	2	2	0	0	1	2	0	1	1	1	0	0	1	0	0	0
3722500000	0	1	0	0	0	0	0	0	0	0	0	0	0	2	0	0	0	0	1	0	0	1	0	3	0	0	1	0	0	0	0	0	1	0	0	0	0	1	0	1	1	1	1	1	0	0	0	1	0
3725000000	0	0	0	0	0	0	0	1	0	0	0	0	0	0	0	1	0	0	0	0	0	0	0	1	0	1	1	1	1	0	1	1	1	1	0	0	1	2	1	0	0	0	0	1	0	1	0	0	1
3727500000	0	1	0	0	0	0	0	1	0	0	0	0	0	0	1	0	1	1	0	1	0	2	0	2	2	2	1	2	1	2	0	1	0	1	1	0	1	0	1	0	0	0	1	0	0	0	0	1	0
3730000000	1	0	0	0	0	0	0	0	0	0	0	0	0	0	0	0	0	1	1	0	0	0	0	0	1	0	1	2	1	0	0	0	0	2	1	2	2	0	0	0	0	1	0	0	2	0	1	0	2
3732500000	1	0	0	0	0	0	0	0	0	1	0	0	1	0	0	1	1	1	0	0	0	0	0	2	0	0	1	0	1	0	0	0	2	0	1	0	0	0	1	1	0	0	1	0	0	0	1	0	3
3735000000	0	0	2	0	0	0	0	1	0	0	1	0	1	0	0	0	1	0	1	0	1	0	0	0	1	0	1	2	1	2	0	0	0	0	0	0	2	1	0	0	0	0	0	0	1	0	0	0	0
3737500000	0	0	0	0	0	0	0	1	0	0	0	0	0	0	1	0	0	0	0	0	0	2	1	0	1	0	0	0	0	0	0	0	2	1	0	2	0	2	1	0	0	0	2	0	1	2	0	0	0
3740000000	0	0	0	0	0	0	0	0	0	0	0	1	0	0	0	0	0	0	1	0	0	2	0	2	0	0	1	1	0	0	0	1	0	0	0	3	0	0	0	0	0	1	0	0	0	0	0	0	0
3742500000	0	0	0	0	0	0	0	1	1	0	1	0	0	0	0	1	0	0	1	2	0	0	1	1	0	1	2	1	1	0	0	0	1	1	0	1	2	0	0	0	0	0	1	0	1	0	0	0	0
3745000000	1	0	0	1	0	0	0	1	0	0	0	0	0	1	0	0	0	0	0	1	0	0	2	0	0	1	0	2	0	0	0	1	1	0	0	1	0	0	0	0	0	1	0	0	0	0	0	0	0
3747500000	0	0	1	1	0	0	0	0	1	0	0	0	0	0	0	0	0	0	0	0	0	1	0	2	0	2	1	2	2	1	0	0	0	0	0	1	0	0	1	1	0	1	0	1	0	0	1	1	0
3750000000	0	0	0	0	0	0	0	0	0	0	0	1	1	0	1	0	0	0	0	0	1	2	1	1	2	1	1	1	2	1	0	0	3	1	0	0	3	1	0	0	0	0	0	0	0	0	1	0	1
3752500000	0	0	0	0	0	0	0	0	0	0	0	0	0	1	0	3	0	0	0	0	0	0	0	0	2	0	1	0	1	1	0	1	0	0	0	0	2	1	0	0	0	0	2	1	3	0	0	0	0
3755000000	0	0	1	0	0	0	0	0	0	0	0	0	0	1	0	0	0	0	0	0	0	0	1	0	1	1	0	1	1	0	2	0	1	1	0	0	3	2	0	0	0	2	0	1	0	0	0	0	0
3757500000	1	1	0	0	0	0	0	0	0	0	0	0	0	0	0	0	0	0	0	1	1	1	1	1	0	1	0	0	1	0	2	2	1	1	2	1	0	1	0	0	1	2	1	0	0	0	1	0	0
3760000000	1	0	0	0	0	0	0	0	0	0	0	0	0	0	0	1	0	0	3	0	1	0	0	1	0	0	0	1	1	1	0	1	0	0	0	0	0	0	0	0	0	0	3	0	0	0	1	0	2
3762500000	1	0	0	0	0	0	0	0	0	0	2	1	0	0	0	1	0	0	0	1	1	0	0	1	0	0	0	0	1	1	1	0	0	0	1	0	1	1	0	0	1	1	0	0	1	1	0	0	0
3765000000	0	0	0	0	1	0	1	0	0	1	0	0	1	0	0	0	0	0	0	1	0	0	1	0	0	3	2	0	0	1	1	1	0	0	3	0	2	0	0	0	0	1	3	0	1	0	0	1	0
3767500000	0	0	0	0	0	0	0	0	1	0	0	0	1	3	1	0	0	0	2	0	0	0	0	1	1	0	1	0	0	1	1	1	1	0	0	2	0	0	1	0	0	0	0	0	3	1	2	0	0
3770000000	1	0	0	2	1	0	0	0	0	0	0	0	0	0	0	0	0	0	0	1	0	0	0	0	0	0	1	0	1	2	1	2	0	0	1	0	1	0	1	1	0	1	1	1	0	0	1	1	0
3772500000	0	0	0	0	0	0	1	0	0	0	1	0	0	3	0	0	0	0	0	0	0	1	0	0	1	0	1	0	0	1	3	2	1	3	1	1	0	0	4	0	1	2	1	1	0	0	0	3	1
3775000000	0	0	0	0	0	0	0	0	1	0	0	0	2	0	0	0	0	0	0	0	2	0	0	0	0	0	1	1	4	0	3	0	4	0	0	0	1	1	0	1	0	0	1	0	1	1	0	0	0
3777500000	1	0	0	0	0	0	0	0	0	1	1	0	0	0	0	0	0	0	0	0	2	0	0	2	2	0	0	1	0	3	0	2	0	1	1	0	3	1	0	1	0	2	1	0	0	1	0	2	0
3780000000	0	0	1	0	0	0	0	0	0	0	0	0	0	0	1	1	0	0	0	0	0	0	1	1	0	1	0	1	0	0	0	0	0	2	0	1	0	0	0	1	0	0	1	0	1	0	0	0	0
3782500000	0	0	0	0	0	0	0	1	0	0	0	0	0	0	0	1	0	0	1	0	0	0	2	0	1	1	2	1	1	0	0	1	0	0	0	1	1	1	0	1	0	0	2	0	0	0	0	0	1
3785000000	0	0	0	0	0	0	0	0	0	0	0	0	0	0	0	0	0	2	0	0	0	1	0	2	0	1	1	0	1	0	4	2	2	3	1	1	6	0	0	0	2	0	0	1	0	0	0	1	0
3787500000	0	1	0	0	1	0	0	1	0	0	1	0	0	0	1	0	0	0	1	1	0	0	0	1	1	1	2	0	1	1	1	0	0	0	0	1	0	0	0	0	0	0	3	2	2	0	0	2	0
3790000000	0	0	0	0	0	0	0	0	0	0	0	1	1	1	0	0	0	0	1	0	0	0	2	0	1	3	0	0	1	1	0	1	1	1	0	0	2	1	1	0	1	1	0	1	0	0	0	0	2
3792500000	0	0	0	0	2	0	0	0	0	0	0	0	1	0	0	0	0	3	0	0	0	1	1	0	1	1	0	0	2	0	0	1	0	0	1	1	1	0	0	1	0	2	3	3	1	0	0	1	1
3795000000	1	0	0	0	0	0	0	0	0	0	0	0	0	0	2	0	0	0	2	0	0	0	0	2	1	1	1	0	0	1	0	1	1	1	2	0	2	0	1	0	1	0	0	1	0	1	0	1	0
3797500000	1	0	0	0	0	1	0	0	0	0	0	0	2	0	0	1	0	0	2	0	1	0	2	0	0	0	0	0	0	0	1	0	0	0	0	0	1	2	1	0	0	0	0	0	0	0	0	0	1
3800000000	0	0	0	0	0	1	0	0	0	0	0	0	0	0	0	0	0	0	1	1	0	0	1	1	0	0	0	0	0	0	0	1	0	1	0	2	0	1	1	0	1	0	0	1	0	0	0	0	0
3802500000	0	0	0	0	0	0	1	0	0	0	0	1	0	0	0	0	0	1	2	0	0	0	0	3	0	1	0	1	0	1	0	1	0	0	0	0	3	1	0	1	0	1	1	3	1	0	1	1	0
3805000000	1	0	0	0	0	0	0	1	0	0	0	0	0	0	0	0	0	0	0	1	0	0	0	0	1	0	2	0	0	0	1	1	2	1	0	0	1	0	0	1	0	2	1	2	1	1	2	1	0
3807500000	0	1	0	0	0	0	1	0	1	0	0	0	1	0	0	0	0	0	0	0	1	1	0	1	0	2	0	0	2	1	0	2	0	0	0	0	0	2	0	1	1	0	1	0	0	1	0	0	2
3810000000	0	0	0	0	0	0	0	0	0	0	0	0	0	0	0	0	0	1	0	0	1	0	0	1	0	1	0	3	1	1	0	1	0	0	1	0	0	0	0	0	2	2	1	0	0	0	0	0	0
3812500000	2	0	0	0	0	0	1	0	0	0	1	0	0	0	0	0	0	0	0	0	1	1	0	0	1	1	0	0	1	0	0	0	0	1	0	2	0	1	0	0	6	2	0	0	0	0	1	0	0
3815000000	3	0	0	0	1	0	1	0	0	0	0	0	0	1	0	0	0	0	0	1	0	0	0	1	0	0	1	0	0	1	0	0	1	1	0	0	2	0	0	0	0	1	2	1	0	0	1	0	0
3817500000	0	2	0	0	0	1	1	0	0	1	1	0	0	0	0	1	0	0	0	2	0	0	0	1	0	1	1	2	3	0	0	0	1	0	1	1	0	0	1	0	0	2	0	0	2	1	0	1	1
3820000000	0	0	0	0	0	0	0	2	0	0	0	0	0	0	1	0	0	0	0	1	1	1	1	1	1	0	1	1	0	1	0	0	1	1	0	0	0	0	0	2	1	0	0	1	1	0	0	0	0
3822500000	3	0	0	0	1	0	0	0	0	0	0	0	0	1	0	0	0	0	0	1	0	0	1	1	3	0	1	1	1	0	0	0	0	0	2	0	1	0	0	1	0	2	0	1	1	0	0	0	1
3825000000	0	0	0	0	0	0	0	0	0	0	0	0	0	0	0	0	0	0	0	1	0	0	0	0	1	0	0	4	4	0	0	1	0	2	0	0	0	0	1	0	0	1	1	0	0	1	2	2	0
3827500000	1	0	0	0	0	0	0	0	0	0	0	0	0	1	0	1	0	0	0	0	0	0	1	0	0	2	1	0	0	0	2	0	1	0	0	0	1	0	0	1	0	0	0	1	2	0	1	0	1
3830000000	1	0	0	0	0	0	0	0	0	1	0	0	0	0	0	0	1	0	0	0	0	1	0	0	0	0	0	0	0	0	0	0	0	0	0	0	1	0	2	2	1	0	0	1	0	0	0	0	0
3832500000	0	2	0	0	0	1	0	0	1	0	0	0	0	0	0	0	0	0	0	1	0	0	0	0	1	1	2	0	1	0	1	0	0	0	0	0	0	0	0	1	1	0	0	0	0	0	0	0	0
3835000000	0	0	1	0	0	0	0	0	0	0	1	0	0	0	0	0	0	0	1	2	0	0	0	0	0	0	1	0	0	0	0	0	0	1	0	0	0	1	1	1	4	2	1	1	0	0	0	0	0
3837500000	0	0	0	0	1	0	0	0	0	2	0	1	0	0	1	1	0	0	1	0	1	1	0	1	2	1	2	3	2	0	0	0	0	0	0	0	1	0	0	1	0	0	0	0	2	0	1	1	0
3840000000	0	0	0	0	1	0	0	1	0	0	1	1	0	0	0	0	0	0	0	1	1	0	0	0	1	0	1	2	0	1	0	0	0	0	0	0	0	0	0	0	1	0	0	1	2	0	0	0	1
3842500000	1	0	0	1	0	0	0	0	0	0	0	0	0	0	0	0	1	0	0	0	0	0	1	0	0	0	0	1	1	1	0	1	1	0	0	1	1	3	1	1	0	0	0	0	2	0	1	1	0
3845000000	1	0	0	0	0	0	0	0	0	0	0	0	0	0	1	0	0	3	0	0	3	0	3	1	1	2	1	1	1	0	0	0	1	0	1	0	1	3	0	0	0	0	0	0	0	1	1	1	1
3847500000	0	0	0	0	0	0	0	0	0	0	0	2	2	0	0	0	1	1	0	0	0	0	1	0	0	0	1	0	0	0	0	1	0	0	0	0	0	0	0	0	0	0	0	0	0	1	1	0	0
3850000000	0	1	1	0	0	0	0	0	1	0	0	0	0	0	0	0	0	0	0	1	1	0	0	1	0	0	0	0	0	1	0	0	0	0	0	1	3	2	0	0	0	1	0	0	0	0	0	0	0
3852500000	0	1	0	0	0	1	0	0	1	3	0	0	0	0	0	0	0	1	2	0	1	1	1	1	0	0	2	1	0	0	0	0	0	2	0	0	1	0	1	0	0	0	0	1	0	0	0	0	1
3855000000	0	0	0	0	0	0	1	0	0	0	3	0	0	0	0	0	0	0	0	0	1	0	0	0	1	0	0	0	0	0	1	0	0	0	0	0	1	0	0	1	1	0	1	0	0	0	0	0	0
3857500000	0	1	0	0	0	0	0	0	0	0	0	0	1	0	1	0	0	0	1	0	0	1	0	0	0	0	1	1	0	0	0	0	0	0	0	0	1	0	0	0	0	1	0	0	0	1	0	0	1
3860000000	1	0	0	0	0	0	0	1	0	1	1	0	0	1	0	0	0	1	0	0	0	1	0	0	0	1	2	0	2	0	0	1	2	0	1	1	0	0	0	0	0	0	1	0	0	0	0	0	0
3862500000	0	0	0	1	0	0	0	0	0	1	0	0	0	0	1	1	0	0	1	0	0	0	0	0	0	0	1	0	0	0	4	1	0	0	0	1	0	1	0	1	0	1	1	0	2	0	0	0	0
3865000000	0	0	0	0	0	0	1	1	0	0	0	0	0	0	0	0	0	0	0	0	0	0	1	0	0	0	1	0	0	1	1	0	0	0	0	2	0	0	0	0	1	0	0	0	0	1	0	1	0
3867500000	0	0	0	1	0	0	0	0	0	0	0	0	0	0	0	0	0	1	0	0	0	0	3	0	0	0	0	0	2	1	0	0	0	0	0	0	1	0	0	0	0	1	0	0	0	0	0	0	0
3870000000	0	0	0	1	0	0	0	0	0	1	0	0	0	1	0	0	0	0	0	0	1	0	0	1	0	1	0	0	0	0	0	0	0	0	0	0	1	0	1	1	1	1	1	0	1	2	0	0	0
3872500000	1	1	0	0	0	0	0	0	0	0	0	0	0	0	1	0	0	0	0	0	1	0	0	1	0	0	0	0	0	0	0	0	0	0	0	1	2	2	1	0	0	2	0	0	0	2	0	0	0
3875000000	1	0	0	0	0	0	2	0	0	1	1	0	0	0	0	0	1	0	0	1	0	0	0	1	1	1	0	0	0	2	1	3	0	0	0	2	1	0	2	0	2	0	0	1	0	0	0	0	2
3877500000	1	0	0	0	0	0	0	0	0	1	0	0	0	0	0	0	0	0	0	0	0	0	0	0	1	1	0	1	0	1	1	0	1	0	0	2	1	1	0	1	0	0	0	1	0	1	1	2	0
3880000000	0	0	0	0	0	0	0	0	1	0	0	0	0	0	0	0	0	0	0	1	0	0	1	1	1	0	2	1	2	0	2	0	0	0	1	0	1	2	1	0	0	2	0	0	0	0	0	0	0
3882500000	0	1	0	0	0	0	1	0	0	1	0	0	0	0	0	1	1	0	0	0	0	1	1	0	0	0	1	1	1	1	0	0	0	2	0	1	0	2	0	0	1	1	0	1	0	0	0	0	0
3885000000	0	0	0	0	0	0	1	0	0	1	0	0	1	0	0	0	0	1	0	0	1	1	0	0	2	2	0	1	1	1	1	1	0	0	0	0	0	3	0	0	0	1	1	0	0	0	0	2	1
3887500000	0	0	0	0	0	0	0	1	1	0	0	0	3	0	0	0	0	0	0	1	0	0	1	0	1	1	1	1	0	0	0	1	0	2	0	0	2	0	0	0	1	0	2	0	0	0	0	5	0
3890000000	0	0	0	1	0	0	0	0	0	0	0	1	0	0	0	0	0	0	0	0	0	0	0	0	0	0	0	0	0	1	0	0	0	0	1	0	1	0	0	0	0	0	0	1	1	1	0	0	1
3892500000	0	1	0	0	0	0	0	0	0	0	1	0	0	0	0	0	0	3	1	0	0	0	0	0	3	1	1	0	0	1	0	1	0	0	1	0	1	0	0	1	0	0	0	0	0	3	1	0	0
3895000000	0	0	0	0	1	0	0	1	0	0	0	1	0	1	0	0	0	0	0	1	1	0	0	0	0	0	0	0	0	2	0	0	0	0	0	0	2	0	0	0	3	0	0	0	0	0	0	1	0
3897500000	0	0	0	0	0	0	0	0	0	1	0	0	1	1	0	0	0	1	0	0	0	0	1	0	0	1	0	2	0	1	1	0	1	0	0	0	0	0	1	1	1	0	1	0	0	0	0	1	0
3900000000	0	1	0	0	0	0	0	0	0	0	1	0	0	0	0	1	0	0	0	0	0	0	0	0	3	0	1	1	1	1	1	1	0	1	0	0	1	1	0	2	0	1	0	0	0	1	0	1	0
3902500000	0	0	1	0	0	1	0	0	0	0	0	0	0	0	0	0	0	0	2	0	0	1	1	0	0	1	0	2	0	1	2	0	0	0	0	0	2	2	4	0	0	0	0	0	0	0	0	1	0
3905000000	0	0	0	0	0	0	0	0	0	0	0	1	0	0	0	0	0	0	0	0	1	1	0	0	1	0	0	1	2	2	0	2	1	0	0	0	1	0	0	1	0	0	2	1	0	0	0	0	0
3907500000	1	0	0	0	0	0	1	0	0	4	0	0	0	1	0	0	0	1	0	0	0	0	0	0	0	0	0	0	0	1	0	0	3	0	1	1	1	0	0	0	0	0	0	0	0	1	0	0	0
3910000000	2	0	1	0	1	0	0	0	0	1	0	0	0	0	1	0	0	0	0	0	0	2	2	1	1	0	0	0	0	1	0	0	0	0	0	0	1	0	1	0	1	0	0	0	0	0	0	0	0
3912500000	0	1	0	0	0	0	1	0	0	0	0	3	0	0	0	0	0	0	1	0	0	1	2	0	1	0	1	1	1	0	0	0	0	1	1	1	1	0	1	0	0	1	1	0	1	1	0	1	1
3915000000	0	1	0	0	0	0	0	0	0	0	0	0	0	0	1	0	0	0	3	1	0	0	0	1	0	1	2	0	2	0	1	1	0	1	0	2	2	0	1	1	0	4	0	0	0	0	0	0	0
3917500000	0	0	0	0	0	0	2	0	0	0	0	1	0	0	0	0	0	1	0	0	2	1	0	2	1	1	1	0	1	2	2	0	0	0	1	1	0	1	1	0	1	0	0	1	0	0	0	3	1
3920000000	0	0	0	0	0	0	0	0	0	0	0	3	0	0	0	0	0	0	0	0	0	0	0	0	0	0	0	1	2	0	2	1	1	0	1	1	0	1	0	1	0	1	0	1	0	0	3	0	0
3922500000	0	0	0	0	1	0	0	0	2	0	0	0	1	0	0	0	0	0	0	1	0	1	1	0	0	0	0	0	0	2	0	0	1	0	0	1	0	0	1	0	0	2	1	0	1	1	1	0	1
3925000000	1	1	0	1	0	0	0	0	0	0	0	1	1	0	0	0	0	2	1	0	0	1	0	2	1	1	1	1	0	0	0	0	0	0	1	0	1	0	2	0	1	0	0	0	1	0	0	0	0
3927500000	2	0	0	0	0	0	0	0	0	0	0	0	0	0	0	0	0	0	0	0	0	0	2	2	0	0	0	2	0	0	0	0	0	2	1	0	1	0	0	0	0	1	0	0	1	0	0	0	0
3930000000	0	0	0	0	0	0	0	0	0	0	0	0	0	0	0	0	0	0	0	1	1	0	1	3	0	1	3	0	0	1	0	0	0	0	0	0	1	0	1	0	0	1	0	0	1	0	0	1	1
3932500000	0	0	0	1	0	0	0	0	0	0	0	0	0	0	0	1	0	0	0	0	0	1	1	0	0	0	2	1	0	0	0	0	0	2	0	1	1	1	0	0	0	4	1	0	0	0	0	0	0
3935000000	0	0	0	0	0	0	0	0	0	2	0	0	0	0	0	2	0	0	0	0	0	0	2	0	2	0	1	1	0	1	0	0	0	1	0	1	3	1	0	0	0	2	0	0	0	0	0	1	0
3937500000	0	0	0	1	0	0	0	0	0	0	0	2	0	0	0	0	1	0	0	1	0	0	1	1	0	0	0	0	1	1	0	2	0	1	1	1	0	3	0	0	1	2	0	0	0	1	0	0	0
3940000000	0	0	0	0	0	0	0	0	1	0	0	0	0	1	0	0	0	0	0	0	0	0	2	0	1	1	0	0	1	0	0	0	1	0	1	0	2	1	0	2	1	2	0	0	0	2	1	0	0
3942500000	0	0	0	1	0	0	1	0	0	0	1	0	0	0	0	0	0	2	2	1	0	0	1	0	1	0	0	1	1	0	1	1	0	1	0	0	1	0	0	1	1	1	1	0	1	1	1	0	0
3945000000	0	0	0	0	0	0	0	0	0	0	0	0	0	0	0	0	1	0	0	0	0	0	0	1	1	3	0	1	0	0	0	0	0	0	0	0	1	0	0	1	0	0	1	0	0	0	0	0	1
3947500000	0	1	0	0	0	0	0	0	0	0	0	0	0	0	0	0	0	0	0	1	1	0	1	1	1	0	0	0	0	0	1	1	0	1	1	0	0	0	1	1	0	0	1	0	0	0	0	2	0
3950000000	0	0	0	0	0	1	0	0	0	0	0	0	1	0	1	0	0	0	0	0	1	0	0	1	1	1	0	0	1	3	0	0	1	1	0	0	1	0	0	0	1	0	0	0	0	0	0	0	0
3952500000	2	2	0	0	0	0	0	0	1	0	0	0	0	0	0	0	0	0	0	0	0	0	0	0	1	0	0	1	1	1	1	0	0	1	1	1	0	0	0	0	1	2	0	0	0	0	1	0	0
3955000000	0	0	0	0	0	0	0	0	0	1	0	1	0	1	0	0	0	0	1	0	0	0	0	0	1	0	1	2	0	0	2	0	1	0	1	0	4	0	1	0	0	1	0	0	0	0	0	0	1
3957500000	0	0	0	0	0	0	0	1	0	0	0	0	0	0	0	0	0	0	3	0	0	0	2	0	1	0	1	1	0	0	1	0	0	0	0	0	0	1	0	1	1	0	3	1	0	0	0	0	0
3960000000	0	1	0	0	0	0	0	0	0	0	0	0	0	0	0	0	0	0	0	1	1	0	0	0	0	0	0	1	1	0	0	0	0	0	0	0	1	0	0	1	2	0	0	1	0	0	0	0	0
3962500000	1	0	0	0	1	0	0	0	1	0	0	0	0	1	0	0	0	0	0	0	0	0	0	0	0	0	0	0	0	0	0	0	1	0	0	0	0	0	2	0	0	0	0	0	0	0	1	0	1
3965000000	2	0	0	0	0	0	0	0	0	0	0	0	1	0	0	0	0	0	0	0	0	0	0	1	0	1	0	1	1	1	1	1	0	0	1	0	1	0	0	0	0	0	0	1	0	0	0	0	0
3967500000	0	0	0	0	0	0	0	0	0	0	0	0	0	0	0	0	0	0	1	0	0	0	1	0	0	0	0	1	0	0	0	1	1	2	0	1	0	3	0	1	2	0	1	0	0	1	0	0	3
3970000000	1	0	0	0	1	1	0	1	1	1	1	1	0	0	1	1	0	0	0	1	1	0	0	0	0	1	1	2	0	0	0	1	1	1	0	0	1	0	0	0	0	0	0	0	0	0	0	2	1
3972500000	0	1	1	0	0	0	0	0	0	0	0	0	1	0	0	0	0	0	0	0	0	0	0	1	0	0	2	0	0	1	0	0	0	0	0	0	0	0	0	1	0	0	0	0	1	1	1	1	0
3975000000	0	0	0	2	0	0	0	0	0	0	0	0	1	0	1	0	0	0	0	0	1	0	0	0	0	1	0	0	0	1	4	0	0	1	0	1	0	0	0	1	0	0	1	0	0	0	0	3	1
3977500000	1	0	0	0	0	0	1	1	0	0	0	0	0	0	0	0	0	0	0	0	0	0	0	1	3	0	1	0	1	1	1	0	0	0	0	1	2	0	0	0	0	0	0	0	0	0	0	2	0
3980000000	1	1	0	0	1	0	0	0	1	0	1	0	0	0	0	0	0	0	0	0	0	0	0	0	1	0	0	0	1	0	0	1	1	1	0	0	0	0	3	0	1	0	1	0	0	2	0	0	0
3982500000	0	0	0	0	0	0	0	0	0	0	0	0	0	0	1	0	0	0	1	0	1	0	0	0	0	2	0	2	2	2	0	0	0	0	0	2	0	0	0	1	0	1	0	0	0	0	0	0	0
3985000000	1	1	1	0	0	0	0	0	0	0	1	0	1	0	0	0	0	0	0	0	1	0	0	0	0	2	0	1	0	1	0	0	0	1	2	0	0	0	0	0	0	0	1	0	0	1	0	2	0
3987500000	1	0	0	0	1	0	0	0	0	0	0	1	0	0	0	0	0	0	0	1	0	0	1	1	0	0	1	1	0	0	1	0	0	1	0	1	0	2	0	0	0	0	0	0	0	1	0	2	0
3990000000	0	0	0	1	1	0	0	0	0	0	0	2	0	0	0	0	0	1	1	0	0	0	2	0	1	1	1	0	0	1	0	1	0	1	0	2	2	0	1	1	1	0	1	0	0	0	2	1	0
3992500000	0	0	0	0	0	0	0	0	0	0	0	0	1	0	0	1	0	0	1	1	1	0	1	1	0	0	1	1	1	1	0	0	1	0	0	0	0	0	0	0	0	1	1	1	0	1	0	0	0
3995000000	0	1	0	0	0	0	0	0	0	0	0	0	0	0	0	0	0	0	1	1	1	0	1	1	2	0	1	1	0	0	0	1	0	1	0	2	1	3	0	0	1	1	0	0	1	0	0	0	0
3997500000	0	0	0	0	0	0	0	0	1	0	0	1	0	0	1	0	0	0	0	1	1	3	0	0	1	1	0	0	0	0	0	1	0	3	0	1	1	0	1	1	0	0	0	0	0	0	0	1	0
4000000000	1	0	0	1	0	1	0	0	0	1	0	0	1	1	0	0	0	0	0	1	0	0	0	0	1	1	3	0	1	0	0	1	0	0	1	1	1	0	1	1	1	0	0	1	0	1	0	0	0
4002500000	0	0	0	0	0	1	0	0	0	0	0	0	0	0	0	0	0	0	0	0	1	0	1	0	0	0	0	0	4	0	1	0	1	0	0	0	1	0	0	0	0	0	1	0	0	1	0	1	0
4005000000	0	0	0	0	0	1	0	0	0	0	0	0	1	0	0	1	0	0	0	0	1	0	1	2	1	2	0	1	0	0	0	1	0	1	0	0	1	2	0	1	1	1	1	1	0	0	1	0	1
4007500000	0	0	0	0	0	0	0	0	1	0	0	0	0	0	0	2	0	0	0	0	0	0	0	1	0	0	2	0	0	1	0	0	0	0	0	0	1	1	1	2	0	2	0	0	1	0	0	0	0
4010000000	1	0	0	0	1	1	0	1	0	1	0	0	0	0	0	0	0	0	0	0	0	0	2	0	2	1	2	0	0	0	0	1	0	0	0	0	2	0	0	1	0	0	0	1	0	1	1	0	0
4012500000	0	1	0	0	0	0	0	0	0	0	0	0	0	0	0	1	1	0	0	0	1	0	0	0	0	2	0	0	1	0	1	0	1	1	2	0	0	2	0	0	1	0	0	1	0	0	0	0	0
4015000000	0	1	0	0	0	0	0	0	0	0	1	1	1	0	0	0	0	0	1	0	0	0	2	1	0	0	1	1	0	1	0	2	0	0	0	1	1	1	1	1	2	0	0	1	0	0	1	0	0
4017500000	0	1	0	0	0	0	1	0	0	0	0	0	0	0	0	0	0	0	3	0	0	0	1	2	1	0	1	0	0	1	1	0	0	0	2	0	1	0	0	0	0	0	0	0	0	2	0	0	0
4020000000	0	0	0	0	0	0	0	1	1	0	0	0	0	0	0	0	1	0	0	1	0	0	1	1	1	1	0	0	0	0	0	0	0	0	0	0	0	0	0	0	0	1	0	0	0	1	0	3	0
4022500000	0	0	0	0	0	0	0	1	0	0	0	1	1	0	0	0	0	0	0	2	0	0	0	1	1	0	0	0	0	0	0	1	0	0	0	0	0	2	0	1	0	2	1	0	0	0	0	0	0
4025000000	0	0	0	1	0	0	0	0	0	0	0	0	0	0	0	0	0	0	1	0	0	1	0	1	0	0	0	0	0	0	0	0	0	0	1	0	1	0	2	0	2	0	0	0	1	1	0	0	1
4027500000	1	0	0	0	0	0	0	0	0	0	0	0	0	1	0	0	0	0	1	0	0	0	0	2	1	0	2	0	0	0	0	0	0	1	0	0	1	1	0	0	0	0	0	0	0	0	0	0	1
4030000000	0	0	0	0	0	0	0	0	0	0	0	0	0	0	0	0	0	0	2	0	0	0	1	1	0	0	1	0	0	2	0	0	0	0	0	1	1	2	1	0	0	0	0	1	0	0	0	0	3
4032500000	0	0	1	0	2	0	1	0	0	0	1	0	0	0	0	0	0	1	1	0	0	1	0	0	0	0	0	0	0	0	1	0	1	0	1	1	1	1	0	1	0	1	0	1	0	1	2	0	0
4035000000	0	0	0	0	0	1	0	0	0	0	0	0	0	0	0	0	0	0	0	0	1	1	1	1	2	0	0	0	1	0	0	0	0	2	1	0	0	1	0	0	0	0	0	0	1	0	1	0	0
4037500000	1	0	1	0	0	0	0	4	1	0	0	0	0	0	0	0	0	0	0	1	0	2	1	0	1	0	0	0	1	1	0	4	1	1	1	0	0	1	1	1	0	1	0	1	0	0	0	1	1
4040000000	0	0	0	0	0	0	0	0	0	0	0	0	0	0	1	0	0	3	0	0	0	1	0	0	0	0	0	1	0	0	0	0	0	0	1	0	1	1	0	0	1	0	0	0	1	0	1	0	1
4042500000	0	1	0	1	0	0	0	0	0	0	0	0	1	0	0	0	0	2	0	0	0	1	0	0	1	0	2	0	0	1	0	0	0	0	0	0	2	3	1	0	0	1	0	1	0	0	1	2	0
4045000000	0	0	0	1	0	0	0	0	0	0	0	0	0	0	0	0	0	0	1	0	0	2	0	0	0	0	2	2	0	0	1	0	0	1	1	1	0	1	0	0	0	0	0	1	0	0	0	0	1
4047500000	2	0	0	0	0	0	0	0	0	0	0	1	0	0	1	0	0	0	0	0	0	0	1	1	0	1	1	1	2	0	0	0	0	0	0	0	0	0	0	0	0	0	2	1	0	0	0	0	0
4050000000	0	0	0	0	0	0	0	0	0	0	1	0	0	0	2	0	0	0	0	0	0	0	1	0	0	0	1	0	0	0	0	1	0	1	1	1	2	1	0	0	3	0	0	0	0	1	0	0	0
4052500000	0	0	0	0	0	0	0	0	0	0	0	1	0	1	0	0	0	0	0	1	0	0	0	0	0	1	0	2	0	0	1	0	1	1	0	0	3	0	0	1	1	1	0	0	0	0	0	0	0
4055000000	1	0	0	0	0	0	1	0	0	1	0	0	0	0	0	0	0	0	1	0	0	2	0	0	1	0	0	0	0	0	0	0	2	0	0	0	1	0	0	1	0	2	1	0	0	0	0	0	1
4057500000	0	0	0	0	1	0	0	0	0	0	0	0	0	0	1	0	0	0	1	2	0	0	0	1	0	1	0	1	1	0	1	0	0	0	0	0	1	2	0	1	0	0	0	3	1	0	1	0	1
4060000000	0	1	0	0	0	0	0	0	1	0	0	3	0	0	0	0	0	0	0	0	1	0	1	0	1	1	2	0	0	0	0	1	0	1	2	1	0	0	0	0	1	0	0	0	0	1	0	0	1
4062500000	1	0	0	1	0	0	0	1	0	1	0	0	0	0	0	1	0	0	1	1	0	0	0	0	0	0	0	1	1	0	0	0	1	1	1	0	0	0	1	2	1	0	2	0	0	0	0	0	0
4065000000	0	0	0	0	0	0	0	0	0	0	0	0	0	0	0	0	0	1	0	0	0	0	1	0	0	1	0	0	0	1	0	0	0	0	0	0	0	1	2	1	0	0	1	0	0	0	0	0	0
4067500000	0	0	0	0	0	0	0	0	0	1	0	0	0	0	1	0	0	0	0	0	2	0	0	0	1	0	0	0	0	1	1	0	0	2	1	0	1	1	0	0	0	0	1	0	0	0	1	0	0
4070000000	0	0	0	0	0	0	0	0	0	0	0	0	0	0	0	0	0	0	1	0	0	0	0	0	0	1	0	0	0	0	0	2	0	0	0	0	1	0	0	0	0	0	0	0	0	0	0	1	0
4072500000	0	0	0	1	2	1	0	0	0	0	1	0	0	0	0	0	0	0	0	0	0	1	2	0	0	0	0	0	2	0	1	0	0	0	0	1	2	1	1	0	0	0	0	0	1	1	2	2	0
4075000000	0	0	0	0	0	1	1	0	0	0	0	0	0	1	0	0	0	0	1	0	0	0	1	0	0	0	0	0	1	0	0	1	1	0	0	1	1	1	1	1	1	1	1	0	0	0	0	1	0
4077500000	0	0	0	0	0	0	0	0	0	0	0	1	0	0	0	0	0	0	1	0	0	0	1	0	0	0	0	0	1	0	0	2	0	0	0	0	2	0	0	1	1	3	2	1	0	0	1	0	3
4080000000	0	0	0	0	1	0	0	1	1	0	1	0	0	0	0	0	0	0	0	0	0	0	0	0	0	1	1	0	1	1	0	2	1	0	0	1	0	1	0	3	0	0	1	1	0	0	0	0	1
4082500000	0	0	0	0	1	0	0	0	1	0	0	0	0	0	0	1	0	0	0	2	0	0	0	1	0	0	1	0	0	0	1	1	3	0	0	0	0	1	1	1	1	1	0	0	0	0	0	0	0
4085000000	2	0	0	0	0	0	0	1	0	1	0	0	0	1	0	0	0	0	1	0	0	1	0	1	1	0	0	0	0	0	2	0	0	0	0	2	3	0	0	0	1	0	0	0	0	0	0	1	0
4087500000	0	0	1	0	0	1	0	0	0	0	0	0	0	0	0	1	0	0	0	0	0	0	0	0	1	0	0	1	1	2	0	1	1	0	0	1	0	0	0	0	0	0	0	0	0	0	1	0	0
4090000000	0	1	0	0	0	0	1	1	0	0	0	0	0	1	0	0	0	0	0	2	0	0	0	0	0	0	0	0	0	0	0	0	0	0	0	0	0	1	0	0	0	0	0	1	2	1	0	1	0
4092500000	0	0	0	0	2	0	0	0	0	0	0	0	0	0	1	0	1	0	1	1	0	0	2	0	2	1	1	0	0	0	0	0	1	0	1	1	1	1	0	0	0	0	0	0	0	0	0	1	0
4095000000	0	0	0	1	0	0	0	0	0	0	0	1	0	0	0	0	0	1	0	0	0	0	0	0	0	0	4	1	0	0	0	0	0	0	1	0	2	1	0	1	0	2	1	1	2	1	0	0	0
4097500000	0	1	0	0	1	0	0	0	0	0	0	0	0	0	0	0	0	0	0	0	1	0	1	0	1	0	0	1	1	0	0	1	1	1	1	0	1	0	1	0	0	0	0	1	1	1	0	2	1
4100000000	0	1	0	0	0	0	0	0	1	0	0	2	0	0	0	0	0	1	0	0	0	0	0	0	0	0	1	0	1	1	1	2	0	0	0	0	1	1	0	0	0	4	0	0	0	1	0	1	0
4102500000	1	0	1	0	1	1	0	1	0	0	0	0	0	0	0	0	0	1	0	0	0	0	1	0	0	0	1	0	1	0	1	0	0	0	0	1	0	0	0	0	0	0	1	0	0	0	0	0	1
4105000000	0	0	0	0	0	0	0	0	0	0	0	1	0	1	0	0	0	1	0	0	0	0	1	0	1	0	0	0	0	1	0	1	1	1	0	0	1	0	0	0	0	0	3	0	0	0	0	0	0
4107500000	0	0	0	1	0	0	0	1	0	0	0	0	1	0	0	0	0	0	0	0	0	1	1	0	1	1	1	0	1	0	0	0	0	0	1	2	2	1	0	0	0	1	0	0	0	1	0	0	4
4110000000	0	0	0	0	0	0	0	0	0	0	0	0	0	1	1	0	0	0	0	0	0	0	0	0	1	0	1	1	0	0	0	0	0	0	0	0	0	0	0	0	1	1	3	0	0	0	1	0	1
4112500000	0	0	0	0	0	1	0	0	0	1	0	0	1	0	0	0	0	0	0	0	0	0	0	0	0	1	0	0	0	0	1	0	0	1	0	0	0	0	0	0	1	0	0	0	2	0	1	2	1
4115000000	2	0	0	0	0	0	0	0	0	0	0	0	1	0	0	0	1	0	0	0	0	0	1	0	0	1	0	0	1	0	0	0	1	0	1	0	0	0	0	0	0	0	0	0	0	0	1	0	0
4117500000	0	0	0	1	0	0	0	0	0	0	1	0	0	0	0	0	0	1	0	0	0	0	2	0	1	0	0	0	0	0	0	1	0	0	0	1	1	0	1	0	0	0	0	0	1	0	2	0	1
4120000000	0	0	1	0	0	0	0	0	0	0	1	0	0	1	0	0	0	0	1	1	0	0	1	0	0	1	0	0	0	0	0	0	0	0	0	0	0	0	2	1	2	0	1	0	0	0	1	0	0
4122500000	0	1	0	1	0	0	0	0	0	0	0	0	0	0	0	0	1	0	0	2	0	1	2	0	0	0	5	1	0	1	1	0	0	1	0	1	1	3	0	0	0	0	0	0	2	0	1	0	0
4125000000	0	0	0	1	0	0	0	0	0	0	0	0	0	0	0	0	0	0	1	0	0	0	0	0	0	2	0	2	1	1	0	0	0	0	0	0	2	0	0	0	0	0	0	0	0	0	0	1	0
4127500000	0	0	2	0	0	0	0	1	0	0	0	0	0	0	0	0	0	0	1	0	0	0	0	0	2	0	2	0	0	0	0	0	0	0	0	1	1	0	3	0	0	0	0	0	0	2	0	0	1
4130000000	0	0	0	0	2	2	0	0	0	0	0	0	0	1	0	2	0	0	1	3	0	0	1	0	1	0	0	0	0	1	0	0	2	0	0	0	0	1	0	0	0	0	1	0	0	0	1	1	0
4132500000	0	0	0	0	0	0	0	1	0	0	0	0	0	0	1	0	0	0	1	0	0	1	0	0	0	1	0	0	0	0	0	2	0	0	1	0	0	0	0	0	0	0	0	0	0	0	2	2	0
4135000000	0	0	0	0	0	1	0	0	0	0	0	0	0	2	0	1	0	0	2	0	0	0	0	0	0	2	1	0	0	0	1	0	0	1	0	2	0	1	0	0	0	1	0	0	0	1	0	0	0
4137500000	1	0	0	0	0	0	0	0	0	0	0	1	0	0	2	0	0	0	0	0	0	5	0	0	2	0	0	0	0	0	1	1	1	1	2	0	2	0	1	0	0	0	0	0	0	1	0	1	0
4140000000	0	0	1	0	0	1	0	0	0	0	1	1	0	0	0	0	0	0	0	0	0	1	0	0	0	0	1	0	0	2	0	2	1	1	0	1	0	1	0	0	1	2	0	1	1	0	0	0	1
4142500000	0	0	0	0	0	0	0	0	0	0	0	1	0	0	1	0	0	0	0	1	1	0	0	0	0	1	0	0	0	0	1	1	0	0	1	0	0	0	2	0	0	0	0	1	2	0	0	1	0
4145000000	0	0	0	0	0	0	2	0	0	0	0	1	0	0	0	0	0	0	0	1	1	0	0	0	0	0	0	0	0	0	0	0	0	0	2	2	1	0	0	0	1	0	1	0	0	0	1	0	0
4147500000	0	0	0	1	0	0	1	0	0	0	0	0	0	0	0	0	0	0	0	0	0	0	0	0	0	0	0	0	0	1	0	1	1	0	0	0	0	2	0	0	0	0	0	1	0	0	0	0	0
4150000000	0	0	0	0	1	0	1	0	0	0	1	0	0	0	0	0	1	0	0	0	0	0	0	1	0	1	0	0	0	0	0	0	0	0	0	0	4	0	0	0	0	0	0	0	0	1	0	1	0
4152500000	0	2	0	0	0	1	0	0	0	0	0	1	0	0	0	0	0	0	1	0	0	0	0	2	1	0	0	0	0	1	0	0	0	1	0	1	0	1	0	1	0	0	0	0	1	0	0	0	0
4155000000	0	0	0	0	1	0	1	1	0	0	0	0	0	0	0	1	0	1	0	0	1	0	0	0	0	1	2	0	1	1	0	2	0	0	0	1	0	3	0	0	0	0	0	0	0	0	0	0	1
4157500000	1	1	0	0	0	0	1	0	0	0	0	0	0	1	0	0	0	0	0	1	1	2	0	1	0	1	1	1	1	0	0	0	2	1	0	0	0	0	1	1	0	0	0	0	0	0	0	1	2
4160000000	0	0	0	0	0	0	0	1	0	0	0	0	0	0	0	0	0	0	0	0	1	0	1	0	1	0	1	0	1	0	0	0	0	0	0	0	1	0	1	0	0	0	3	0	0	0	0	0	0
4162500000	0	0	0	0	0	0	1	0	0	0	0	0	0	0	0	0	0	1	0	0	0	0	0	2	1	0	2	0	0	2	1	2	1	0	0	0	0	2	0	0	0	0	0	1	1	0	1	0	0
4165000000	0	0	0	0	0	0	0	0	0	0	0	0	0	0	0	0	0	0	0	0	0	1	1	0	0	0	0	1	1	0	1	0	0	2	1	0	1	0	0	0	0	0	0	0	0	0	0	0	2
4167500000	2	0	0	0	0	0	0	0	0	0	0	0	0	1	0	0	0	1	0	0	1	0	0	0	0	1	1	0	2	1	0	0	0	1	0	0	1	0	0	0	0	1	0	0	0	0	1	2	1
4170000000	0	0	0	1	0	1	1	0	0	0	0	0	1	0	0	0	0	0	0	3	0	0	0	3	0	0	2	0	0	0	0	2	0	0	0	0	1	1	0	0	0	0	0	1	1	0	0	0	0
4172500000	0	1	0	0	0	0	2	0	0	0	0	0	0	1	1	1	0	0	1	0	0	0	0	2	0	0	1	0	2	0	3	0	1	0	0	0	2	1	0	0	0	0	0	0	1	0	2	1	0
4175000000	0	0	0	0	0	0	0	0	0	0	0	0	0	0	0	0	0	0	1	0	0	1	0	0	1	1	1	0	0	0	0	1	0	1	0	0	3	0	2	0	1	1	1	1	1	1	0	0	2
4177500000	0	0	0	0	0	0	0	0	0	0	0	0	0	0	0	0	0	1	0	0	0	0	0	1	0	1	1	0	0	0	1	2	1	0	0	0	0	0	0	0	0	0	0	0	0	0	0	2	0
4180000000	1	0	0	0	0	0	0	0	1	0	0	0	0	3	1	0	0	0	0	0	0	0	0	0	0	0	0	1	0	0	1	1	1	0	0	0	0	0	0	0	0	0	0	1	1	1	0	0	0
4182500000	0	0	0	0	0	0	1	0	2	0	0	1	0	0	1	0	0	0	0	0	0	5	0	3	0	1	0	1	0	0	0	1	0	2	0	1	0	0	2	0	0	0	0	0	0	0	0	1	0
4185000000	1	0	0	0	0	0	0	0	0	0	1	0	2	0	0	0	1	0	0	2	0	0	0	1	0	1	1	0	0	0	0	0	1	0	0	0	0	0	0	0	0	0	1	1	0	0	0	1	0
4187500000	2	0	0	0	0	0	0	0	0	0	0	0	0	0	0	0	0	0	0	0	1	0	2	2	0	1	0	2	0	0	0	0	0	0	0	0	0	0	1	0	2	1	0	0	0	0	1	0	0
4190000000	0	0	0	0	0	0	0	0	0	0	2	0	0	0	0	0	0	0	0	0	0	0	0	0	0	0	0	0	1	0	0	0	1	0	0	0	2	0	0	1	0	0	1	0	0	0	1	0	0
4192500000	0	0	0	0	0	0	0	0	1	1	0	0	0	0	0	1	0	0	0	0	1	0	0	2	1	0	1	1	0	0	0	0	1	0	0	0	0	0	1	1	0	1	0	1	0	1	0	0	1
4195000000	1	0	0	0	0	0	0	1	0	1	0	0	0	0	0	0	0	0	0	0	0	0	0	3	0	0	2	0	0	1	0	0	1	0	0	0	1	0	1	0	0	0	0	0	0	0	1	1	1
4197500000	0	1	0	0	0	0	0	0	1	0	0	0	0	0	0	0	0	0	0	0	0	0	1	0	0	0	0	1	0	0	1	0	0	0	0	0	0	0	0	0	0	0	1	1	0	0	1	0	0
4200000000	0	0	0	0	0	1	0	0	0	0	0	0	1	0	0	0	1	0	1	0	0	0	0	1	0	1	0	1	0	0	1	0	0	0	0	0	1	0	0	0	0	2	0	0	0	1	0	1	0
4202500000	0	1	0	0	0	0	0	0	0	0	0	0	0	0	0	0	0	0	0	0	0	0	0	0	0	0	1	0	0	0	0	0	0	0	0	1	0	0	0	0	0	0	0	0	0	0	0	1	0
4205000000	0	0	0	0	0	0	0	0	1	0	0	0	1	0	0	0	0	0	0	0	0	3	0	0	1	0	3	1	1	1	0	0	0	1	0	0	1	0	0	0	1	0	0	2	0	2	0	0	0
4207500000	0	0	0	1	0	0	0	0	0	0	1	1	1	0	0	0	0	0	0	0	1	0	0	1	1	0	0	0	1	3	1	1	1	0	0	0	1	0	1	0	0	0	1	0	1	0	0	3	0
4210000000	0	0	0	0	0	0	0	1	0	0	2	0	2	0	1	0	1	0	0	1	1	0	1	0	1	1	0	0	0	0	1	1	1	0	1	0	0	0	0	0	0	1	1	0	0	0	0	1	0
4212500000	0	1	0	1	0	0	0	0	0	0	1	0	0	0	0	0	1	0	0	2	0	0	0	2	0	0	1	1	0	1	2	0	0	0	0	0	0	0	1	0	0	0	0	0	0	0	0	0	0
4215000000	0	0	0	0	0	0	0	0	0	0	0	0	0	0	0	0	1	1	0	0	0	1	0	0	0	0	0	2	0	0	0	1	0	0	0	0	0	0	0	0	0	1	0	0	0	0	1	0	0
4217500000	1	0	0	1	0	0	0	0	0	0	0	1	0	0	0	0	0	0	0	0	1	0	1	3	0	0	0	0	1	0	0	0	0	0	0	1	0	0	0	0	2	0	0	0	0	0	0	2	0
4220000000	0	1	0	0	1	0	0	0	0	0	0	0	3	0	0	0	1	0	0	0	0	0	1	0	0	1	0	2	0	0	0	0	0	0	0	2	1	1	1	2	0	1	1	1	0	0	0	0	0
4222500000	0	0	0	0	0	0	1	1	0	0	0	0	0	0	0	0	0	0	0	0	0	0	0	0	0	0	1	0	0	1	0	0	0	0	1	0	1	0	0	0	0	0	0	0	1	0	0	1	0
4225000000	0	1	0	1	0	1	0	0	0	0	0	0	0	0	1	1	1	0	1	0	1	0	0	0	1	0	0	0	0	0	1	0	0	0	0	0	1	0	0	0	1	1	0	0	1	0	1	0	0
4227500000	0	3	0	0	0	1	0	0	0	0	0	0	0	0	0	0	0	0	0	0	0	0	0	1	0	1	0	1	0	0	0	0	2	0	0	0	0	3	1	0	0	0	0	1	0	0	1	0	0
4230000000	0	0	0	0	0	1	0	0	0	0	0	0	1	0	1	0	0	0	1	0	0	1	0	1	0	2	0	0	0	0	1	3	1	0	0	0	1	0	3	0	0	0	0	2	0	0	0	2	0
4232500000	0	0	0	3	0	0	0	0	0	0	0	0	0	0	0	1	0	0	0	0	0	1	0	0	0	0	0	2	0	1	0	0	1	0	0	0	0	0	0	0	1	3	1	0	0	0	1	0	0
4235000000	0	0	0	0	0	0	0	0	0	0	0	0	0	1	0	1	1	0	0	1	0	0	1	0	0	0	0	0	2	1	0	1	0	1	2	0	0	0	0	0	2	0	0	1	0	1	0	0	0
4237500000	0	0	0	0	0	0	1	1	0	0	0	0	0	0	1	1	0	0	0	0	0	0	0	0	0	0	0	0	0	0	0	0	0	1	0	0	1	1	3	0	0	0	0	1	0	0	0	0	0
4240000000	1	0	0	0	0	0	0	0	1	1	0	0	0	0	0	0	0	0	0	0	1	0	0	0	2	0	1	2	0	0	0	1	0	0	0	0	0	0	0	0	1	0	1	0	0	0	0	0	0
4242500000	0	0	1	1	0	0	1	0	0	0	0	1	0	0	0	0	1	0	2	1	0	0	2	2	0	0	1	1	0	2	0	0	0	1	0	1	0	0	1	0	0	0	0	0	0	0	0	1	0
4245000000	0	1	0	0	0	0	0	0	1	0	0	0	1	0	2	0	0	0	0	0	0	0	0	0	0	2	0	0	0	0	3	0	0	0	0	0	1	4	0	1	0	1	0	1	0	1	0	0	1
4247500000	0	0	0	0	3	0	1	0	0	0	0	0	0	0	0	0	0	0	1	0	1	0	2	0	0	1	2	1	0	0	0	1	0	1	1	0	0	0	1	0	0	0	0	1	0	0	0	0	2
4250000000	0	0	0	0	0	0	1	0	1	0	1	0	1	0	0	0	0	1	0	0	0	0	1	1	0	0	0	0	0	0	0	0	2	0	0	0	2	0	0	0	1	0	0	0	0	0	0	1	0
4252500000	0	0	0	0	0	0	0	0	0	0	0	0	0	0	1	2	0	0	0	0	0	0	0	1	0	0	0	0	0	1	0	0	0	0	0	0	2	0	1	0	1	0	0	0	0	0	0	0	0
4255000000	0	0	0	0	1	1	0	0	0	0	0	0	0	0	1	0	0	1	0	1	0	0	3	0	1	0	0	1	0	0	1	0	0	0	0	1	0	3	0	0	0	0	0	1	0	0	0	0	1
4257500000	0	0	2	0	0	0	0	0	0	0	0	0	0	0	0	0	1	0	0	0	0	0	0	0	1	1	0	0	0	0	0	0	0	0	1	0	0	0	0	0	1	0	0	0	0	0	0	0	0
4260000000	0	0	0	0	0	0	1	0	0	0	0	0	0	0	0	0	0	0	0	0	0	1	1	0	1	0	0	0	1	2	0	0	0	3	0	0	0	0	0	1	0	0	0	0	0	0	0	0	1
4262500000	1	1	0	0	0	0	0	0	0	0	0	0	0	0	0	0	0	1	0	0	0	0	0	0	0	0	1	0	0	0	0	0	0	0	0	0	0	1	1	0	0	0	0	0	1	0	0	1	0
4265000000	0	0	1	0	0	0	0	0	0	0	0	0	0	1	0	0	0	0	0	0	0	1	0	0	0	0	0	2	1	0	0	1	0	0	0	0	2	0	0	0	1	1	1	1	0	0	0	0	1
4267500000	0	1	0	0	0	2	0	0	0	1	1	0	0	1	0	0	1	0	0	0	0	0	0	0	1	1	0	1	0	1	0	0	0	0	1	0	0	4	3	0	0	0	0	0	0	0	0	0	0
4270000000	0	0	0	0	0	0	0	1	1	1	0	0	0	1	0	0	1	0	0	0	1	0	0	0	0	0	0	1	0	1	2	0	0	0	0	0	0	1	2	1	1	0	0	0	0	0	0	0	0
4272500000	0	2	0	0	0	0	0	0	0	0	0	0	0	0	2	1	0	0	0	0	0	0	0	0	1	1	1	1	1	0	0	0	0	0	0	1	0	3	0	0	1	3	0	0	1	0	0	1	0
4275000000	0	0	0	0	0	0	0	0	0	0	1	0	0	0	0	0	0	1	1	0	0	1	1	0	0	0	0	0	0	0	0	0	0	0	1	0	0	0	0	0	0	0	1	1	0	0	0	2	0
4277500000	1	0	0	0	0	0	0	0	0	0	1	0	0	1	2	0	0	0	1	0	0	0	0	1	0	2	0	0	1	0	0	0	0	0	0	0	1	0	0	0	0	0	0	0	0	0	0	0	0
4280000000	1	0	0	1	0	0	0	0	1	0	0	1	0	0	0	0	1	0	0	0	0	1	0	1	0	1	0	3	0	1	0	0	1	0	0	0	1	0	0	0	1	0	0	1	0	0	1	1	0
4282500000	0	0	1	0	0	0	0	0	0	0	0	0	0	0	0	0	0	2	0	0	0	1	0	1	0	1	1	1	1	0	3	0	0	1	0	0	0	0	0	0	0	2	0	0	0	0	0	0	0
4285000000	0	2	1	0	0	0	0	0	0	0	0	0	0	0	0	0	0	0	0	0	0	0	0	0	0	0	0	0	1	0	1	0	2	2	1	1	0	0	0	0	2	0	0	0	0	0	0	0	1
4287500000	0	0	0	1	1	0	0	0	0	0	0	0	0	0	0	0	0	0	3	0	0	2	1	3	0	1	0	0	0	0	0	0	0	0	2	0	0	0	0	0	0	0	0	0	1	0	0	1	0
4290000000	0	0	0	0	1	1	0	0	0	0	0	0	0	0	0	0	0	0	1	0	1	0	0	0	0	0	0	0	0	1	3	0	1	0	0	0	0	0	0	2	0	0	0	1	0	1	1	0	0
4292500000	1	1	0	0	0	0	0	0	0	0	0	0	0	0	0	0	1	0	0	1	0	0	2	1	1	1	0	0	1	0	0	0	1	0	0	1	0	2	1	0	1	0	0	0	0	0	0	4	0
4295000000	0	0	0	0	0	0	0	0	0	0	0	2	0	0	0	0	0	1	0	0	0	0	0	1	0	0	0	0	0	0	0	1	0	0	1	0	5	0	1	0	0	1	0	0	0	1	1	0	0
4297500000	0	0	0	0	0	0	0	0	0	0	0	0	0	0	0	0	0	1	0	0	0	2	1	1	0	0	0	0	0	0	1	0	0	0	0	2	0	0	1	0	1	0	0	0	0	1	1	0	2
4300000000	0	0	0	1	0	0	0	0	0	0	0	0	0	1	0	0	0	2	0	0	0	0	0	0	0	0	0	1	1	0	0	0	0	1	0	0	0	1	1	0	0	0	0	2	0	0	0	2	1
4302500000	0	0	0	1	0	0	0	0	0	0	0	0	0	0	0	0	0	0	0	0	0	2	1	0	0	1	0	0	0	1	0	0	0	0	0	1	0	0	0	0	0	0	1	0	0	0	0	1	0
4305000000	0	0	0	0	1	0	0	0	1	0	0	1	0	1	0	0	0	0	0	1	1	0	0	2	0	0	0	0	0	0	1	0	0	0	0	0	0	0	0	0	2	0	1	0	0	2	0	0	1
4307500000	0	1	0	2	0	0	0	0	0	0	0	0	0	0	0	0	0	0	0	0	0	0	1	0	0	0	0	0	0	0	0	0	0	0	2	0	0	1	0	0	0	0	0	0	2	2	0	2	0
4310000000	0	0	0	0	0	0	0	0	0	1	0	1	0	1	0	0	1	0	0	1	0	0	0	0	2	0	0	0	0	0	0	0	0	0	0	0	1	0	0	0	0	0	1	1	1	0	0	2	1
4312500000	0	0	0	0	0	0	0	0	0	0	0	0	0	0	1	0	0	1	0	0	0	0	0	0	1	0	0	0	0	0	0	0	0	0	0	1	0	1	0	0	0	0	0	0	0	0	0	0	0
4315000000	0	0	1	0	0	0	0	0	0	0	0	1	0	0	0	0	1	0	0	0	1	4	1	3	2	0	0	0	0	1	0	0	0	0	0	1	0	1	0	0	0	0	2	0	0	0	0	0	1
4317500000	0	0	0	0	0	0	0	0	0	0	0	0	0	0	0	0	0	0	0	0	0	0	0	0	1	0	0	0	0	0	0	0	0	0	0	0	0	1	0	0	0	0	0	0	0	1	0	0	0
4320000000	3	0	0	0	0	0	0	0	1	0	0	0	0	0	0	0	0	0	0	1	0	0	1	0	0	0	0	2	0	0	0	0	1	0	0	0	0	0	2	0	1	0	0	0	0	0	1	1	1
4322500000	1	0	1	0	1	0	0	0	0	0	0	0	1	1	1	0	0	0	1	0	1	1	0	0	0	0	0	0	0	1	0	1	0	1	0	2	1	0	0	0	0	0	0	0	0	0	1	0	0
4325000000	0	0	0	0	0	0	1	0	0	0	0	0	0	0	0	0	1	0	1	0	0	1	1	0	0	1	3	1	0	1	0	2	0	0	0	0	0	0	0	0	1	1	0	0	0	0	0	0	1
4327500000	1	1	1	0	0	0	0	0	0	0	0	0	0	0	0	0	0	1	1	1	0	1	0	0	0	0	0	1	0	0	0	1	0	0	0	1	1	1	0	1	0	0	1	0	1	0	1	0	0
4330000000	1	0	0	0	0	0	0	0	1	0	0	1	0	1	1	0	1	0	0	0	0	1	1	0	1	2	1	0	1	2	0	0	0	0	0	0	0	0	0	1	1	1	0	0	0	0	0	0	1
4332500000	0	1	0	0	0	0	1	0	0	2	0	0	0	0	0	0	0	0	0	0	0	0	0	2	0	1	2	0	1	0	0	1	0	0	0	0	1	0	0	1	0	1	5	0	0	0	0	0	0
4335000000	0	0	0	0	0	0	0	0	0	0	0	0	1	1	0	0	1	0	0	0	1	0	0	0	1	0	0	0	0	0	1	0	0	0	1	0	1	0	1	0	0	0	0	0	0	0	1	0	0
4337500000	0	1	0	0	0	0	0	0	0	0	0	0	0	0	0	0	0	0	0	0	0	0	0	0	0	1	0	1	0	0	1	0	0	0	0	1	0	0	0	0	2	0	0	0	0	0	0	0	0
4340000000	0	1	0	1	0	1	0	0	0	0	0	0	0	0	0	0	0	1	0	0	1	0	1	0	0	0	0	1	1	1	0	1	1	0	0	0	1	0	0	0	0	0	0	0	0	0	3	1	0
4342500000	0	0	0	0	0	0	0	1	0	0	0	0	0	0	0	0	0	0	1	0	0	2	0	0	1	0	0	0	0	0	1	0	1	0	0	0	0	0	2	0	1	0	2	0	1	0	0	0	0
4345000000	1	0	2	0	0	0	0	0	0	1	0	0	0	2	0	0	1	0	1	0	1	0	0	1	0	0	0	0	0	0	0	0	0	0	0	0	0	0	1	0	0	0	0	1	0	0	0	0	0
4347500000	1	2	1	0	0	0	0	0	1	0	0	1	1	0	0	1	0	0	0	0	1	0	0	0	0	1	1	0	0	0	0	0	0	1	0	0	0	0	0	2	0	1	4	0	0	0	0	0	1
4350000000	1	0	0	0	0	0	0	0	0	0	0	2	0	1	1	0	0	0	0	2	1	0	1	0	0	0	1	0	0	0	0	0	0	0	1	0	0	0	1	0	0	0	1	0	0	0	1	1	0
4352500000	1	0	0	0	2	0	0	0	0	0	0	0	0	1	0	0	0	0	0	0	0	1	0	0	0	0	0	0	0	1	0	0	1	0	0	0	1	0	0	1	0	1	1	0	0	1	0	0	0
4355000000	0	0	0	0	1	1	0	0	0	1	0	0	0	0	0	0	0	0	0	1	1	0	2	0	1	1	0	0	0	0	1	0	0	0	1	0	0	2	0	1	0	0	0	0	0	0	0	0	1
4357500000	0	0	0	1	0	0	0	0	1	0	1	0	0	0	0	0	0	1	1	2	0	1	1	0	0	0	1	0	0	0	0	0	0	1	0	0	0	0	0	0	0	0	0	0	1	0	0	0	0
4360000000	0	0	0	0	0	0	0	0	1	0	0	0	0	0	0	0	1	1	0	1	0	0	0	1	0	0	1	0	0	0	1	0	0	0	2	0	0	0	0	2	0	0	0	0	1	0	1	0	0
4362500000	1	0	0	0	1	0	0	0	0	0	0	0	2	0	1	1	0	0	0	0	0	0	0	0	1	0	0	0	0	0	0	0	0	0	0	1	0	0	0	0	1	1	0	0	2	0	1	0	0
4365000000	0	0	0	0	0	0	0	0	0	0	1	0	0	0	0	0	0	1	0	0	0	1	0	0	1	1	0	1	0	0	0	0	0	1	1	1	0	0	0	1	1	1	0	0	0	0	0	0	0
4367500000	0	0	1	0	0	0	0	0	1	0	0	0	0	0	1	0	0	1	3	0	0	0	1	0	0	0	0	0	1	2	0	0	1	0	0	1	1	0	0	2	0	0	0	0	0	0	0	0	0
4370000000	1	0	0	0	1	0	0	0	0	0	0	0	0	2	0	0	1	1	1	0	0	0	1	0	0	1	0	0	1	1	0	0	0	0	0	1	0	0	0	0	0	0	0	0	0	0	0	0	0
4372500000	1	0	0	0	0	1	1	0	1	0	0	0	0	0	0	0	0	2	0	1	0	0	0	0	1	0	0	0	0	2	0	0	0	0	0	0	0	0	0	1	0	0	0	1	1	0	0	0	0
4375000000	0	0	0	0	0	0	0	0	1	0	0	0	0	0	0	0	0	0	0	0	0	0	0	0	0	1	0	0	0	0	1	0	0	0	0	1	0	0	0	0	0	0	0	0	0	0	0	1	0
4377500000	1	0	0	0	0	1	0	0	0	0	0	0	0	1	0	0	2	1	0	1	0	0	1	0	1	0	0	1	0	1	0	0	0	0	0	0	0	2	0	0	0	0	0	0	0	0	0	0	3
4380000000	0	0	0	0	0	0	0	0	0	0	0	0	0	0	0	0	0	1	0	0	0	0	0	2	0	0	0	0	0	0	0	0	0	0	0	0	1	1	0	1	2	1	0	0	0	1	0	0	1
4382500000	1	1	0	0	0	1	1	0	0	0	0	0	0	0	0	0	0	0	0	0	1	2	0	0	0	0	0	1	0	0	1	1	0	0	1	0	0	0	0	1	0	0	1	2	0	0	0	0	0
4385000000	0	0	0	0	2	0	1	1	0	0	0	0	0	0	0	1	0	0	0	0	0	0	0	0	0	1	0	0	0	0	1	1	1	0	0	0	0	1	1	1	1	0	2	2	2	0	0	0	1
4387500000	0	0	0	1	0	0	0	0	0	0	2	1	0	0	1	0	0	0	0	0	0	0	1	0	1	1	0	0	0	0	0	0	1	0	0	0	2	1	0	1	0	2	0	0	0	0	0	2	0
4390000000	0	0	0	0	0	0	0	0	0	0	0	0	0	0	0	0	0	0	0	1	0	0	1	0	0	0	0	0	1	0	0	0	0	1	0	1	0	1	0	0	0	0	1	1	0	0	0	2	0
4392500000	0	1	0	0	0	0	0	0	0	0	0	0	0	0	0	0	0	0	0	0	0	1	2	1	1	1	0	0	0	0	0	0	0	0	0	0	0	3	0	0	0	0	0	0	0	0	0	0	0
4395000000	1	0	0	0	0	0	0	0	0	0	0	0	0	1	0	0	0	0	0	0	0	0	3	0	1	1	0	0	1	2	0	0	0	0	0	0	0	0	0	0	0	1	2	0	1	0	0	0	0
4397500000	0	0	0	1	0	0	1	0	0	0	0	2	0	0	1	0	0	1	0	0	0	0	0	1	0	1	1	1	0	1	0	0	0	0	0	0	2	0	1	0	0	1	1	0	1	0	0	0	0
4400000000	0	0	1	0	1	1	0	0	0	1	0	1	0	0	0	1	0	0	0	0	0	0	0	2	0	0	0	1	1	0	0	0	0	0	1	0	0	1	0	0	0	1	0	0	0	1	0	3	0
4402500000	1	1	0	0	0	0	0	0	0	0	0	0	0	0	0	0	0	1	0	0	0	0	0	0	0	1	1	0	1	0	0	1	0	1	0	0	1	0	0	0	0	1	0	0	0	0	1	1	1
4405000000	0	0	0	0	1	0	0	1	0	0	0	0	0	0	0	0	0	0	1	0	1	0	1	2	1	0	0	2	0	0	1	0	0	0	0	0	1	0	1	0	0	0	1	0	1	0	0	0	0
4407500000	1	0	1	0	0	0	0	1	0	0	0	0	0	0	0	0	0	0	0	0	0	0	1	0	1	0	0	0	3	0	0	2	3	0	0	1	0	0	0	0	0	2	1	0	0	0	0	1	1
4410000000	0	2	0	0	0	0	0	0	1	0	0	0	1	0	0	0	0	0	0	0	0	0	0	0	1	0	3	0	0	0	0	0	0	0	0	0	1	1	0	0	0	0	0	0	0	1	0	0	1
4412500000	0	0	0	0	0	0	0	0	0	0	0	0	0	0	0	0	0	0	0	0	0	0	0	0	0	1	0	0	2	0	1	0	2	0	0	1	0	0	0	1	0	0	0	0	1	0	1	0	1
4415000000	0	2	1	0	0	0	0	0	2	0	0	0	0	0	0	3	0	0	0	0	0	0	0	1	1	2	1	0	0	0	0	0	0	0	0	0	0	0	1	0	0	1	1	0	0	1	0	0	0
4417500000	0	1	0	0	0	0	2	1	0	0	0	0	0	0	0	0	0	0	0	0	0	0	0	2	1	0	0	1	0	0	0	0	0	0	1	0	1	3	0	1	2	0	0	0	0	0	1	1	0
4420000000	0	0	0	0	0	0	0	0	0	0	0	0	0	0	0	6	0	0	0	0	0	1	1	0	0	1	1	0	1	0	0	0	0	0	1	0	0	0	0	0	2	0	1	0	1	0	0	1	0
4422500000	0	0	1	0	0	0	0	0	0	0	0	2	1	0	1	0	0	1	0	0	0	0	0	4	0	0	1	0	0	0	1	0	1	0	0	0	1	0	0	0	0	1	0	0	1	1	0	0	1
4425000000	1	0	1	0	1	1	0	0	0	0	0	0	1	0	0	0	0	0	0	0	0	0	0	0	0	0	0	3	0	0	0	1	0	0	0	2	1	0	2	0	0	0	0	0	0	1	0	0	1
4427500000	1	1	0	0	0	0	0	0	0	0	0	0	0	0	0	0	0	0	1	0	0	2	0	1	0	0	0	0	0	0	0	0	0	2	0	0	1	1	1	0	1	0	0	1	0	0	0	0	0
4430000000	0	0	0	0	0	0	0	0	0	0	0	1	1	0	0	0	1	0	1	2	1	0	2	0	0	1	0	0	1	1	0	1	0	0	0	0	0	0	0	0	1	0	0	1	2	0	1	0	0
4432500000	0	0	0	0	0	0	0	0	0	0	0	0	0	0	0	1	1	0	0	1	0	0	0	0	0	0	1	0	0	1	0	0	0	0	1	0	0	0	1	1	0	0	1	2	0	0	0	0	0
4435000000	0	0	0	0	0	1	0	0	0	0	1	0	0	0	0	0	0	0	0	0	0	0	1	0	0	0	2	0	1	0	0	0	1	1	2	0	0	0	1	0	0	0	1	2	0	0	0	0	0
4437500000	0	0	0	2	1	0	0	0	1	0	0	0	0	0	0	0	0	0	1	0	1	0	0	0	1	0	0	0	0	2	0	0	0	0	2	1	0	1	0	0	0	0	0	0	1	0	1	0	0
4440000000	0	0	0	0	0	0	1	0	1	0	0	0	0	1	0	0	0	1	0	1	0	0	0	0	0	1	0	0	0	1	0	0	0	0	0	0	0	1	0	1	0	1	0	0	0	1	2	1	1
4442500000	2	1	1	0	0	0	1	0	0	1	0	0	0	0	0	0	0	1	0	0	0	0	0	1	0	0	0	2	0	0	0	3	0	0	0	0	1	3	0	0	1	0	0	0	0	1	2	0	0
4445000000	0	0	0	0	0	0	0	0	0	0	0	0	0	2	0	0	0	1	0	0	0	0	1	0	0	2	0	0	0	0	1	0	0	0	0	1	0	1	0	0	1	0	2	0	1	2	0	1	0
4447500000	0	0	0	0	1	1	1	0	0	0	0	1	1	0	0	0	1	1	1	0	0	0	0	1	0	3	0	0	0	0	1	1	0	0	2	0	1	0	0	1	0	0	0	0	0	1	0	0	0
4450000000	0	0	0	0	0	0	0	0	0	0	0	0	0	0	0	2	0	0	0	1	1	1	0	1	0	0	2	0	0	0	0	0	0	2	0	0	1	2	0	0	0	0	1	0	0	0	0	1	0
4452500000	0	1	0	0	0	1	0	0	0	0	0	0	0	0	2	0	0	0	0	0	0	0	1	0	0	0	1	0	0	1	0	0	0	0	0	0	0	0	1	0	0	1	3	0	0	0	0	1	0
4455000000	0	0	0	0	0	0	0	0	0	0	0	0	1	0	0	0	1	0	0	1	0	0	1	0	0	0	0	0	0	1	0	0	0	0	1	1	0	2	0	0	0	1	0	0	1	1	0	0	1
4457500000	0	0	0	0	0	0	0	0	0	0	1	1	1	0	0	0	0	0	0	1	0	0	4	0	0	0	0	0	1	0	0	1	0	0	0	0	0	0	2	0	0	0	0	1	0	0	0	0	0
4460000000	0	0	0	0	1	1	0	0	0	1	0	1	0	0	0	0	0	0	0	0	1	0	0	0	2	0	0	0	0	1	0	1	2	1	0	0	0	1	0	0	1	0	0	0	0	0	0	0	0
4462500000	0	0	0	0	0	0	0	0	0	0	0	0	0	0	0	0	0	0	1	0	0	0	0	0	0	0	0	1	2	0	0	0	0	0	0	0	0	1	0	0	1	0	0	0	1	0	0	0	0
4465000000	0	1	1	3	0	0	0	0	0	0	0	0	1	0	0	0	0	0	0	0	0	1	0	1	0	0	1	0	0	0	0	0	1	0	0	0	1	1	0	2	2	0	2	1	0	0	0	0	0
4467500000	0	0	0	0	0	0	0	0	1	0	0	1	0	1	0	1	2	0	1	0	0	0	0	0	0	0	0	0	0	0	0	0	0	0	0	0	0	0	0	0	0	1	0	1	0	0	1	0	0
4470000000	1	1	0	0	0	0	0	0	0	0	0	0	0	0	0	0	0	0	0	0	1	0	1	0	0	2	0	0	1	0	1	1	0	1	0	2	1	0	0	0	0	0	0	0	0	0	0	0	0
4472500000	0	2	0	0	1	0	1	1	0	0	0	0	0	1	0	0	0	0	1	0	0	0	0	2	0	0	0	0	0	0	0	0	1	3	0	0	0	0	0	0	0	0	0	0	0	0	0	0	0
4475000000	0	1	0	1	0	0	0	0	0	0	0	2	0	0	0	0	0	0	1	2	0	0	1	2	0	0	0	0	2	0	1	0	1	0	0	2	0	0	0	0	1	0	0	0	0	0	0	1	0
4477500000	1	0	0	0	0	0	0	1	0	0	0	0	1	0	1	0	0	0	0	0	1	1	0	0	0	2	0	0	0	0	0	0	0	0	1	1	1	0	0	0	0	0	0	0	0	1	0	0	0
4480000000	0	1	1	0	0	0	1	0	0	0	0	0	0	0	0	0	0	0	1	0	1	0	0	0	0	0	1	0	0	0	0	0	0	1	0	0	0	0	0	0	1	0	0	0	1	0	0	0	0
4482500000	0	0	0	0	0	0	0	0	0	0	2	0	0	0	1	0	0	1	0	0	0	0	0	1	0	1	1	0	3	0	0	0	1	0	0	0	0	0	0	0	0	0	0	1	0	0	0	0	0
4485000000	0	0	1	0	0	0	0	0	0	0	0	0	0	0	0	0	0	1	1	0	1	0	0	2	0	0	0	0	0	0	0	0	0	0	0	0	0	0	1	0	0	0	0	1	0	0	0	0	0
4487500000	0	0	0	1	0	0	0	0	0	0	0	0	0	0	0	1	0	1	1	0	0	0	1	0	0	0	2	0	0	1	0	0	0	0	1	0	0	0	1	0	0	0	0	1	1	0	0	1	0
4490000000	0	1	0	0	0	1	0	0	0	0	1	0	1	0	0	0	0	0	0	0	0	1	0	0	0	1	0	0	1	0	0	0	0	0	1	1	0	0	0	0	0	2	0	0	0	0	1	0	0
4492500000	0	0	0	1	1	1	0	2	1	0	0	1	0	0	0	0	0	0	0	0	0	1	1	0	0	0	0	0	0	0	0	0	0	0	1	0	0	0	0	0	0	1	0	0	0	0	1	0	0
4495000000	0	1	0	0	1	0	0	0	0	0	0	0	0	0	0	0	0	1	1	0	0	1	0	1	0	0	1	0	2	1	0	0	0	2	0	0	1	1	0	0	0	0	0	0	0	0	0	0	0
4497500000	1	0	0	0	0	1	0	0	1	0	0	0	0	0	0	0	0	2	1	0	0	0	0	0	0	0	0	1	0	0	0	1	0	0	0	0	1	1	0	1	0	0	0	0	0	0	0	0	0
4500000000	0	0	0	0	0	0	0	0	0	0	1	0	0	0	0	0	0	0	0	0	0	0	0	0	0	0	0	0	0	0	0	0	1	1	0	0	0	1	0	0	0	0	0	0	0	1	0	0	1
4502500000	0	0	0	0	1	0	0	0	0	0	1	0	0	0	0	0	0	2	1	0	0	0	0	0	0	0	1	0	0	0	0	0	0	1	0	1	0	1	0	0	1	1	0	0	0	0	0	0	1
4505000000	0	0	0	0	0	0	0	0	0	0	0	0	0	0	0	0	0	0	0	2	0	0	0	0	1	0	0	1	0	1	0	0	1	1	0	0	0	0	1	0	0	0	0	0	0	0	0	0	0
4507500000	0	1	0	0	0	0	0	0	0	0	0	0	0	1	0	0	0	0	0	0	0	0	0	0	0	0	2	0	0	3	0	0	0	0	0	0	0	0	1	0	0	0	0	0	0	0	0	1	2
4510000000	0	0	0	0	0	0	0	0	1	0	1	0	0	0	1	0	0	1	0	1	1	1	0	0	0	0	2	0	0	0	0	0	0	0	0	0	0	2	1	0	0	0	0	0	0	0	0	1	1
4512500000	0	0	0	0	0	1	0	0	0	0	0	0	1	0	0	1	0	1	0	0	3	0	1	0	2	0	0	0	0	0	0	1	0	0	0	0	0	2	1	0	3	0	0	0	0	1	0	0	1
4515000000	0	0	0	0	1	0	0	0	1	0	0	0	0	0	0	1	0	0	0	0	0	2	0	0	0	1	0	0	0	1	0	0	0	0	0	0	1	0	0	1	0	0	0	1	0	1	3	0	0
4517500000	0	1	0	0	0	0	0	0	0	1	1	0	0	0	0	0	0	0	0	0	0	0	1	0	0	0	0	0	0	1	0	1	0	0	0	0	3	2	1	1	0	0	0	0	0	0	0	0	1
4520000000	0	0	0	0	0	0	0	0	0	0	0	0	0	0	0	0	0	0	0	0	0	1	0	0	1	0	0	0	0	0	0	0	0	0	0	0	0	1	0	0	2	0	0	0	0	0	0	0	0
4522500000	0	0	0	0	1	0	0	0	0	0	0	0	0	0	0	0	0	0	0	1	0	0	0	0	0	1	0	1	0	0	0	0	1	0	0	0	0	0	0	0	0	0	0	0	0	0	0	0	0
4525000000	1	0	0	0	1	0	0	0	0	0	0	0	0	0	0	0	0	0	0	0	0	1	0	0	0	0	1	0	0	0	0	0	0	0	1	0	0	0	0	0	0	1	0	0	0	0	0	0	0
4527500000	0	1	0	0	0	0	0	1	0	0	0	0	0	0	0	0	0	1	0	0	2	1	0	2	1	0	0	2	0	0	1	2	0	0	0	0	1	0	0	0	1	0	1	0	1	0	0	0	2
4530000000	0	1	1	0	0	1	0	0	0	0	0	0	0	0	0	0	0	0	0	1	0	0	0	0	0	4	0	0	0	0	1	0	0	1	0	0	1	1	0	0	0	0	0	0	0	1	1	1	0
4532500000	0	1	0	1	1	0	0	0	0	0	1	0	0	0	0	0	0	0	0	0	0	2	0	1	0	0	0	0	1	1	0	0	0	0	1	0	0	1	0	0	0	0	0	0	0	0	0	0	0
4535000000	0	0	0	0	0	0	0	0	0	0	0	1	0	0	0	0	0	0	0	0	0	1	0	0	0	0	0	0	0	1	0	0	0	1	1	1	0	0	1	0	2	0	0	0	1	1	0	0	0
4537500000	0	0	0	1	0	0	0	1	0	0	0	0	0	0	0	0	0	0	0	0	0	1	1	0	0	1	2	0	0	0	1	1	0	1	0	0	0	1	0	2	0	1	0	1	0	0	0	0	0
4540000000	0	1	0	0	0	0	1	0	0	0	0	0	0	0	0	0	1	0	0	0	0	0	0	0	0	1	2	1	0	1	0	0	0	1	0	0	0	0	0	0	0	0	0	0	0	0	0	0	0
4542500000	2	0	0	0	0	1	0	0	1	0	0	0	0	0	1	0	1	1	1	0	3	0	0	0	0	0	0	1	1	1	1	0	0	0	1	0	1	1	0	0	0	0	1	0	0	0	0	0	2
4545000000	0	1	0	0	1	0	0	0	0	0	1	0	0	0	0	0	0	0	0	0	0	0	0	0	0	0	1	0	1	2	0	0	0	0	0	0	0	0	0	2	3	0	1	1	0	1	0	0	0
4547500000	0	1	0	0	0	0	0	0	0	0	0	1	0	0	1	0	0	0	3	0	0	0	0	0	1	0	0	0	0	0	0	0	0	0	0	0	0	1	1	0	0	0	0	1	0	1	0	0	1
4550000000	0	0	1	0	0	0	0	0	0	0	1	0	0	0	0	0	0	0	0	0	0	0	1	2	2	1	0	0	0	0	0	0	1	0	0	0	3	0	0	0	1	0	1	0	0	0	1	0	1
4552500000	0	0	0	0	0	0	0	0	0	0	0	0	0	0	0	0	0	0	1	0	0	0	0	0	1	0	0	1	0	0	0	0	1	0	0	0	0	1	0	0	0	1	0	0	1	0	0	1	0
4555000000	0	1	0	0	0	0	0	1	0	0	0	0	0	0	0	1	0	0	0	0	0	0	0	0	0	2	0	0	0	1	0	1	0	0	0	0	0	0	1	0	0	0	0	0	0	0	1	0	0
4557500000	0	0	0	0	0	0	0	0	0	0	0	0	0	0	0	0	0	0	0	1	0	0	0	1	1	0	0	0	0	0	0	0	0	1	0	1	0	1	0	0	1	0	1	1	0	0	0	1	0
4560000000	0	0	0	0	2	0	0	0	0	0	1	0	0	0	0	0	1	0	0	1	0	1	0	0	0	0	1	0	1	0	0	1	0	0	0	0	1	0	0	0	2	0	0	0	0	0	1	0	1
4562500000	0	1	0	1	0	0	0	0	0	0	0	0	0	0	0	0	0	1	0	0	0	0	0	1	0	1	0	0	0	0	0	0	0	0	0	0	0	0	0	0	1	0	0	2	0	0	0	0	0
4565000000	0	0	0	0	0	0	0	1	0	0	0	0	2	0	0	0	2	0	1	0	1	1	0	2	1	0	0	1	0	0	0	0	0	0	0	0	2	0	0	1	0	0	0	0	0	0	0	0	1
4567500000	0	0	0	0	0	0	2	0	0	0	0	0	1	0	0	0	0	0	1	0	1	1	0	0	0	1	1	0	0	0	0	1	0	0	0	0	1	0	0	1	0	0	0	0	1	0	0	0	0
4570000000	0	1	0	0	0	0	0	0	0	0	0	0	0	0	0	0	0	0	0	0	0	0	0	1	0	0	0	0	2	0	0	0	0	0	0	0	2	0	0	1	0	0	0	0	0	0	0	1	0
4572500000	0	0	0	0	0	0	0	0	0	0	0	0	0	1	0	0	0	0	0	3	0	0	1	0	1	0	0	0	1	0	0	0	0	0	0	0	0	0	0	0	0	0	1	0	0	0	0	0	0
4575000000	0	1	0	0	0	0	0	0	0	0	0	0	0	0	0	0	0	0	0	0	0	0	0	0	1	0	0	0	1	0	0	1	0	0	0	0	0	0	0	0	0	0	0	0	0	0	0	0	0
4577500000	0	0	0	1	0	0	0	0	1	0	0	0	0	0	2	0	0	0	0	0	0	0	1	0	0	1	0	1	1	0	1	0	0	1	1	1	1	0	0	0	0	1	0	0	1	0	0	0	0
4580000000	0	0	0	1	0	0	0	0	0	0	0	0	0	0	1	0	0	0	1	0	0	1	0	0	1	0	1	0	1	1	0	0	0	1	1	1	1	2	0	0	2	1	0	0	0	0	0	0	0
4582500000	0	0	0	0	1	0	0	0	1	0	0	0	0	0	0	0	1	0	1	3	0	1	0	0	0	0	0	0	0	0	1	1	0	0	1	0	0	0	0	0	0	0	0	2	0	2	0	0	0
4585000000	0	0	0	0	0	0	0	0	0	0	0	0	0	0	0	0	0	1	1	1	0	0	0	3	0	0	0	0	4	0	0	0	1	0	0	0	0	0	1	0	0	0	0	0	0	0	0	0	1
4587500000	1	0	0	0	0	0	0	0	0	1	0	0	1	0	0	0	0	0	0	0	0	0	0	0	0	0	0	0	0	0	1	0	0	1	0	0	1	1	0	0	0	0	1	1	0	0	0	1	2
4590000000	1	0	0	2	0	0	0	0	0	0	1	0	1	0	0	0	0	0	0	0	0	1	0	0	3	0	1	0	1	0	0	0	1	0	1	0	0	1	0	0	1	0	0	1	0	0	0	1	0
4592500000	0	0	0	0	2	0	0	0	0	0	0	0	1	0	0	1	0	0	0	0	0	0	0	0	1	0	0	0	0	0	0	0	0	0	0	1	0	0	0	0	0	0	0	0	0	0	0	0	1
4595000000	1	1	2	0	0	0	0	0	0	0	0	0	0	0	0	0	0	0	0	0	0	1	0	1	0	1	0	0	0	0	1	1	0	1	0	1	0	0	0	1	1	2	3	0	0	1	0	0	0
4597500000	0	0	0	0	0	1	1	0	0	0	0	1	0	0	0	0	0	0	0	0	0	0	0	2	1	1	0	0	1	0	0	0	0	0	0	0	0	0	0	1	0	0	0	1	0	0	1	0	0
4600000000	0	0	0	0	0	0	0	0	0	0	0	0	0	0	0	0	0	0	0	0	0	0	0	1	0	1	2	0	0	0	0	0	0	0	0	0	1	2	0	0	0	0	0	0	1	0	1	1	0
4602500000	0	1	0	0	0	0	0	0	0	0	0	0	0	0	0	0	0	0	0	0	3	0	0	0	0	0	0	0	0	0	0	0	0	0	0	0	0	0	0	0	0	0	1	0	0	0	0	0	0
4605000000	0	0	0	0	0	0	0	0	0	1	0	0	0	0	0	0	0	0	0	0	0	0	1	1	0	0	0	1	0	1	0	0	0	0	0	0	1	1	0	0	0	0	0	0	0	1	0	1	0
4607500000	1	1	0	0	0	0	0	0	0	1	0	0	0	0	0	0	0	0	0	0	0	0	0	0	1	0	0	0	0	1	0	0	0	1	0	0	0	3	0	0	0	0	0	0	0	1	0	1	0
4610000000	1	0	0	0	1	0	0	0	0	0	0	0	0	0	1	0	3	0	0	1	0	0	0	1	0	0	0	0	0	0	0	1	0	0	2	0	0	1	0	1	0	1	1	0	1	0	0	1	0
4612500000	0	1	0	0	0	0	0	0	0	0	0	0	0	0	0	0	0	2	0	0	0	0	0	0	0	2	0	0	0	0	0	0	0	0	0	0	0	2	0	0	1	0	1	0	0	0	0	0	0
4615000000	2	0	1	0	0	0	1	0	0	1	0	1	0	0	0	0	0	0	0	0	0	0	0	0	1	0	0	0	0	0	0	1	0	0	1	0	2	1	0	0	0	0	1	0	0	0	1	0	0
4617500000	0	0	0	1	0	0	0	1	0	0	1	0	0	2	0	0	0	0	0	1	0	0	0	1	0	0	2	0	0	1	0	0	0	0	1	1	0	1	0	1	3	0	1	0	0	2	1	0	0
4620000000	0	1	0	0	0	0	0	0	0	0	0	1	0	0	0	0	0	0	1	0	0	0	0	2	0	0	2	1	0	0	0	0	0	0	0	0	0	0	0	0	0	1	0	0	0	0	0	0	0
4622500000	0	0	1	0	0	0	0	0	0	1	0	0	0	0	0	1	0	1	0	0	0	1	0	0	0	1	1	0	0	0	1	1	1	0	0	0	0	0	0	0	0	0	1	0	0	0	0	0	0
4625000000	0	0	0	0	0	0	0	0	0	0	0	0	0	0	1	0	0	0	0	0	0	0	1	1	2	0	0	2	0	1	0	0	0	0	0	1	1	0	0	0	0	0	0	1	0	0	1	0	0
4627500000	1	1	0	0	0	0	2	0	0	0	0	0	0	1	0	0	0	0	0	0	0	0	0	0	1	0	2	0	0	1	1	0	0	0	0	0	1	0	0	1	0	1	2	0	0	0	0	0	0
4630000000	0	0	0	1	0	0	0	0	0	0	0	0	0	0	0	0	0	0	1	0	0	0	0	0	0	0	1	0	0	2	0	0	0	0	0	0	0	1	0	1	0	0	5	0	0	0	0	0	0
4632500000	0	0	0	0	0	0	0	0	0	0	1	0	0	0	0	0	0	0	0	0	0	0	0	0	0	0	0	0	0	0	0	0	1	0	0	2	1	1	1	0	0	0	0	0	0	1	1	0	0
4635000000	0	0	1	0	0	0	0	1	0	0	0	0	1	0	0	0	0	0	0	1	2	0	1	0	0	2	0	1	0	0	0	0	1	0	0	0	2	0	0	1	0	1	0	2	0	1	0	1	0
4637500000	0	0	0	0	0	0	0	0	0	0	0	0	0	0	0	0	0	0	0	0	0	0	0	0	0	0	0	0	0	0	0	1	0	0	0	0	0	0	0	0	1	0	0	0	1	0	0	0	0
4640000000	0	0	0	0	0	0	0	0	0	0	0	0	1	0	0	0	0	0	0	1	0	1	1	0	0	0	0	0	0	1	0	0	0	0	0	0	1	0	0	0	1	0	0	0	0	1	1	0	0
4642500000	0	0	0	1	0	0	0	1	0	0	1	0	0	0	0	0	0	0	0	0	1	0	0	1	1	0	0	1	0	0	0	1	0	0	0	0	0	0	0	1	0	0	1	0	0	0	0	0	2
4645000000	0	0	0	0	0	0	0	1	0	0	0	0	1	0	0	0	0	0	0	0	0	0	1	1	0	0	2	0	1	0	0	0	0	0	0	0	0	0	1	0	0	0	1	0	0	0	0	0	0
4647500000	0	0	1	0	0	0	0	0	0	0	1	0	0	0	0	0	0	2	0	0	0	1	2	0	1	0	1	0	0	0	0	1	0	0	0	0	2	0	1	0	0	3	0	0	0	1	0	0	1
4650000000	0	0	0	0	0	0	0	1	0	0	0	0	0	0	0	0	0	0	0	0	1	0	1	2	0	4	0	2	0	0	0	0	0	0	1	0	0	0	0	1	0	0	2	0	0	2	2	0	1
4652500000	0	0	0	0	0	0	0	0	0	0	0	0	0	0	0	0	0	0	1	0	0	0	0	0	0	0	0	0	0	0	4	0	1	0	0	2	0	1	0	0	0	0	1	0	2	0	0	0	0
4655000000	0	0	1	0	0	0	0	0	0	0	0	1	0	0	0	0	0	0	0	0	0	0	0	0	0	0	0	0	0	1	1	0	0	0	0	1	0	0	2	0	0	0	0	0	0	0	0	1	0
4657500000	0	1	0	0	0	1	0	0	0	0	0	0	0	0	0	0	1	1	0	0	0	0	0	1	1	1	0	0	1	0	0	0	1	0	0	1	1	0	0	0	1	0	0	1	0	0	0	0	0
4660000000	0	0	0	0	0	0	0	0	0	0	0	0	0	0	0	0	0	0	0	0	0	0	0	0	1	1	0	0	1	0	2	1	1	1	0	0	0	0	0	1	0	0	0	0	0	0	1	0	0
4662500000	1	0	0	0	1	0	0	0	0	1	0	0	0	0	1	0	0	0	1	0	0	0	0	1	0	0	0	0	0	2	0	2	0	0	0	0	1	1	0	0	0	0	0	0	1	0	0	0	0
4665000000	0	1	0	0	0	0	0	1	0	0	2	0	0	0	0	1	1	0	0	0	0	0	0	0	0	0	0	0	0	0	1	0	0	0	0	0	2	0	1	0	0	1	0	1	1	1	1	0	0
4667500000	1	1	0	0	0	0	1	0	0	1	0	0	0	0	0	0	0	0	0	0	0	0	0	1	1	1	1	0	0	0	1	0	0	0	1	0	1	1	3	0	1	0	0	0	0	0	0	0	1
4670000000	0	0	0	0	0	0	0	0	0	0	1	0	0	0	1	0	0	1	0	2	0	0	0	2	0	1	0	0	0	1	0	0	0	0	0	0	2	1	0	1	0	1	0	1	1	0	0	1	0
4672500000	0	0	0	0	0	1	0	0	0	0	0	0	0	0	0	0	0	0	0	0	1	0	2	0	0	0	2	2	0	0	0	0	2	0	0	0	2	1	1	0	0	0	0	0	0	0	0	0	0
4675000000	0	0	0	0	0	0	0	0	0	0	0	0	0	0	0	2	0	1	1	0	1	0	1	0	0	0	1	0	0	0	0	0	0	0	0	0	0	0	0	0	0	0	0	0	0	0	0	2	0
4677500000	1	0	0	0	0	0	0	0	0	1	0	0	0	0	0	0	0	0	0	1	1	1	0	0	0	1	0	1	0	0	0	0	0	0	1	0	0	1	1	0	0	0	0	0	0	0	1	1	0
4680000000	1	1	0	0	0	0	0	0	0	0	0	0	0	0	0	0	0	1	0	0	0	0	1	0	0	0	0	0	0	0	0	0	0	0	0	0	0	0	0	0	0	0	0	0	0	0	1	0	0
4682500000	1	0	0	0	0	0	0	0	0	0	0	0	1	0	1	0	0	0	0	0	1	0	0	0	0	0	0	0	0	0	0	1	0	0	0	0	2	1	0	0	0	0	0	0	0	0	0	0	0
4685000000	2	1	0	0	0	0	0	0	1	0	0	0	0	0	0	0	0	0	0	0	0	0	1	1	0	0	0	1	1	0	0	0	0	1	0	0	0	0	1	0	1	0	0	0	0	1	0	0	0
4687500000	0	0	0	0	2	1	0	0	2	0	0	0	1	0	0	2	0	0	0	0	0	0	0	0	0	0	0	1	1	0	1	0	0	0	0	0	0	0	0	0	0	0	0	0	0	0	0	0	0
4690000000	0	0	0	0	0	0	0	0	0	0	0	0	0	0	0	0	0	0	0	0	0	0	0	0	0	1	1	0	0	0	0	2	1	0	0	0	3	1	0	0	0	0	0	0	0	0	0	0	0
4692500000	1	0	0	0	0	0	0	0	1	0	0	0	0	0	1	1	0	0	0	0	1	0	0	1	0	0	1	1	0	1	0	2	0	0	0	0	2	0	0	1	0	3	0	0	0	0	0	0	0
4695000000	0	1	0	0	0	0	0	0	0	0	0	0	0	0	0	0	0	0	0	2	0	0	0	0	0	0	0	0	0	0	3	0	0	1	0	1	0	0	0	0	2	0	0	0	0	1	0	0	0
4697500000	2	1	2	0	0	1	0	0	0	0	0	0	0	1	0	0	0	0	0	0	0	0	0	0	0	0	0	0	0	0	0	0	0	1	1	0	0	1	1	0	0	0	0	0	0	1	0	0	0
4700000000	0	0	0	0	0	0	0	0	0	0	0	0	1	0	0	0	0	0	1	0	1	0	0	2	0	0	0	0	0	0	1	0	0	0	0	0	0	3	0	0	0	0	0	0	1	0	0	0	0
4702500000	0	0	0	0	0	1	0	0	0	0	0	0	0	0	1	0	0	0	0	0	0	0	1	0	0	0	0	1	0	0	1	1	0	0	0	0	1	2	0	0	1	0	1	0	0	0	1	1	0
4705000000	0	0	0	0	0	0	0	0	0	1	1	0	0	0	0	0	0	0	0	0	0	0	0	0	0	1	1	0	0	0	0	0	0	1	0	0	1	1	5	0	0	0	0	0	0	0	1	0	0
4707500000	0	1	0	0	0	0	0	0	1	0	0	0	0	0	1	0	1	0	0	0	0	0	0	0	2	1	0	0	3	0	0	0	1	0	0	1	1	0	0	1	0	1	0	0	0	0	0	0	0
4710000000	0	0	0	0	0	0	0	0	0	0	0	0	1	0	0	0	0	0	0	0	1	0	0	0	0	0	0	0	0	0	0	0	0	0	1	0	0	0	0	0	0	0	0	1	0	0	0	0	0
4712500000	0	1	0	0	0	0	0	1	0	1	0	0	0	0	0	0	0	0	0	0	0	0	1	0	0	1	0	0	0	0	0	0	0	0	0	0	3	0	0	0	1	0	0	0	1	1	0	0	0
4715000000	0	1	0	0	0	0	0	0	1	0	0	0	0	1	0	0	0	0	0	0	0	0	0	1	0	0	0	0	0	0	0	0	0	0	0	0	0	0	0	0	2	0	0	0	0	0	0	0	0
4717500000	1	0	0	0	1	0	0	0	0	0	1	0	0	0	0	0	0	0	1	0	0	0	0	0	0	2	1	0	0	1	0	0	1	0	0	0	1	0	0	0	1	1	0	0	0	0	0	0	0
4720000000	1	0	0	0	0	0	1	0	0	0	0	0	2	0	0	0	0	0	0	0	0	0	0	2	0	1	0	0	0	1	0	0	0	0	0	0	1	1	0	0	0	0	0	1	0	0	0	1	1
4722500000	0	0	1	0	0	0	0	0	0	1	0	0	0	0	0	0	0	0	0	0	0	0	1	0	1	1	1	0	0	0	0	0	2	0	0	2	0	0	0	0	0	0	1	1	0	0	0	1	0
4725000000	0	0	0	0	1	0	0	0	0	0	0	0	0	0	0	0	0	0	0	0	0	0	0	1	0	1	0	2	0	0	0	0	0	0	0	0	0	0	0	1	0	0	0	1	0	0	0	0	0
4727500000	0	0	1	0	0	0	2	1	0	0	0	0	1	0	0	0	0	0	0	0	0	0	0	0	0	1	0	0	0	0	0	0	0	0	0	0	0	1	0	0	0	0	0	0	0	0	0	0	0
4730000000	0	0	0	0	0	0	0	0	0	1	0	1	0	0	0	0	0	0	0	1	0	1	1	0	3	1	0	0	1	1	1	0	1	1	0	1	0	0	1	1	0	1	0	2	0	2	1	2	0
4732500000	1	1	0	0	0	0	0	0	0	0	0	0	0	0	0	0	0	0	1	0	0	0	0	0	1	1	0	0	0	0	1	0	0	0	0	0	1	0	0	0	0	0	0	0	0	0	0	0	0
4735000000	2	0	0	0	0	0	0	0	0	0	0	0	0	0	1	0	0	0	0	0	0	3	1	0	0	0	0	0	1	0	0	0	0	0	0	0	0	2	0	1	1	0	0	1	1	0	0	0	1
4737500000	0	2	0	1	0	0	0	0	0	0	0	0	1	0	0	0	0	0	0	0	2	0	0	0	2	0	1	0	0	0	1	0	0	1	0	0	1	0	1	0	1	0	0	0	0	3	0	0	0
4740000000	0	0	0	0	0	2	0	0	2	0	0	2	0	0	1	1	0	2	0	0	0	0	0	0	0	0	0	0	0	0	1	0	0	0	0	0	1	0	0	0	0	0	0	0	0	0	0	0	0
4742500000	0	0	0	0	0	0	0	0	0	0	0	0	0	0	0	0	1	0	1	1	1	0	0	0	0	0	1	0	0	0	0	0	1	0	0	0	0	0	0	1	1	0	1	1	0	1	0	1	1
4745000000	0	1	0	1	0	0	0	0	0	0	0	0	0	0	2	0	0	0	0	0	1	0	1	0	0	0	0	0	0	0	1	0	1	0	0	0	2	1	0	0	0	0	0	0	0	0	0	0	0
4747500000	2	0	0	0	0	0	1	0	0	0	1	1	0	0	0	0	0	0	0	0	0	0	0	1	0	0	1	1	1	0	0	0	1	0	0	1	0	2	0	0	0	0	0	0	2	0	0	2	0
4750000000	0	0	0	0	0	0	0	0	0	0	0	0	0	0	0	1	0	1	0	0	0	0	0	1	1	0	0	1	0	0	0	0	0	1	2	1	2	0	0	2	3	0	0	0	2	0	0	1	1
4752500000	1	0	0	0	0	0	0	0	0	0	0	0	1	0	1	0	0	1	0	0	0	0	0	0	0	1	0	0	1	0	0	2	0	1	0	0	0	2	0	2	1	0	0	1	0	0	0	0	0
4755000000	0	2	0	0	0	0	0	0	0	0	0	0	0	0	0	0	0	1	0	0	0	0	0	0	0	0	0	0	0	0	0	0	0	0	1	0	1	0	0	0	0	0	0	0	0	0	0	0	1
4757500000	1	0	0	0	0	0	0	0	0	0	0	0	0	0	2	0	0	0	0	0	0	0	0	0	1	0	0	0	0	0	0	0	0	0	0	0	0	0	0	2	0	1	0	1	1	0	0	4	0
4760000000	0	0	0	2	0	0	0	1	2	0	0	0	0	0	0	1	0	0	0	0	0	0	0	0	0	1	0	1	0	1	1	0	0	0	1	1	1	2	0	1	1	0	1	0	0	0	0	0	0
4762500000	0	0	0	0	0	0	0	0	2	0	0	0	0	0	0	0	0	0	0	0	0	0	0	1	1	0	0	0	0	0	0	0	1	0	0	0	1	1	0	0	0	1	0	0	0	0	0	0	0
4765000000	0	1	0	0	1	0	0	0	0	0	0	2	0	0	0	0	0	0	0	0	0	0	0	1	1	1	0	0	1	0	0	1	0	0	0	0	0	2	0	1	1	0	0	0	0	0	0	2	0
4767500000	0	0	0	0	0	0	0	0	0	0	0	0	1	0	0	0	0	0	0	0	0	0	0	0	0	0	0	0	0	1	0	0	1	0	0	0	1	0	0	0	0	0	0	0	0	0	0	0	0
4770000000	0	1	0	0	0	0	1	0	0	0	0	0	0	0	0	0	0	0	2	0	0	0	0	2	0	1	0	1	0	0	0	1	0	0	0	2	0	2	0	0	1	0	0	0	0	0	0	0	0
4772500000	0	0	0	0	0	0	0	0	0	0	0	0	1	0	0	0	0	0	0	0	0	0	0	1	0	0	0	0	0	1	0	2	0	0	0	0	2	0	0	0	0	1	0	0	0	0	0	3	0
4775000000	0	0	0	0	0	0	0	0	0	0	0	0	0	0	0	1	0	1	0	0	0	0	0	0	0	0	0	0	0	0	0	0	0	0	0	0	0	1	0	0	0	0	0	0	0	0	0	0	1
4777500000	0	0	0	0	0	0	0	0	0	0	0	0	0	0	0	0	0	0	1	0	0	0	0	0	0	0	0	1	1	0	0	1	1	0	0	0	0	2	1	1	0	1	0	0	0	0	1	0	0
4780000000	0	0	0	0	0	0	1	0	0	0	0	0	0	0	0	0	0	0	0	0	1	0	1	1	0	0	0	0	1	0	0	0	0	0	0	0	0	1	0	0	0	1	1	0	0	0	1	0	1
4782500000	0	3	0	0	0	1	0	1	0	0	0	0	0	0	0	0	0	0	0	0	0	1	0	0	1	0	0	1	0	0	1	0	0	0	0	1	0	0	0	0	0	0	0	0	0	0	0	0	1
4785000000	0	0	0	0	1	0	0	0	1	0	0	0	0	0	0	0	0	0	0	0	1	0	0	0	0	0	0	0	0	0	0	0	0	0	1	0	3	0	0	0	0	0	0	1	1	0	1	0	1
4787500000	0	0	0	1	0	0	0	0	0	0	0	0	0	0	1	0	0	0	0	0	1	0	0	0	0	0	0	0	0	0	0	0	0	0	0	0	0	0	0	0	0	0	0	0	0	0	0	0	0
4790000000	1	0	0	0	0	0	0	0	0	0	0	0	1	0	0	0	0	0	0	0	0	0	0	1	0	0	0	0	0	0	0	0	0	0	0	0	1	2	0	0	0	0	0	0	0	0	0	0	0
4792500000	0	0	0	0	1	0	0	1	0	0	0	1	0	0	0	0	0	0	0	0	0	0	0	2	0	0	0	0	0	1	0	0	0	0	0	0	0	0	1	0	0	2	3	0	0	0	0	0	0
4795000000	0	0	0	0	0	0	0	0	0	0	0	0	1	0	0	0	0	0	0	0	0	0	2	0	0	1	0	0	1	0	0	2	1	0	0	0	0	0	0	1	0	0	0	0	0	0	0	2	0
4797500000	0	0	0	0	0	0	0	0	0	1	0	1	0	1	0	0	0	0	0	0	0	0	0	0	0	0	0	0	2	0	1	1	0	0	0	0	1	0	0	0	0	0	0	0	2	0	1	0	1
4800000000	0	2	0	0	0	1	0	0	0	0	0	0	0	0	0	0	0	0	1	0	0	0	0	0	0	0	0	0	0	1	0	0	0	0	0	1	0	0	0	0	0	1	0	0	0	1	1	0	1
4802500000	0	0	1	0	0	0	0	0	0	0	0	0	1	0	0	0	0	0	1	0	0	1	0	0	0	1	0	2	0	0	1	0	0	0	0	1	1	0	0	0	0	0	0	1	1	0	0	0	0
4805000000	0	0	0	1	2	0	0	0	0	0	1	1	0	0	0	0	0	0	0	0	1	0	0	0	0	0	0	0	1	0	0	0	0	1	0	0	2	0	0	0	1	0	0	0	1	0	0	1	1
4807500000	0	0	0	0	0	0	0	0	0	0	0	0	0	1	0	0	0	0	0	1	1	0	0	0	0	0	0	1	0	0	1	3	1	0	1	0	1	0	0	0	0	0	0	0	0	0	0	0	0
4810000000	0	1	0	0	0	1	0	0	0	0	0	0	0	0	0	1	0	0	1	0	0	0	0	0	1	0	0	0	0	0	0	0	0	0	1	0	1	0	0	0	0	0	0	0	0	0	1	0	1
4812500000	0	0	0	1	0	0	0	0	0	0	0	0	0	0	0	0	2	0	0	1	0	0	0	1	0	0	0	0	1	1	0	0	0	0	0	0	0	0	0	1	0	0	0	0	0	0	0	0	2
4815000000	0	0	0	1	0	0	0	0	0	0	0	0	0	1	0	0	1	0	0	0	0	0	1	0	1	0	0	1	0	0	0	0	1	0	0	2	1	0	0	0	0	0	0	0	0	1	0	0	0
4817500000	2	0	0	0	0	0	0	0	0	0	0	1	0	0	0	0	0	0	0	1	0	1	0	1	1	0	0	0	0	1	0	1	0	0	1	0	1	0	0	0	0	3	1	0	0	0	0	0	0
4820000000	1	1	0	0	0	0	0	0	1	0	1	0	0	0	0	0	0	1	0	0	1	0	0	0	0	0	0	0	0	0	1	1	1	1	0	0	1	5	0	1	0	0	0	0	0	1	1	0	0
4822500000	0	0	0	0	0	0	0	0	0	0	0	0	0	0	0	0	0	0	0	1	0	1	0	0	0	1	1	0	0	0	0	0	0	0	0	0	0	0	0	0	0	0	0	0	0	0	0	0	0
4825000000	0	0	3	0	0	0	0	0	0	0	1	0	0	0	1	0	0	0	0	0	0	0	0	0	1	0	0	0	0	0	0	0	2	0	0	1	0	1	0	0	0	0	0	0	0	0	0	0	1
4827500000	0	0	0	0	1	0	1	0	0	0	0	0	0	0	1	2	0	1	0	0	0	0	0	1	1	1	0	0	0	0	0	0	0	0	1	0	0	0	0	0	0	0	0	0	1	2	0	0	1
4830000000	0	1	0	0	0	1	0	0	0	0	0	0	1	0	0	0	1	0	0	0	1	2	0	0	0	1	0	0	2	0	0	2	0	0	0	0	1	0	0	0	1	1	0	0	0	0	0	0	0
4832500000	2	1	0	0	0	1	0	0	0	0	0	0	0	0	1	0	0	0	0	0	0	0	0	0	0	2	0	0	1	0	0	0	0	0	0	0	0	1	0	0	0	0	0	0	0	0	0	0	0
4835000000	0	0	0	0	0	1	0	0	1	0	0	0	0	0	0	0	2	0	0	0	0	0	0	0	0	1	0	0	0	0	0	1	0	0	0	0	0	0	0	0	1	1	0	1	0	0	0	0	2
4837500000	1	0	0	0	0	0	0	0	0	0	0	0	0	0	0	0	0	1	0	0	0	0	1	0	1	1	0	0	0	0	0	1	0	0	0	2	1	1	0	0	0	0	0	0	0	0	0	0	0
4840000000	1	0	0	0	1	0	0	0	0	0	0	0	0	0	0	0	6	0	0	0	0	0	0	0	1	0	0	0	0	1	0	0	0	0	0	2	0	0	1	0	0	0	0	2	0	0	0	0	1
4842500000	0	0	0	0	0	0	0	0	0	0	0	0	0	0	0	0	0	0	0	0	0	0	0	0	0	0	1	1	0	0	1	0	0	1	0	1	0	0	0	1	1	1	0	0	0	0	0	0	0
4845000000	0	0	0	1	0	0	0	0	0	0	0	0	0	0	0	0	0	0	1	0	0	0	0	0	0	3	1	0	0	0	0	0	0	0	0	0	0	0	0	0	0	0	0	0	0	0	0	0	0
4847500000	0	0	0	1	0	0	0	0	0	0	1	0	0	0	0	0	0	0	0	0	0	0	1	0	0	0	2	1	0	0	0	1	0	1	0	1	0	1	1	1	1	0	1	1	1	0	0	1	0
4850000000	0	0	0	0	0	0	0	0	0	0	0	0	0	0	1	0	0	0	2	1	0	0	0	0	0	0	0	0	0	0	0	1	0	0	0	1	1	0	0	0	0	0	0	0	0	2	0	0	3
4852500000	1	0	0	1	1	0	0	0	0	0	1	1	1	1	0	0	0	0	0	0	1	0	0	0	2	1	0	1	0	0	0	0	1	0	1	0	0	0	1	0	0	0	0	0	1	0	0	0	0
4855000000	0	0	0	0	0	0	0	0	0	0	0	1	0	0	0	0	0	0	1	0	0	0	0	1	0	0	2	0	0	0	0	2	0	0	1	0	1	1	0	0	0	0	0	0	0	0	0	0	0
4857500000	0	0	0	0	0	0	0	0	0	1	0	0	0	0	1	1	0	0	0	0	1	0	0	0	0	1	0	0	0	0	1	0	0	1	0	0	0	0	0	0	0	1	0	1	0	0	0	0	0
4860000000	0	0	0	0	0	0	0	0	0	0	0	0	1	1	0	0	0	0	0	1	0	1	0	0	1	1	1	2	0	0	0	2	0	0	0	1	1	0	0	0	1	1	0	0	0	0	0	0	0
4862500000	0	0	0	1	0	0	0	0	0	1	0	1	0	0	0	0	0	0	0	1	0	0	0	0	0	0	0	0	0	1	0	0	1	0	0	1	0	0	0	0	0	0	0	2	0	0	0	0	0
4865000000	1	0	0	0	0	0	0	0	1	0	0	1	0	0	0	0	0	0	0	0	0	0	0	2	0	0	2	0	0	0	0	1	0	0	0	0	1	0	0	1	0	1	3	0	0	0	0	0	1
4867500000	1	0	0	0	0	0	0	0	0	0	0	0	0	0	0	0	0	0	0	0	0	0	0	0	0	0	0	0	0	0	0	0	0	0	0	0	1	1	0	0	0	0	0	0	1	0	0	0	0
4870000000	0	0	0	0	0	0	0	1	0	1	0	0	0	1	0	0	0	0	0	0	0	0	1	0	1	1	0	1	0	0	1	0	1	0	0	0	0	0	0	0	0	1	0	1	0	2	1	0	0
4872500000	0	0	0	0	0	0	0	0	0	0	0	0	0	0	0	0	0	0	1	1	0	0	1	0	0	0	0	1	0	0	0	2	0	0	0	0	0	1	0	0	0	1	0	0	0	0	1	0	0
4875000000	0	0	0	0	0	0	0	0	1	0	1	0	0	0	0	0	0	0	1	0	0	0	1	0	0	2	0	3	0	0	0	0	0	0	0	0	1	1	1	0	1	0	0	0	0	0	0	0	0
4877500000	1	0	0	0	0	0	0	1	0	0	1	0	0	0	0	0	0	1	0	0	0	0	0	0	0	0	0	1	0	0	1	0	0	0	0	0	0	0	1	0	0	0	0	2	0	0	0	0	0
4880000000	1	0	0	0	0	0	0	0	1	1	0	0	0	0	0	0	0	0	0	0	0	0	0	0	0	0	0	0	1	0	0	0	1	0	0	0	0	0	0	0	1	1	0	0	0	0	0	0	0
4882500000	0	0	0	0	0	1	0	1	0	0	0	0	0	0	0	0	0	0	1	0	0	0	0	0	0	0	0	1	0	0	0	0	0	0	0	0	1	0	0	2	0	0	0	1	0	0	0	0	1
4885000000	0	0	0	0	0	0	0	0	3	0	0	0	0	0	0	0	2	0	1	0	0	1	1	2	1	0	0	0	0	0	0	0	0	0	0	0	0	0	0	0	0	0	0	0	0	0	0	1	0
4887500000	0	0	0	0	0	0	0	0	0	1	0	1	0	0	0	1	0	0	0	0	0	0	0	0	0	0	0	0	0	0	0	1	0	0	0	0	1	0	0	0	0	0	0	0	1	0	0	1	0
4890000000	0	0	0	0	0	1	0	0	0	0	0	0	0	0	0	0	1	0	0	0	1	0	0	0	0	0	0	0	0	1	2	0	0	0	1	0	0	0	0	0	0	0	1	0	0	0	0	0	0
4892500000	0	0	0	1	0	0	0	0	0	0	0	0	0	0	0	0	0	0	0	0	1	0	0	0	0	0	0	0	0	2	0	0	1	0	0	0	0	0	0	3	0	0	0	0	0	1	1	0	0
4895000000	0	0	2	0	0	0	0	0	0	0	0	0	0	0	0	0	0	0	0	0	0	0	0	1	1	0	1	0	0	0	6	0	0	0	0	1	1	2	1	0	0	0	0	0	0	0	0	0	0
4897500000	1	0	0	0	0	0	0	0	0	0	0	0	0	0	0	0	1	0	0	0	1	0	1	0	0	0	0	0	0	0	0	0	0	0	0	1	3	1	2	0	1	0	0	0	0	0	0	0	1
4900000000	2	1	0	0	0	0	0	0	0	0	0	0	0	0	0	1	0	0	0	1	0	1	2	1	0	0	1	1	0	0	0	0	0	0	0	0	1	0	1	1	0	0	0	0	0	0	0	1	0
4902500000	1	0	0	0	0	0	0	0	0	0	0	0	0	0	1	0	0	0	1	1	0	0	1	0	0	0	0	0	0	0	0	0	0	0	0	0	1	0	0	0	0	0	0	1	1	0	0	1	0
4905000000	0	0	0	0	0	0	2	0	1	0	0	0	0	0	1	0	0	0	1	1	0	1	2	0	0	0	1	0	0	1	0	0	1	0	0	0	1	0	0	0	1	1	2	0	0	0	0	0	0
4907500000	0	0	0	0	0	0	0	0	2	0	0	0	0	0	0	1	0	0	0	0	0	1	1	0	0	0	1	0	2	0	1	0	0	0	0	2	1	0	1	0	0	0	1	0	0	0	1	0	0
4910000000	0	0	0	1	0	0	1	0	1	1	0	0	0	0	0	0	0	0	0	0	1	0	0	0	1	0	1	0	1	0	0	0	0	0	1	0	0	1	0	0	0	0	1	0	0	2	0	0	0
4912500000	0	0	0	0	0	0	0	0	1	1	2	0	0	0	1	0	0	0	0	0	0	0	1	0	0	0	0	0	1	0	0	0	0	0	0	0	0	0	1	1	0	0	1	0	0	0	0	1	0
4915000000	0	0	0	0	0	0	0	0	0	0	0	0	0	0	1	0	0	0	0	1	0	0	0	0	0	0	0	1	0	0	0	0	0	0	1	0	2	0	1	0	0	0	1	0	0	0	0	0	0
4917500000	0	1	0	0	1	0	0	0	0	0	0	0	0	0	1	0	0	0	0	0	0	1	0	0	0	0	0	0	0	1	0	0	1	0	1	0	1	0	0	0	1	1	1	0	0	0	0	0	0
4920000000	0	0	0	0	0	0	0	1	0	0	0	1	0	0	0	0	0	0	0	0	1	0	0	0	0	0	0	0	0	0	0	0	0	0	0	1	1	0	0	0	0	0	0	0	0	1	1	0	1
4922500000	0	0	0	0	0	0	0	0	0	0	0	0	1	1	0	0	0	0	1	0	0	0	0	1	0	0	1	0	2	0	1	0	0	0	0	0	5	0	1	0	0	0	0	0	0	0	0	2	0
4925000000	1	1	1	0	0	0	0	0	0	0	0	0	0	1	0	0	0	0	0	0	0	1	0	3	0	0	1	0	0	0	0	1	1	2	0	0	0	0	0	0	0	0	0	0	0	1	1	0	1
4927500000	0	0	0	0	0	0	0	1	0	0	0	0	0	0	0	0	0	0	0	0	0	0	0	0	0	0	0	2	1	0	0	0	0	0	0	0	0	0	0	0	0	0	0	1	2	1	0	2	0
4930000000	0	0	0	0	0	0	0	0	0	0	0	1	0	0	0	0	0	0	0	1	0	1	0	1	0	0	1	0	0	0	1	0	0	0	0	0	0	1	0	0	0	0	0	0	0	0	0	0	1
4932500000	0	0	0	0	1	0	0	0	0	0	0	0	0	0	0	0	1	0	0	0	0	0	0	0	0	0	0	0	1	0	0	0	0	0	2	0	1	1	2	0	0	1	0	0	0	0	0	1	0
4935000000	0	0	0	0	0	0	1	0	0	0	0	0	0	0	0	0	0	0	0	0	2	0	0	0	0	2	0	0	1	1	0	0	0	0	0	0	0	1	0	0	1	0	1	1	0	0	0	0	0
4937500000	0	0	0	0	0	0	0	0	0	1	0	0	0	0	1	0	0	0	0	0	0	0	1	0	0	3	0	0	1	1	0	0	0	1	0	0	1	0	0	0	0	0	1	0	1	0	0	0	1
4940000000	0	0	0	0	0	0	0	0	0	1	0	1	0	0	0	0	0	0	0	0	1	0	0	1	0	1	0	0	1	0	0	0	1	0	0	0	1	0	0	0	2	0	0	0	0	0	1	1	0
4942500000	0	0	0	1	0	0	0	0	1	0	0	1	0	0	0	0	0	0	0	0	0	0	0	1	0	0	0	1	0	0	0	0	0	0	0	0	0	0	0	0	0	0	0	0	0	2	0	0	1
4945000000	0	0	0	0	0	0	0	0	0	0	1	0	0	0	0	0	0	1	0	0	1	1	2	0	0	0	0	0	1	0	0	0	0	1	0	1	4	1	0	0	0	0	0	0	0	0	0	0	0
4947500000	0	0	0	0	0	0	0	0	0	1	0	0	0	0	0	1	1	0	0	0	0	1	0	0	0	3	0	0	0	1	0	0	0	0	0	0	0	0	0	0	1	0	0	0	0	1	0	0	0
4950000000	0	0	1	0	0	0	0	1	0	0	0	0	2	0	0	0	0	0	0	0	0	0	0	0	0	0	0	0	2	0	2	0	0	0	1	0	0	0	0	0	0	1	0	0	1	0	1	0	0
4952500000	0	0	0	0	0	0	0	0	0	0	0	0	0	0	0	0	0	0	0	0	0	0	0	0	0	0	0	0	0	0	0	1	0	0	0	0	0	0	0	0	0	0	0	1	0	1	0	0	0
4955000000	0	1	0	0	0	0	0	1	0	0	0	0	0	0	0	0	0	0	0	0	0	0	1	0	0	1	0	0	0	0	0	0	0	0	0	0	0	0	0	0	0	0	0	1	1	0	0	1	0
4957500000	0	0	0	0	0	0	0	0	0	0	0	2	0	0	0	0	0	0	0	0	0	0	0	0	0	0	0	0	0	0	0	0	1	0	1	0	1	0	0	0	2	2	0	0	0	0	0	0	0
4960000000	0	0	0	0	0	0	0	0	0	0	0	0	1	0	0	0	0	0	0	0	1	0	0	0	0	0	0	0	0	0	0	1	0	0	1	0	0	0	0	0	0	0	0	0	0	1	0	0	1
4962500000	1	1	0	0	0	0	0	0	0	0	0	0	0	0	0	0	0	0	0	0	0	0	0	0	0	0	0	0	1	0	0	0	0	0	0	0	0	2	0	0	0	0	0	0	0	0	0	0	0
4965000000	0	1	1	0	0	0	2	0	0	0	0	0	0	1	0	0	0	1	0	0	0	0	1	0	0	0	0	0	0	0	0	2	0	0	0	0	0	0	0	0	0	0	0	0	0	0	0	0	0
4967500000	0	0	0	0	0	0	1	0	0	1	0	0	0	0	2	0	0	1	0	0	0	0	0	0	0	0	0	0	0	0	0	0	0	0	1	2	0	1	0	0	0	0	0	1	0	1	0	1	0
4970000000	1	0	0	0	0	0	0	0	0	0	0	0	0	0	0	0	1	0	0	2	0	0	0	1	1	0	0	0	0	0	0	0	0	0	0	0	0	0	0	0	0	1	0	0	0	1	0	1	0
4972500000	0	0	0	0	1	0	0	0	0	0	0	1	0	1	0	1	0	1	0	0	0	4	0	1	0	0	0	1	1	0	0	0	1	0	1	0	0	0	0	1	1	0	0	0	1	0	0	0	0
4975000000	0	0	0	0	0	0	0	0	0	0	0	0	0	1	0	1	0	0	0	0	0	0	0	0	0	0	0	0	0	1	0	1	0	0	2	1	2	0	0	0	0	0	0	0	1	0	1	0	0
4977500000	0	1	1	1	0	0	0	0	0	0	0	1	1	0	0	0	0	3	0	1	0	0	1	0	0	0	0	0	2	0	0	0	0	0	0	1	0	0	0	0	0	1	1	0	0	0	2	1	1
4980000000	0	0	0	0	0	1	0	0	1	0	0	0	1	0	0	0	0	0	0	0	0	0	0	0	0	0	0	0	0	0	0	0	0	1	1	0	2	1	1	0	1	0	1	0	1	1	0	0	1
4982500000	0	0	2	0	0	0	0	0	0	0	0	0	2	0	0	0	1	0	0	0	1	0	0	0	0	0	0	0	2	0	0	0	0	0	0	0	2	0	0	0	0	0	0	0	0	0	0	0	1
4985000000	0	2	0	0	0	0	0	0	0	0	1	0	0	0	0	0	0	0	1	0	0	0	0	0	1	1	1	0	0	2	1	0	0	0	0	0	0	0	0	0	2	0	0	0	0	0	0	1	0
4987500000	0	0	0	1	0	0	0	0	0	0	0	0	0	0	0	0	2	0	0	0	0	0	0	0	1	0	0	0	0	0	0	0	1	0	1	0	0	1	1	0	0	0	1	0	0	0	0	0	0
4990000000	0	2	0	0	0	0	0	0	1	0	0	0	0	0	0	0	0	0	0	0	0	0	0	1	1	0	1	0	0	3	0	0	0	0	0	0	1	0	0	0	1	0	0	1	0	1	0	0	0
4992500000	0	0	1	0	0	0	0	0	0	0	0	0	0	0	1	0	0	0	0	0	0	0	1	0	0	0	0	1	0	2	0	0	0	0	1	0	1	0	2	0	0	0	0	0	0	0	0	1	0
4995000000	1	0	0	0	1	0	0	0	0	0	0	0	1	0	0	0	1	0	0	0	0	0	0	1	0	1	0	0	0	1	0	1	0	0	0	0	0	1	0	1	0	0	0	0	0	0	0	0	0
[truncated: 2,001 more rows]
[truncated: 97 more columns]

## Sheet: Figure 2e-348 K
	320	322	324	326	328	330	332	334	336	338	340	342	344	346	348	350	352	354	356	358	360	362	364	366	368	370	372	374	376	378	380	382	384	386	388	390	392	394	396	398	400	402	404	406	408	410	412	414	416
440	3.53	4.218	4.654	5.382	6.679	7.466	8.287	10.02	12.99	12.96	14.36	15.31	15.6	16.67	17.58	17.71	19.33	19.52	20.65	21.4	21.78	22.43	22.49	21.16	21.92	20.61	21.5	21.34	21.29	23.01	23.6	22.37	23.3	22.75	23.85	23.73	22.65	23.04	22.29	22.18	20.65	19.94	19.3	17.52	15.86	16.11	15.42	18.51	31.75
442	3.776	4.465	5.321	5.697	6.631	8.395	9.967	10.25	14.33	14.84	14.95	17.27	16.08	18.22	19.81	21.01	21.85	21.9	23.03	23.96	25.07	24.72	25.15	23.91	26.09	23.57	25.66	26.79	26.26	27.13	27.19	28.1	26.34	28.92	28.06	29.1	29.25	28.81	27.96	27.27	26.57	25.77	25	21.48	20.55	19.57	17.46	17.51	22.22
444	3.759	4.735	5.264	6.271	7.872	9.083	10.87	12.42	15.25	17.25	18.16	20.44	20.65	20.86	23.67	23.95	24.42	24.73	27.2	28.33	29.46	29.79	30.86	31.1	30.85	31.77	32.98	33.82	34.68	34.82	36.13	36.81	37.28	35.03	38.03	37.58	37.61	36.48	36.66	35.68	34.32	33.15	31.21	28.49	25.26	23.27	21.71	20.51	21.39
446	4.228	5.351	5.917	7.02	9.473	10.3	13.04	15.13	18.25	18.73	21.46	21.7	24.69	23.28	26.42	28.87	29.76	31.63	31.98	33.46	35.77	36.91	36.54	39.07	40.45	41.09	43.18	42.66	43.41	45.95	48.01	48.26	48.94	49.63	50.27	50.38	50.61	47.23	49.32	47.03	47.46	44.55	41.26	37.84	34.77	31.12	27.84	25.97	25.32
448	4.559	5.762	6.574	8.293	10.81	11.91	14.23	17.61	21.08	23.98	27.17	28.5	28.26	31.53	33.07	34.89	36.62	38.4	39.78	42.91	41.62	46.98	48.29	49.78	52.45	52.43	55.88	57.14	60.14	60.91	63.63	64.1	65.54	66.67	66.65	67.48	67.55	68.7	67.33	64.34	65.25	59.52	55.38	51.61	46.15	41.49	36.72	33.23	30.13
450	5.482	6.327	7.562	9.147	12.83	14.53	18.14	23.17	25.69	28.64	32.24	34.86	37.34	36.83	41.88	42.93	45.87	48.61	50.71	52.98	55.09	60.01	60.34	65.17	67.41	70.23	73.97	77.95	79.6	83.01	84.81	88.33	89.02	92.55	92.09	91.89	93.99	93.45	92.03	89.33	87.36	82.37	76.29	69.23	62.94	55.21	45.24	44.24	40.81
452	6	6.924	9.038	11.35	14.59	19.57	24.38	28.63	32.55	37.48	41.5	43.51	47.62	49.97	51.97	55.69	56.5	60.73	64.21	67.81	71.48	77.9	80.16	85.39	90.25	93.65	100.2	104.3	108.6	115.3	117.4	120.8	123	126.5	124.5	128.3	131	131.8	129	128.8	123.5	117.2	106.2	95.66	86.62	76.11	66	59.88	53.48
454	7.216	9.378	11.29	13.65	17.87	24.24	29.64	35.2	41.16	47.6	52.04	56.09	61.01	63.62	63.43	71.14	74.48	79.25	83.91	90.61	96.6	102.9	108.5	117.4	121.2	130.9	137.2	147.2	152.7	160.7	165.5	170.5	174.8	178.3	179.4	181.9	183	182.7	182.7	179.7	174	165.8	151.9	135.7	121.6	105.4	90.73	80.6	72.67
456	8.455	10.1	13.92	17.86	24.76	30.11	38.42	47.06	53.26	59.41	66.38	71.43	76.4	81.6	83.96	91.79	95.5	102.5	109.4	116.7	126.7	131.7	143.8	154.5	163.5	176.2	187.6	197.9	205.7	219.7	225.2	233.8	239.6	245	245.4	249	252.9	254.8	252.1	250.3	243	231.2	211	188.5	169.6	147.4	122.5	108.4	97.38
458	9.931	13.89	17.14	21.56	29.54	40.11	49.38	58.26	69.7	77.08	84.54	92.57	97.68	104.9	110.9	116.9	122.9	131.3	142.7	154	165.9	177.2	189.5	201.5	216.5	232.2	248.2	265	280.2	292.5	304.7	314.8	325.4	330.2	332.7	339.3	344.3	345.5	346.4	344.1	333.9	318	291.5	257.6	230.4	201.3	173.3	148.9	133.9
460	12.93	17.75	22.86	27.76	38.95	50.41	61.11	75.02	86.2	96.83	108.2	118.6	125.5	133	142.5	150.8	162.1	171.1	184.5	201.5	214.5	229.7	249.7	266.2	287.1	307	328.4	351.3	371.4	390	409.1	422.3	432.1	439	449.3	456.1	464.3	466.8	467.9	463.1	452	429	398.2	354.4	313.2	272.6	230.7	201.4	179.2
462	16.23	20.84	25.32	37.32	47.97	62.43	77.23	94.27	109.8	125	135.4	149.4	157.7	169.4	180.2	192.5	205.2	215.8	233.7	252	271.3	296.2	317.1	341.3	366.4	393.2	423.2	451.6	477.5	501.9	530.2	549.5	563.6	577.2	585.1	596.2	601.4	607	611.3	609.3	594.8	567.8	525.8	466.3	412.8	355.8	305.6	262.6	231.8
464	15.2	24.21	32.85	42.45	56.04	75.43	95.52	116.3	134.1	155.4	169	183.9	196.3	208.4	222.1	237.5	251.6	269.4	290	314.3	335.4	362.5	394.1	426.2	457.8	496.4	529.1	564.8	604	634	668.1	692.5	708.7	727.5	739.2	755.5	764.4	772.4	777.4	772.3	754.3	729	671.7	600.1	532.4	458.5	386.1	336	293.9
466	22.24	28.71	38.53	52.64	69.8	90.81	112.9	136.9	161.6	184.3	204.1	221.6	236.7	251.6	269.1	284.2	304.9	326	351.1	380	407.4	439.8	476	514.7	557	597	644.4	691.9	738.2	780	817	847.9	871	892.6	909.5	930.3	936.1	946.3	956.7	951.8	933.2	903.9	837.3	747.2	659.9	566.6	486.8	415.5	366.5
468	25.36	33.71	46.46	61.77	77.01	105.1	130.7	163.1	184.8	215.4	237	257.4	274.3	291.7	314.3	332.2	356.4	380.9	408.8	444.5	479.2	515	559.1	604.5	651.5	700.8	760.3	813.8	866.2	914	968.4	1006	1033	1048	1069	1092	1108	1123	1136	1127	1110	1075	994	894.8	786.5	683.4	578.7	494.6	437.1
470	27.71	39.62	52.98	70.72	92.72	120.2	153.6	187.3	218.3	249.1	273.5	299.6	319.6	342.1	359	383.6	408.9	440.2	470.7	514.5	554.8	595.8	643.9	701.2	754.1	812.2	880.4	939.1	1010	1061	1123	1170	1201	1234	1251	1276	1301	1314	1328	1326	1307	1261	1175	1058	940.1	807.8	686.7	587.4	511.5
472	29.36	40.7	58.62	72.77	103.5	136	168.4	208.9	244.4	277.9	308.8	336.4	357	379	404	427.8	461.3	487.6	531	567	617.7	665.1	727.1	784.4	840.9	906.9	982.9	1057	1133	1194	1266	1319	1357	1392	1415	1445	1467	1488	1501	1503	1481	1438	1337	1206	1072	922.2	786.5	663.3	581
474	34.77	46.26	63.19	83.74	112.7	136.3	185.5	227.2	266.9	299	336.8	364.6	391	417.8	443.3	470.5	499.6	536.5	577.8	620.4	669.2	729.3	788.6	853.6	923.1	996.9	1078	1160	1243	1315	1388	1440	1491	1532	1552	1579	1615	1626	1642	1650	1637	1589	1486	1333	1186	1021	864.5	737.7	646.6
476	38.61	47.34	67.88	91.55	121.9	157.1	199.7	244	285.5	325.5	356.9	392.7	422.4	448.9	474.7	503.6	538.5	570.4	614.7	665	719.4	777.7	849.5	918.8	995.2	1073	1158	1249	1334	1420	1494	1557	1606	1646	1683	1711	1735	1754	1780	1786	1771	1720	1606	1459	1293	1116	946.9	809.9	700
478	37.11	51.74	70.19	95.2	127.2	165.2	205.4	253.6	299.5	343.2	378.2	411.2	438.7	467.2	498.9	532.1	568.4	601	645.6	700.1	753.6	816.4	890.4	966.7	1041	1121	1213	1307	1401	1491	1564	1637	1693	1733	1766	1802	1824	1851	1873	1885	1863	1823	1705	1549	1372	1191	1007	859.7	744
480	39.24	53.14	72.04	95.14	128	170	210.8	259.1	308	352.8	387.3	423.7	450.3	480.9	510.9	544.5	581	615.7	662.3	716	772.4	834.5	908.9	989	1066	1148	1238	1344	1437	1535	1609	1681	1736	1770	1811	1838	1872	1903	1933	1934	1927	1873	1758	1597	1422	1230	1042	888.9	771.5
482	35.6	51.6	71	96.45	129.3	169.1	218.2	257.7	306.7	344.6	387.1	422.5	450.5	476.8	508.7	540.4	579.8	612.9	663.4	716.5	765.9	830.5	903.8	977.9	1067	1142	1238	1330	1430	1518	1605	1672	1731	1774	1805	1838	1862	1892	1921	1934	1923	1868	1752	1601	1420	1234	1049	896	771.8
484	35.32	50.24	69.78	88.13	127.9	164.1	211.6	252.9	303.2	343.8	379.1	412.1	443.4	470.8	500.5	535.1	565.8	602.9	652.9	704.5	758.9	812.5	884.7	957.2	1038	1122	1212	1312	1398	1492	1574	1649	1700	1743	1777	1803	1834	1864	1889	1898	1895	1844	1733	1585	1403	1218	1039	883.4	762.9
486	37.22	48.08	68.43	91	123.8	162	206.7	250.4	298.1	337.9	373.2	407.7	436.4	458.1	485.8	522	553.6	581.5	634.6	682.3	738.6	789.1	867.9	933	1013	1096	1180	1280	1359	1452	1529	1601	1660	1696	1735	1756	1785	1821	1842	1855	1850	1795	1700	1552	1378	1200	1021	870.6	747.2
488	34.87	41.19	65.36	89.17	112.1	156.2	195.6	244.6	286.4	325.4	361.2	392.8	419.2	443.8	469.5	506.1	532	567	612.2	656.5	705.6	761.6	837.4	901.9	971.9	1055	1137	1226	1318	1393	1469	1544	1599	1632	1670	1704	1718	1750	1768	1783	1778	1726	1634	1498	1331	1161	989.6	842.7	724.8
490	34.18	41.97	63.29	84.99	114	149	190.3	233.9	275.9	315.9	347.9	374.2	404.6	427.5	448.6	481.4	513.9	543.7	582.9	630.2	677.5	732	799.8	866.5	931.9	1014	1095	1179	1254	1335	1409	1481	1532	1569	1595	1628	1648	1670	1696	1707	1708	1661	1568	1440	1279	1112	947.3	810.4	698.5
492	31.18	43.97	60.65	81.11	109.6	143.3	180.5	225.5	262.1	298.1	327.8	357.6	383.7	407.8	432.9	454.1	488.6	514.4	560.6	600.3	644.4	694.9	757.4	824.8	885.5	963	1034	1115	1200	1271	1338	1404	1455	1492	1518	1543	1571	1588	1602	1626	1610	1579	1484	1367	1218	1053	901.9	776.8	662.6
494	29.4	42.01	58.1	77.66	104	139.8	175	213.7	248.6	283.4	311.3	344.2	365.4	388.9	408.8	438	463.7	494.3	525.7	572	615.7	663.5	720.7	781.2	843.4	914.5	986.7	1058	1138	1204	1267	1329	1378	1415	1448	1462	1490	1514	1528	1546	1531	1492	1409	1294	1163	1007	858.6	733.7	633.7
496	28.66	41.38	55.56	74.53	100.6	130.5	167.7	205.4	240.9	270.6	301.8	330.7	345.8	375.1	391.9	416	443.7	471.1	504.7	545.5	588.6	638.2	688.6	749.1	808.5	875	944.6	1016	1086	1158	1219	1271	1320	1349	1378	1405	1424	1451	1462	1479	1464	1428	1351	1238	1102	963.5	821.7	701	604.7
498	30.43	39.26	52.59	68.85	97.09	126.6	161.5	198.4	232.7	265.3	294	319.2	337.3	361.9	380.8	403.9	428.2	455.4	492	524.7	570.1	611.5	667.7	729.4	784.9	847.4	914.3	981.9	1054	1115	1181	1238	1280	1300	1337	1357	1375	1397	1411	1430	1408	1379	1298	1192	1062	922.5	795.3	677.7	582.3
500	26.35	38.36	48.92	67.97	95.56	122.5	156.6	193	226.2	257.1	286.2	312	333.1	351.1	371.6	391.8	414.8	443.5	478	516.2	554.2	594.1	652.7	707.8	762.5	824.6	885	956	1025	1086	1150	1203	1243	1268	1299	1320	1342	1357	1376	1386	1379	1343	1261	1158	1037	897.8	769.6	662.2	568
502	27.6	34.24	50.33	64.16	91.37	116.9	150.7	184	215.9	247.1	274	290.7	319.4	339.3	358.5	377.3	398	423.6	460.6	495.6	531.8	579.7	628.3	680.3	735.9	789.5	858.3	915.4	982.4	1046	1103	1154	1187	1219	1253	1264	1290	1305	1316	1338	1326	1291	1214	1114	997.2	858.6	738.7	632.4	546.5
504	26.44	36.74	45.46	66.91	88.61	114.9	148.2	180.7	214.1	238.8	265.9	287.2	302	327.7	348.5	368.9	388.2	417.1	447.7	480.5	519	554.6	606.8	656	716.3	772.6	834.2	897.2	958.6	1021	1070	1128	1163	1191	1216	1233	1252	1275	1287	1299	1286	1258	1187	1090	972.5	844.3	720	614.1	534.7
506	25.84	34.31	46.1	67.27	87.28	115.7	145.1	178.5	210.4	238.3	263.9	284.6	300.6	323.4	341.4	359.1	384.8	403	437.4	470.1	508.5	549.9	597	649.9	706.8	752.5	822.1	874	937.2	1003	1050	1104	1140	1167	1193	1212	1227	1244	1256	1274	1263	1239	1159	1067	951.1	824.2	709.9	607.9	525.1
508	25.76	32.51	46.11	64.51	86.14	112	144	176.2	205	231.3	258.9	281.5	297.3	318	334.1	350.9	374	399.8	429.4	464.6	496.9	536.9	582.9	635.5	686.2	743.1	799.8	859.5	921.3	977	1029	1079	1119	1148	1171	1187	1206	1227	1243	1246	1236	1207	1141	1050	934.8	810	696.4	595.6	512.7
510	25.84	32.41	45.22	64.01	84.75	110.3	137.6	168.7	200	228.6	248.6	272.9	291.4	307.5	327.3	347.9	368.1	390.1	422.7	450.7	491.1	526	567	617.1	668.8	725.6	778	836.6	895.2	958.1	1006	1052	1094	1117	1142	1160	1178	1195	1213	1216	1212	1183	1116	1021	913.8	794.5	681.3	583	503.7
512	23.3	29.97	42.34	57.03	82.39	105.7	133.4	163.8	193.5	219.5	246.2	259.5	282.8	297.8	318.2	334.3	357.7	376.8	408.7	440.9	474.3	512.2	551.8	600.5	651.1	703.6	755.6	814	873	921.5	980.1	1026	1058	1095	1109	1127	1144	1163	1175	1188	1181	1158	1084	1001	888.2	774.3	666.5	565.6	490.7
514	24.1	30.85	43.43	58.73	79.04	102.9	130.5	156.7	189	218.1	238.4	251.7	271.9	289.5	305.1	325.5	343.3	366.7	393.5	424.5	456.4	493.5	532.9	575.4	628.8	675.9	734.6	789.5	843	887.5	939.4	989	1026	1057	1074	1088	1105	1124	1139	1144	1137	1114	1054	967.7	862.9	749.8	642.7	554.7	478.8
516	22.09	28.21	39.74	52.69	78.34	98.34	125.6	152.3	180	206.6	230.7	246.1	263.4	280.3	288.5	312.2	329.4	351.7	378.8	408.8	437.1	474.6	512.8	558	598.5	650.1	705.9	758.5	805.1	853.2	904.7	952.7	983.7	1009	1030	1046	1061	1073	1092	1107	1094	1070	1010	934	832.2	722.9	621	530.4	460.3
518	21.69	28.22	40.24	55.15	73.12	94.94	123.6	140	173.6	194.1	216.8	237	249.7	265.9	279.8	299.7	317.6	338.4	361.8	388.4	417.1	449.1	494.7	530.9	576.3	620.1	666.9	718.5	765.6	818.1	864.2	905.8	932.8	955.6	979.9	992.2	1005	1030	1034	1053	1043	1016	967	891.6	795.6	695	590.8	504.6	439.6
520	22.3	29.1	40.63	51.98	68.8	89.96	114.8	139.3	164.3	186.6	207.9	225.4	239.8	252.2	266.9	284.6	296.6	318.5	339.4	368.2	400.5	422.3	457.9	501.1	546	589	633.9	681.8	728.1	769.6	820.9	859.5	885.2	914.2	927	943.6	957	969.9	985	996.5	985.8	967.8	922	839.5	754.7	656.8	565.1	484.8	418.3
522	20.88	27.02	36.54	47.51	65.38	83.54	110.1	134.4	155.3	174.6	197	214.8	226.3	239.9	252.9	269	283.3	299.4	322.7	346.6	375.8	400.3	435.4	472.6	514.3	552.9	597.4	645.8	683.4	731.8	774.9	808.6	835.7	859.9	877.4	887	900.9	910.3	929.5	935.9	930.2	913	866.4	795	717.8	624.8	535.4	458.7	395.2
524	19.28	26.3	34.51	47.75	62.88	81.19	102.5	125.6	147.6	166	185.7	198.4	214.4	223.8	234.8	252.5	261.5	282	304.4	325	346.3	378.7	409.6	441.4	481.5	514.9	557.5	601.4	643	684.7	724.3	754.4	779.5	803.8	818.2	836	843	855.7	868.8	876.5	871.4	854.2	811.5	747.4	669.7	581.1	506.1	428.9	373.8
526	17.13	22.14	32.58	44.84	59.08	76.9	97.12	119.1	138.5	155.8	173.7	188.4	201.5	210.3	220.3	234.6	245.4	263.1	282.4	300.1	327.4	353	382.3	414.6	443.7	479.1	519.2	560.2	598.8	634.2	675	705.7	731.6	749.9	760.5	774.6	783.7	798.8	811.9	814.9	810.5	793.7	753.8	691.8	625.7	544.4	470.2	401.8	348.6
528	18.1	23.28	29.29	41.76	55.68	72.19	93.36	112.1	127.9	148	162.4	174.1	186.2	199.9	205.9	219.6	228.1	246.6	263.6	280.5	303.5	331.1	354.9	383.2	417.2	450.3	481.1	524.5	560.4	596.7	624.7	653.9	675.4	696.2	711.3	718.8	726.1	743.7	753.7	759.2	756.5	735.3	705.6	645.4	583.6	506.8	438.2	374	325
530	15.37	21.54	27	40.32	48.44	66.72	81.02	104.1	121.1	135.8	151.3	161.4	172.9	185.5	192.8	205.9	214.8	233.9	247.2	257.7	283.4	309.5	331.2	361.1	390.1	417.5	452.9	478.7	513.4	557	583.4	609.8	631.2	643.8	655	671.1	679.4	691.5	698.9	707.2	700.6	680.5	652.3	597.3	542	472.5	408.1	350	302.8
532	15.84	19.53	25.44	33.4	45.86	61.75	75.23	99.37	113.5	129.8	141.5	153.4	162	173	180.5	192.4	200	214.8	230.4	246.9	264.7	286.5	309.8	338.4	361.5	387.1	423.1	448.9	486.1	514.2	542	568.4	584.6	601.8	613.9	624	631.1	643.9	652.9	658.8	647.5	635.7	612.7	561.1	507.6	438.3	379.4	324.3	281.1
534	16.35	18.73	23.55	32.54	42.21	56.7	76.22	93.97	109.3	122.8	135.5	145.3	154.7	162.2	170.1	178.3	188.4	204.2	215.8	234.3	249.2	265.5	290	313	336.5	359.3	393.3	420.8	452.3	479.5	502.3	532.9	547.4	563.3	577.2	584.3	589.1	604.2	607.3	609.1	608.7	596.7	565	521.5	469.1	412.1	352.4	304.2	266.1
536	14.68	18.47	24.33	30.3	43.53	54.05	73.54	83.85	101.9	116.1	128.2	135.6	146.7	156.5	160.2	168.5	176.9	191	205.8	219.3	235.5	254.7	273.4	293.4	314.4	344.2	369.1	399.2	419.3	453.7	472.6	496.9	512.5	529.5	536.4	549.5	553.9	565	568.2	574.9	572.6	555.5	534	488.2	439.9	384.3	334.2	285.7	250.1
538	13.6	17.16	22.72	27.59	38.49	49.83	68.01	78.86	94.75	109.5	121.3	130.2	138.6	145.8	153.7	159.3	169.6	179.4	191.5	202.8	221.3	237.6	259	278.3	301.7	324.4	350.3	376.3	399.2	426.5	449.9	474.1	483.4	499.7	505.5	518.6	521	532.7	536.8	539.6	541.8	525.1	497.2	459.9	416.6	365.5	314.5	272.3	233.2
540	13.68	16.56	22.57	29.78	40.01	50.8	64.79	78.32	93.93	105.3	116.2	124.9	130.3	137.5	146.1	155.5	160	172.8	179.5	195.7	211.3	226.3	246.9	266.3	282.9	308.8	331.6	355.6	378.9	403.1	429	445.2	459.1	468.8	485.4	490.8	498.4	502.4	511.1	515.5	508.5	498.6	473.8	434.6	394.1	343.9	296.3	257.6	223.9
542	13.45	16.74	21.38	26.02	40.7	49.54	63.77	76.22	89.23	102.3	109.3	119.3	124.1	132.7	137.7	149.1	153.5	163.1	171.2	187	199.6	213.2	233.2	244.4	272.1	289	315.8	338.6	363.7	380.3	404.3	423.4	441.9	448.6	459.3	466.2	472.2	478.4	486	484.7	483	476.1	450.9	413.9	372.1	327.8	282.1	242.5	211.4
544	12.3	16.05	21.87	26.31	36.05	49.04	56.03	68.86	82.66	90.39	106.9	113.7	120.8	126.6	134.2	140.9	148.4	156.4	164.8	177.9	190.8	206.8	219.8	240.3	256.2	274.9	299.8	328	344.9	371.4	389.4	404.9	417.3	428.5	438.2	446	452	455.9	464.4	465.1	464.7	452.9	428.6	394.6	358.8	310.3	268.1	231.7	200.2
546	13.15	15.71	19.37	26.04	34.3	47.39	57.91	69.57	82.75	92	97.03	109.1	116.3	121.9	129.8	135.4	141	150.9	158.1	172	184.8	198.3	212.5	234.9	243.9	266	289	312	328.6	355.2	373	389.9	401.2	411.8	418.3	426.9	432.2	435.2	443.1	447.4	444.5	432.7	409.8	378.5	343	291.4	254.4	219.2	196.6
548	12.17	15.25	18.82	26.19	33.9	37.68	58.42	70.18	73.28	86.48	98.33	107.7	111.9	119	117.4	128.6	138.3	143.3	153.4	164	181.8	189.4	207.7	220.8	240.5	258.9	281.7	300.2	317.7	343.7	358.1	371.9	383.6	393.2	403.2	410.7	416.9	421.3	429.5	426.1	426.3	417.3	394.4	360.6	330	288.7	249.1	213.4	185.8
550	11.61	13.85	19.16	25.56	33.33	40.66	54.89	67.54	76.45	83.68	95.97	104.2	107	116.5	120.4	126.9	134.2	142.1	148.7	157.9	173.4	187.4	201.7	216.3	232.6	246.4	271.2	288.4	306	327.8	344.2	361.7	363.5	381.2	392.3	394.9	403	413.9	409.8	413.3	410.5	399.1	380.6	349.4	317.9	277.9	239.5	206.6	177.5
552	12.36	13.9	18.38	24.81	31.74	41.26	50.37	63.2	75.42	81.42	88.14	99.59	105.6	111.1	117.6	123.6	128.8	136.6	144.4	157.1	164	177.1	191.6	206.8	225.9	240.1	261.7	283.5	299.3	317.6	334.6	352.7	357.3	372.1	381	383.1	390.4	398.8	397.8	401.2	399.9	389.6	366.5	337.8	305.5	270	230.3	200.9	172.9
554	12.73	14.35	18.34	22.25	31.89	40.44	50.97	56.44	74.62	82.5	89.6	96.81	104.4	110.1	115.8	121.3	126.3	132.6	131.9	149.8	159.2	173.5	188	201.5	218	235.3	255.3	273.7	284.5	309.1	325.9	341.9	352.4	356.8	370.4	371.1	382.6	385.4	390.2	391	390.6	378.6	359.6	330	294.3	253.5	224.6	192.3	166.7
556	11.34	14.02	17.01	21.75	26.98	37.9	45.44	58.71	70.79	77.02	82.9	96.27	100.6	107.1	113.2	117.8	124.4	129.6	138.2	146	159.8	170.3	183.1	197.8	213.7	228.9	249.8	265.3	283.3	300.3	317.9	331.9	341.8	349.3	358.1	365.3	369.2	375.1	379.5	384.9	380	371.8	346.9	321.6	288.8	250.6	217.6	183.5	162.8
558	11.97	12.22	16.08	21.99	27.49	35.85	48.56	52.99	71.05	76.26	81.49	87.84	93.02	104.8	110.8	109.9	120.5	125.3	134.8	146.1	155.3	164.5	180.6	190.4	208.1	228.3	247.7	260.6	275.1	295.5	311.2	319.2	336.4	343.3	350.9	355.5	363.8	367	368.5	370.5	373.7	362.7	343.4	315.3	280.6	244.7	208.6	179.7	159.9
560	11.39	13.39	16.49	21.59	29.02	31.48	49.04	50.59	70.61	77.53	84.07	91.82	91.09	104.6	102.6	104	109.8	123.9	133.4	143.8	152.4	161.3	176	189.7	202.2	219.3	239.2	257.4	273.6	289.2	307.1	317.5	329.8	335.7	347.2	351.5	354.5	360.8	362.4	365.6	364.4	344.8	332.8	302.6	278.8	237.3	208.3	177.7	156.9
562	11.56	12.87	17.03	20.29	28.53	34.66	43.53	57.08	66.31	69.32	83.35	84.67	91.28	99.74	107.4	109	114.9	122.5	129.7	138.4	147.3	159.8	173.6	182.3	198.3	213.9	230.4	249.5	263.5	284.2	298.9	313.1	322.1	329.6	339.6	343.8	349.4	351.7	359.3	358	356.9	344.9	325.9	299.4	271	234.1	202.3	175.2	154.4
564	11.77	13.29	16.84	19.07	28.59	33.12	42.06	55.23	63.4	70.43	82.73	86.22	93.32	94.75	99.95	107.2	111.6	121.1	131.2	135.1	145.4	157.5	170.6	184.7	196.1	210.7	231.5	248.3	263.7	279.2	295.5	310.3	318.6	325.1	325	339.6	344.9	346.9	351.7	349.8	349.6	344.8	321.1	298	264.6	235.8	198	171	152.5
566	10.95	13.33	18.21	21.19	28.3	33.26	40.95	47.9	62.36	72.8	78.4	85.62	95.06	92.56	101.6	107	110.2	120.1	126.6	134.9	144	154.6	168.9	179.6	198.9	211.8	228.5	241.4	257.4	276	292	299.1	316.6	316.3	330.6	333.2	339.4	344	345.6	345.3	341.4	337.5	317.7	293	258.4	229.4	196.5	166.8	149.4
568	9.604	14.1	16.08	20.21	26.44	34.08	42.82	51.92	64.74	72.64	79.35	74.86	91.47	91.51	103.1	102.9	113	118.5	126.7	133.4	141.4	152.4	165.3	176.6	195.5	206.8	225.6	240	256.1	274.3	286.9	293.1	311.9	316.1	325.7	328.4	336.5	340.5	339.2	341.8	339.9	332.7	312.6	289.4	254.2	224.9	190.1	166.3	144
570	10.87	14.85	16	18.9	26.14	34.48	41.64	53.47	62.43	68.92	73.87	81.95	82.97	94.84	95.49	103.4	105.9	110	125.3	122.9	139.3	152.8	163	174.8	192.4	201.3	223.9	238.5	249.6	269.5	281.4	296.2	307.6	310.9	316.8	326.2	328.9	332.1	337.2	337.2	338.3	326.3	306.6	284.9	254.4	222	190.5	163.7	143.6
572	11.26	12.77	14.9	18.77	26.9	30.84	41.36	49.13	58.86	66.88	78.54	80.87	86.84	87.36	97.46	103.5	105.3	113.3	120.7	120.9	139	150.9	162.1	174.1	188.5	201.1	216.5	234.7	245.8	263.4	270.1	288.6	292.1	310.2	310.4	320.9	323.9	331.7	331.3	334.6	331.4	316.5	304.9	283	247.9	219.5	186	163.3	142.8
574	11.25	13.44	15.95	21.03	28.91	32.97	40.8	51.53	59.16	65.45	78.85	82.53	80.94	85.49	98.22	99.92	105.3	113.1	108.3	127.7	140.4	149.3	159.5	170.2	187.5	199.1	214.3	234	242.6	260.9	271.4	284.4	296.9	304.2	308.8	305.6	319.2	323.9	326.5	330	322.4	320.1	304.2	278.9	248.5	215.1	183.6	160.4	141.5
576	11.26	13.37	16.47	21.2	25.97	32.35	40.24	48.33	52.47	65.09	74.72	78.15	76.94	81.95	90.92	98.47	103.5	110.6	114.2	124.8	133.3	141.5	156.6	166.2	182.2	194.1	209.6	219.8	245.1	247.7	264	283.5	294	293.6	304.7	312.6	315	314.7	320.4	315.5	316	312.3	295	268.3	241.5	212.5	178.4	155.9	138.9
578	10.89	12.09	15.35	21.29	27.4	31.08	37.44	45.85	58.52	61.96	70.47	78.33	84.25	87.62	90.48	99.34	99.07	106.7	113.9	123.3	132.4	138.5	152.1	166.1	176.2	194.8	206.5	216.6	235.3	244.9	261.7	279	288.1	287.6	302.1	302.6	307.6	309.5	314.7	316.9	316.9	309.9	290.2	260	235.1	207.4	179.8	153.7	136.2
580	10.29	12.75	16.41	18.96	26.09	29.68	41.12	45.72	48.72	56.26	68.61	76.92	79.08	84.41	87.37	97.57	91.3	98.97	105.1	119	128.1	139.9	149.8	160.4	174.7	185.7	200.9	214.4	229.2	242	250.6	267.4	277.7	285.4	288.7	293.7	296	307.5	307.5	308.8	310.8	302.6	278.5	255.5	234.3	192.7	174.7	151.8	131.2
582	11.67	13.1	15.52	18.08	23.33	29.64	38.4	45.16	54.48	61.6	68.75	72.04	78.9	80.37	87.5	93.19	97.35	91.6	111.6	116.5	123.1	132.5	145.5	154.5	170.6	183.9	192.8	207.8	222.7	238.3	244.5	261.5	272.1	277.5	285.9	287.6	295.5	296.2	294.2	298.4	290.5	291.8	271.6	256.5	229	196.3	172.5	145.7	128.6
584	10.18	12.04	16.39	17.11	22.34	29.23	34.97	43.47	52.18	59.11	69.1	70.71	66.33	80.56	85.81	84.6	96.35	96.62	107.5	108.2	114.8	129.7	143	151.5	162	175.3	190.9	202.2	214	233.6	242.8	248.2	267.4	264.8	274.2	272.2	286	285.5	286.2	291.7	284.4	283.4	264.2	248.2	220.2	192.3	166.4	133.6	126.3
586	10.77	11.99	14.78	19.46	22.58	30.38	35.81	43.45	51.1	55.56	60.33	66.93	72.4	77.12	84.5	84.62	91.93	89.26	105	104.7	106	126.5	137.9	149.9	160.2	169.7	182.1	200	212.3	222.3	239.5	249.7	259.3	258.9	265.7	270	277.2	277.2	277.6	283	282.6	275.9	256.7	238.3	217.1	185	162.2	136.3	123.1
588	10.96	12.78	13.82	17.66	20.75	28.8	34.95	40.05	50.44	54.89	62.4	67.97	73.55	76.76	79.4	83.01	84.39	95.31	96.44	101.3	102.5	122.3	136.7	144	155.5	165.7	181.3	191.9	206	218.4	227.7	237.7	251.5	252	255.7	261.9	263.7	265.8	271.8	273.4	271.6	266.6	252	233	206.1	181.1	155.8	134.5	112.1
590	9.815	11.31	13.89	17.6	20.98	27.09	34.23	37.32	50.35	52.22	57.95	64.25	72.66	71.18	78.72	82.8	78.4	93.06	91.35	97.85	92.63	120	128.4	139.7	150.1	160.5	176.1	185	197.5	212	222.3	231.4	238.2	244.4	252.8	254	260.3	259.1	262.9	262.4	261.3	259.2	238.7	224.6	200.3	174.1	151.4	132	115.1
592	10.67	12.77	14.14	16.02	20.87	26.24	31.55	41.01	49.4	53.76	61.96	62.71	65.14	65.18	67.15	76.41	83.56	85.51	87.34	98.3	99.06	111.4	124.9	135	143.5	150.6	170.7	178.2	187.9	205.1	212.2	222.1	228.6	239.1	238.9	246.2	249.9	245.5	254.6	252.8	256	243.3	233.9	215	196.5	169.1	147.5	118.4	109.9
594	10.03	11.07	14.11	16.25	22.6	23.78	30.11	40.23	45.7	52.28	59.79	57.15	64.58	68.39	70.69	72.15	81.53	77.41	84.99	96.01	102.3	112.7	106.4	124.2	139.9	150.1	160.8	162.1	181	194.8	202.8	214	220.7	229.6	231	234.3	234.7	242.1	241.9	244.1	242.4	236.4	224.5	207.9	184.8	163.4	138.1	114.4	107.5
596	9.903	10.99	13.27	16.24	21.23	24.3	28.57	38.43	42.89	47.61	46.6	56.61	63.58	59.05	66.65	68.26	74.21	79.41	88.46	84.76	93.66	99.23	109.7	123.6	133.8	141.9	155.9	164.3	174	185.9	196.6	206.6	212.5	220.9	224.6	226.8	229.9	231.9	232.5	234.6	233.1	228.1	218.6	199.1	179	156.2	138.9	108.9	103.4
598	10.26	10.15	13.85	16.2	22.67	24.32	30.95	36.93	39.92	47.87	47.88	53.49	58.7	61.65	69.99	72.79	68.75	77.21	83.04	85.92	88.01	101.3	102.8	119.7	129.8	140	140.7	157.1	166.7	179.9	188.1	194.4	204.6	211.9	215.4	220.2	216	222.8	225.4	224.6	225.3	217.4	207.5	192.3	161.6	150.5	123.2	113.1	93.59
600	10.9	10.96	12.78	16.56	20.33	23.74	28.03	34.63	38.56	44.92	51.53	54.34	56.4	60.81	62.37	62.4	71.37	75.22	79.06	82.26	90.06	95.58	106.5	110.5	124.5	126.2	141.7	155	163.5	162	180.5	189.3	197.8	197.5	204.9	211.9	211.7	215.9	214.4	217.5	216.2	210.5	203.1	182.4	166.4	139.1	124.3	95.78	96.35
602	8.208	9.435	12.91	14.71	17.72	22.19	30.51	31.4	40.24	44.43	45.83	51.21	53.4	56.01	56.94	61.98	63.76	70.68	74.75	81.21	81.63	92.51	99.17	104.5	116.3	120.6	140.6	141.3	158	165.7	174.1	184.3	186.9	192.9	196.6	201.7	203.1	203.9	206.3	190.9	206.9	202.2	191.3	174.9	158.9	129	114.7	102.9	87.58
604	9.998	11.11	13.6	14.93	19.89	21.83	28.86	33.55	36.67	40.95	47.53	50.16	52	56.77	55.38	55.75	64.76	63.86	66.78	79.86	85.28	87.98	95.77	105.8	104.1	121.2	134.4	133.6	150.7	159.4	169.5	173.4	169	186.7	190.9	179.6	193	198	198.4	198.4	198.2	192.1	185.5	170.8	154	125.1	116.9	98.86	80.26
606	10.23	11.69	13.01	14.64	16.92	18.6	25.84	31.16	38.39	41.37	45.32	45.25	54.04	56.17	58.07	59.23	57.52	64.59	68.82	72.26	80.51	88.37	90.55	101.5	104.2	112.4	129.2	132.3	147.3	153.1	162.3	168.3	174.6	177.7	182.6	185.2	190.4	188.6	191.2	192.3	190	184.7	176.7	162.1	146.1	126.5	101.3	89.77	72.29
608	10.86	10.77	12.15	15.69	16.64	18.85	24.1	29.29	33.59	40.14	42.87	41.71	50.03	53.59	53.16	57.7	59.88	65.27	69.67	65.58	74.68	84.06	90.38	93.53	101.4	107.1	123.7	131.3	139.5	147.7	158.6	163.7	170.3	161	176.8	176.7	180.8	181.9	184.4	186.9	183.5	179.1	171.8	155.8	132.2	115.2	107.6	88.91	76.08
610	11.06	10.74	12.41	13.62	17.43	19.04	25.04	27.62	33	37.8	42.39	46.57	47.12	53.51	48.75	53.68	53.78	59.25	64.19	66.8	71.33	78.1	79.93	87.16	96.96	98.96	118.1	125.2	132.2	143.1	142.6	148.4	160.1	161.7	170.1	166.7	173.7	173.9	166.4	175.5	177.4	172.3	162	149.1	134.9	117.6	104.1	85.82	75.2
612	11.46	9.72	12.89	13.59	15.73	17.73	23.76	30.75	34.22	37.96	38.55	44.53	45.95	43.73	49.88	57.56	59.41	54.15	57.27	58.69	67.46	77.07	76.23	82.62	91.24	98.03	104.4	113.2	130.3	131.6	145.3	150.3	148.7	149.7	161.5	166.2	167.4	168.4	168.7	159	170.3	158.3	155.9	146.5	132.8	113.8	99.18	86.59	69.43
614	11.73	10.98	12.26	14.17	16.89	19.14	24.39	28.93	28.17	34.05	38.48	44.24	44.56	41.91	51.1	48.94	51.57	58.84	52.09	60.91	64.1	71.57	78.42	79.17	91.57	86.36	103.3	115.9	119.7	124.5	140.5	144.2	142.2	150.9	157.1	157.6	162.6	160.8	162.7	154.8	165.2	157.9	142.4	140.6	128	109.7	95.83	79.56	72.5
616	13.68	12.89	12.19	14.09	16.44	18.34	23.75	27.76	31.46	34.57	36.2	40.42	40.85	40.79	47.89	47.62	50.58	51.95	56.34	58.03	61.34	70.58	78.77	77.68	91.3	96.61	102.8	109.2	118.1	127.4	129.6	140	147.4	136.9	151.9	152.7	150.9	151.9	162.3	155.8	158.7	150.5	137	134.5	122	108.3	93.42	79.96	69.66
618	16.83	11.94	12.83	13.98	16.17	17.37	20.94	26.85	29.62	31.75	34.56	35.82	39.42	40.98	45.74	47.74	53.28	51.91	50.24	60.98	62.19	61.95	69.31	74.68	84.92	93.58	100.4	99.02	110.6	119.7	123.6	134.3	137.8	142.2	137.9	150.8	140.2	152.2	143.6	150.8	152.8	142.9	130.8	130.9	116	100.1	80.51	73.29	66.97
620	21.44	14.97	12.61	13.86	18.33	17.27	21.15	27.1	30.2	34.16	36.33	33.32	37.56	45.79	38.21	46.67	46.15	47.53	48.16	57.84	57.88	62.65	67.45	72.26	84.04	90.76	87.98	98.28	105.9	118.6	124.3	129.1	133.5	140.4	140.7	136.3	145.2	131.6	139.1	147.7	140	141.8	128	125.8	107.9	90.88	79.57	73.06	58.11
622	29.68	15.99	14.74	15.35	16.55	16.21	22.51	26.57	30.64	29.14	33.56	36.02	38.36	43.11	42.62	44.02	48.87	46.25	49.14	51.4	53.89	60.45	63.69	77.27	71.89	78.43	92.55	95.69	99.44	111.6	121.5	126.5	118.8	127	134.6	141	126.2	130.8	134	147.1	138.7	133.8	123.5	114.5	108.2	90.83	76.57	68.19	51.35
624	42.34	23.13	18.13	15.31	16.39	16.55	20.77	26.05	26.75	29.35	32.75	34.96	38.14	41.72	40.17	41.84	44.01	46.64	46.36	45.84	54.56	60.81	54.93	68.65	78.24	77.11	88.86	80.1	88.84	109.6	106.8	121.6	126.2	128.7	131.1	122.3	133.2	130.7	136.3	138.4	137.3	133.6	117.7	115.9	94.58	90.09	75.67	68.66	57.84
626	66.7	29.97	18.6	16.11	15.78	16.29	20.43	23.82	24.78	29.97	31.85	33.5	33.88	37.45	43.38	41.94	41.15	43.7	45.11	49.95	54.42	59.61	54.22	67.39	74.93	81.14	79.69	84.08	93.3	107.8	110.5	111.2	119.1	114.8	127.7	131.7	131.2	132.1	127.2	124.7	134.5	122.1	122	108.6	100.8	80.89	72.44	60.39	52.49
628	98.33	44.02	22.84	16.07	16.27	16.16	20.43	24.79	29.28	27.1	30.63	32.21	33.49	37.62	36.22	39.69	41.56	41.86	44.88	48.58	53.72	55.74	53.94	61.07	66.61	72.75	78.57	80.38	92.75	105.6	105	107.4	112.3	113.9	123.5	124.8	121.5	123.2	129.4	130.2	118	124.4	112.2	111.6	93.42	85.78	70.1	60.37	53.1
630	144.6	65.31	30.7	21.08	17.01	15.44	18.96	22.12	27.78	26.64	30.87	32.26	36.14	37.68	38.31	38.56	37.11	41.97	46.27	48.9	49.84	50.23	57.25	64.04	65.28	63.89	76.49	82.64	96.42	80.48	96.13	109.3	111.2	114.9	106.3	122.1	124.6	115.2	118.6	119.9	109.2	119.1	106.3	100.5	91.42	80.63	70.11	62.32	52.31
632	195.7	99.69	44.9	25.34	19.62	18.38	19.83	24.45	26.42	28.58	27.6	30.95	29.87	34.74	34.32	37.67	39.58	40.65	43.08	41.67	50.26	52.68	53.39	60.34	57.13	64.44	74.75	67.13	74.18	86.59	88.23	97.29	100.9	100.3	104.1	117.3	115.5	119.3	115.1	113.2	108.4	111.8	105.1	102	87.59	80.08	63.24	57.29	52.02
634	252.6	143	67.66	30.95	21.52	18.9	19.33	22.13	24.79	27.66	26.68	34.16	29.65	33.9	35.22	36.5	35.36	39	35.7	46.58	47.88	50.55	55.83	57.96	60.25	65.72	74.5	72.4	75.89	86.43	86.77	95.69	99.89	107.9	96.01	103.5	108.2	111.5	115.1	115.2	113.2	103	97.65	93.51	88.26	72.39	61.71	56.31	46.25
636	312.4	193.6	99.76	45.15	26.85	18.19	18.75	22.54	25.84	26.61	27.28	31.74	29.09	31.32	34.21	37.33	36.64	39.57	39.04	46.42	43.52	46.32	48.57	50.31	57.39	63.01	71.3	73.37	81.11	76.79	81.28	91.1	91.83	93.73	102.8	99.97	102.9	110.6	100.5	111.3	101.2	96.21	98.97	77.16	77.21	66.74	57.33	51.11	46.1
638	379.6	252.5	139.1	69.2	36.54	21.61	19.02	20.91	25	23.08	26.94	29.33	30.08	33.08	32.53	32.49	32.56	37.05	33.66	40.44	45.05	44.22	45.56	50.77	54.26	59.42	68.93	66.4	77.61	79.17	86.69	89.5	86.73	87.24	91.19	105.7	105.6	109.4	98.08	108.2	86.64	104.5	91.3	77.96	73.8	69.65	53.52	44.87	44.5
640	450.8	315.8	195.4	101.8	51.52	27.21	21.38	22.31	23.03	23.27	26.95	25.78	28.16	31.79	33.66	34.88	33.06	34.23	35.94	40.28	38.68	44.28	45.32	48.37	50.7	56.42	62.7	63.98	74.11	80.7	87.34	77.59	85.9	90.89	84.01	97.58	92.37	89.24	104.5	95.59	93.88	87.7	86.94	79.67	76.49	66.24	53.83	48.95	43.54
642	514.3	383.4	252.1	142.1	71.69	34.76	24.79	22.71	23.78	23.83	26.04	25.15	29.97	30	30.64	31.51	31.7	34.4	35.69	35.92	38.78	41.67	44.84	45.64	47.75	55.11	64.27	61.45	75.44	66.91	76.82	67.55	89.44	82.34	90.4	92.91	83.45	81.95	96.14	94.9	90.95	87.81	79.28	80.13	75.42	57.82	51.48	48.01	40.36
644	565	456.4	321.6	194.1	104.4	53.04	28.02	24.18	24.45	23.82	22.74	24.29	28.76	29.27	30.61	33.14	31.69	33.52	34.15	37.03	38.1	42.21	44.27	46.01	51.06	48.74	57.35	57.43	64.54	64.22	81.35	78.47	85.53	83.85	79.9	84.25	89.57	89.96	87.48	85.5	94.3	90.58	83.64	77.74	69.15	53.47	51.9	43.41	38.81
646	597.5	519.1	388	255.8	147.8	74.48	37.43	27.72	26.27	23.68	23.18	25.76	28.17	26.97	28.89	29.96	31.15	31.4	32.34	35.3	40.42	38.82	45.34	45.45	48.65	52.95	48.39	56.1	65.03	63.8	74.51	67.03	80.66	78.67	77.99	83.37	76.45	85.85	77.42	81.09	87.76	81.69	80.04	70.14	62.09	54.47	50.17	46.65	36.4
648	615	571.6	460.1	318.3	201	107.3	53.89	34.62	26.39	23.38	23.52	23.8	25.54	29.22	28.73	28.77	28.36	33.1	30.73	35.3	39.04	37.08	41.7	40.91	45.66	50.55	56.29	53.96	57.01	61.12	65.35	68.81	76.46	78.13	71.34	82.91	80.26	81.7	79.65	81.29	81.96	80.81	70.54	65.9	64.34	51.36	46.14	38.89	36.5
650	594.5	601.8	525.1	382.5	259.3	148	73.24	41.34	27.86	24.69	25.24	23.94	26.18	27.58	28.22	28.57	27.46	30.31	27.24	33.67	37.93	37.05	36.76	44.38	45.39	48.46	50.24	51.65	60.78	57.35	65.67	60.01	69.52	70.34	67.68	68.09	76.41	68.93	81.23	71.03	75.9	75.75	73.54	62.34	58.54	52.98	43.38	39.85	36.44
652	559.1	618	578	458	328.2	206.2	107.6	56.62	35.46	26.74	23.01	23.77	24.89	25.21	25.61	25.5	26.81	29.36	29.28	32.51	32.79	36.17	37.13	38.73	41.88	47.39	45.79	50.7	55.98	55.71	58.58	59.99	68.02	69.45	72.39	68.07	73.17	67.94	73.29	72.78	67.32	64.95	60.78	58.64	47.82	50.21	38.6	35.01	31.58
654	503.2	600.3	617.3	532.4	401.8	268.3	155.7	80.31	44.14	31.74	24.71	23.7	23.75	23.85	27.63	25.98	25.29	25.38	28.95	30.21	29.52	31.88	34.33	38.32	40.12	44.11	47.96	47.29	53.48	56.21	54.37	63.54	59.22	66.63	64.33	67.92	63.44	71.34	62.48	66.79	73.06	72.46	66.12	59.42	52.81	45.85	38.89	37.72	32.72
656	447.3	564.6	627.4	587	473.4	336.9	208.8	114.3	62.31	34.8	26.8	24.32	23.59	24.65	23.72	25.65	28.01	27.1	26.39	30.77	29.53	32.19	32.05	35.11	39.38	41.57	48.25	43.31	49.76	52.42	53.87	57.8	61.41	58.21	65.63	61.51	62.52	65.07	61.99	66.74	67.2	67.86	59.08	54.53	49.74	43	40.94	34.66	32.42
658	380.2	515.8	619.7	632	541.1	411.9	277	161.7	84.51	48.58	33.69	25.32	24.34	25.12	22.48	23.33	26.5	25.6	25.84	28.51	29.37	29.24	33.03	33.17	40.14	40.41	45.92	44.76	46.57	56.6	55.24	53.25	58.8	59.77	58.75	65.28	55.23	59.1	65.48	58.29	65.29	64.93	53.39	46.28	52.11	42.75	36.59	32.65	30.43
660	318.9	458.2	588.2	652	606.5	484.4	348.6	221.6	120.1	66.75	36.13	25.35	25.32	21.57	23.93	21.67	24.69	23.59	26.82	27	27.64	28.79	32.94	36.61	34.85	37.21	41.41	46.77	42.62	55.15	55.27	56.44	53.88	55.36	60.61	64.04	56.87	62	60.79	57.69	53.5	57.32	52.74	46.98	46.96	44.49	34.27	32.61	27.9
662	254.5	385.9	535.7	638.2	651.6	566.7	422.7	287.7	166.4	91.47	46.62	31.64	24.53	24.07	22.85	23.18	25.39	24.44	25.56	23.56	26.91	28.54	31.19	33.16	36.27	33.73	41.35	40.08	41.04	49.32	50.5	50.24	50.91	56.09	56.93	54.31	52.37	53.5	51.5	60.82	51.24	55.53	53.22	45.45	44.57	38.64	33.87	30.7	26.46
664	192.4	328.9	469.9	601.8	669.8	635.5	503	366.9	228.6	130.8	69.64	38.24	26.8	22.77	21.49	20.97	23.61	23.17	24.63	23.98	25.15	25.8	29.95	29.4	32.72	34.55	40.43	37.39	38.52	46.9	45.99	48.46	50.57	52.62	53.02	56.09	55.31	53.69	54.69	54.14	47.57	53.03	53.4	44.8	43.69	40.57	32.45	30.02	25.9
666	135.6	259	412.5	549.5	665.8	678.9	588.4	448.1	302	183.9	95.9	51.66	35.15	25.43	21.85	22.95	23.23	22.2	23.85	23.57	25.02	25.25	27.17	29.61	29.7	34.02	34.27	38.07	40.68	38.46	42.76	48.1	49.93	53.41	53.26	51.95	52.6	57.71	49.34	50	50.22	48.17	49.74	41.34	38.5	33.34	30.8	27.5	25.83
668	91.19	200.6	342.5	487.7	632	696.6	651.8	536.9	382.7	247.5	136.8	66.22	39.11	26.25	21.81	22	20.42	23.28	23.83	24.41	23.41	25.32	27.44	30.43	33.18	32.49	36.9	34.67	39.37	40.92	45.21	47.33	47.47	52.81	47.64	49.36	50.36	56.81	49.45	47.47	44.27	48.61	44.76	40.06	34.43	39.07	28.99	26.38	23.44
670	69.36	143.9	277.2	426.9	577.6	693.3	698.4	619.9	479	322.2	188.3	94.95	52.93	31.68	25.12	22.75	21	20.96	24.34	23.36	22.48	26.12	25.93	27.49	31.15	32.61	35.13	33.19	35.47	36.06	43.46	44.83	46.23	46.56	46.44	49.39	47.1	48.06	48.43	50.94	48.46	47.87	50.36	39.86	38.73	32.93	27.38	25.46	23.4
672	50.98	100.2	209.1	366.8	519.8	662.6	727.3	692.2	559.5	407.8	259.4	139.2	73.3	39.35	28.9	24.84	20.93	21.17	21.26	22.76	24.35	25.01	23.61	27.07	29.18	29.55	34.31	32.75	32.82	37.68	40.84	40.23	47.75	43.73	49.6	45.47	43.17	45.3	48.23	45.85	43.69	39.53	45.34	39.55	34.38	30.45	27.47	26.58	25.06
674	44.57	69.23	153.4	299.3	460.8	608.6	722.3	742.1	642.4	487.3	324.9	188.9	99.39	56.03	32.67	24.83	20.98	20.41	20.97	20.26	21.73	24.26	22.93	26.12	25.95	27.03	30.15	31.41	37.49	36.53	39.4	39.35	43.69	44.26	41.73	42.23	41.55	41.79	41.57	43.45	39.68	39.85	39.21	38.05	34.13	32.21	26.86	24.68	23.58
676	36.18	54.84	112.5	231.2	391.6	546.9	691.5	768.5	713.7	580.1	403.5	253	139.7	76.15	40.76	27.36	20.67	18.86	20.53	21.71	21.39	22.18	24.96	25.82	26.98	29.02	29.47	29.8	32.58	38.9	37.76	36.51	39.64	41.46	40.99	43.36	43.21	42.22	42.73	39.98	44.1	42.18	38.71	38.57	33.11	31.17	28.13	24.38	20.77
678	31.15	45.61	79.34	168.7	315.4	469.9	640.5	767.1	774	666.2	504.3	329.2	197.4	101.2	55.01	32.77	22.78	19.51	20.89	19.95	22	22.28	26.12	24.09	25.9	28.87	28.12	30.94	32.07	33.81	38.02	34.96	37.08	38.9	39.85	41.31	39.32	39.48	41.8	40.16	39.06	37.49	36.77	34.94	31.47	26.58	24.38	25.46	20.59
680	29.46	38.78	57.7	117.8	238.5	405.2	575.3	729.8	796.6	734.6	587.7	413.5	260.4	145.1	75.11	40.74	27.04	20.74	19.29	20.62	20.91	23.95	24.32	22.25	23.57	25.63	28.13	27.41	31.71	34.23	33.54	34.28	37.61	36.07	40.08	38.97	41.19	42.6	39.39	39.03	40.05	37.34	34.02	34.64	32.41	26.23	23.16	22.19	19.93
682	27.39	33.82	46.96	87.05	178.7	325.8	503.8	678.8	793.2	785.6	679.9	505.6	343.2	201.5	105.5	55.33	34.5	24.98	22.14	21.58	21.37	22.82	22.04	25.14	26	25.84	27.75	27.63	30.43	32.32	32.99	35.94	38.68	40.23	39.01	38.42	42.19	38.54	37.66	39	36.45	36.14	34.01	33.76	28.78	26.03	24.84	22.75	22.24
684	28.39	30.56	39.7	66.07	129.4	252.6	423.8	609.1	762.4	824.7	744.5	600	425.8	272.2	147.2	76.36	40.12	26.21	23.06	22.84	20.93	21.79	22.31	22.99	24.28	23.98	27.85	27.22	28.97	33.18	31.49	34.65	35.08	34.34	37.76	37.65	36.28	35.47	35.47	33.95	36.17	39.46	34.97	31.03	30.76	25.44	23.06	21.04	18.01
686	27.32	28.17	38.01	52.9	92.07	184.5	343.6	526.2	697.4	814.7	805.6	691.3	523.4	359	198.7	109.2	58.12	30.27	22.44	21.31	19.88	22.31	20.47	23.49	23.83	22.48	25.19	26.18	29.34	31.74	30.05	36.56	34.19	33.45	34.88	34.93	34.75	36.41	33.67	36.99	33.46	34.27	34.46	30.93	29.79	26.39	23.87	20.81	19.92
688	27.38	29.81	35.86	46.35	67.82	130.2	264	448.9	620.6	777.9	835.5	769.7	619.3	436	277	150.1	80.69	38.52	26.97	20.66	19.62	20.49	24.77	21.34	22.38	21.45	24.55	27.17	27.23	30.51	26.21	33.67	36.69	35.09	33.09	35.82	35.15	34.93	36.99	34.07	34.7	31.77	31.13	33.4	28.07	24.9	21.18	22.23	17.22
690	25.11	25.1	31.73	40.37	55.3	92.78	195.2	363	539.1	709	824.1	827.9	717.5	536.8	360.8	208.8	111.3	57.63	32.81	23.92	20.69	20.44	23.19	20.34	23.41	22.61	24.38	27.06	27.55	29.07	29.85	33.07	29.57	33.29	32.54	35.33	34.48	32.05	32.51	33	31.76	31.91	30.88	31.84	24.96	23.32	19.85	20.38	17.74
692	26.54	26.19	27.72	36.06	46.92	69.22	140.7	289.4	452.5	626.7	790.3	837.4	782.2	624.5	451.4	284.1	154.6	81.29	42.18	27.37	21.38	17.84	20.12	19.7	22.9	22.76	23.32	25.89	27.06	29.31	28.42	33.4	30.9	33.83	31.2	36.43	32.49	32.96	31.09	32.44	29.32	29.14	29.49	32.16	27.21	24.39	19.94	20.35	19.14
694	22.07	24.98	30.21	32.86	43.74	52.41	103.6	219	364.7	560.1	725.7	837.2	847	718.2	548.7	360.3	214	109.7	58.65	33.9	24.64	21.89	21.69	19.49	21.46	22.76	22.99	24.34	25.24	28.1	28.92	31.41	31.52	32.86	33.03	33.53	31.27	29.64	30.24	30.34	29.1	32.59	29.95	30.43	28.41	24.37	21.57	20.53	18.55
696	21.94	25.84	29.72	33.26	36.26	43.59	79.01	166	292.1	465.1	646.5	804.8	870.3	800.3	648.5	450.8	288.4	163	81.49	42.48	31.78	24.2	22.1	20.93	19.14	25.8	21.89	24.32	27.04	26.67	28.67	30.31	31.72	36.36	33.01	33.89	31.25	36.62	30.85	28.56	27.63	30.1	29.79	26.29	25.72	22.85	20.98	18.57	18.33
698	21.72	25.43	27.34	33.23	37.66	37.38	64.58	114.9	223.4	381.5	566.2	744.2	863.9	859.9	738.7	556.5	375.7	221.8	115.6	57.44	33.15	22.54	22.52	20.51	22.51	22.69	25.15	23.09	25.78	26.58	27.98	31.1	29.95	30.42	31.17	30.3	31.04	30.78	33.95	30.86	29.05	25.8	30.08	28.92	26.36	22.7	20.67	19.34	18.36
700	20.06	24.59	29.31	32.37	35.27	35.17	51.73	90.35	165.8	303.8	480.8	674.7	819.4	884.1	809.8	650.8	466.4	286	158.2	81.81	44.42	30.33	23.32	21.16	21	22.74	25.13	22.07	24.96	26.82	26.31	28.43	31.23	31.13	29.1	31.72	32.65	30.29	32.72	27.78	27.71	29.16	27.79	26.18	25.08	22.04	20.88	18.38	20.35
702	24.33	25.31	24.89	29.36	33.7	33.17	45.01	68.45	116.4	229.9	400.7	576.8	752	857.5	859.2	726.6	560	370.7	214.5	111.6	59.67	35.32	25.91	21.07	21.72	21.94	23.44	22.02	23.01	25.35	27.54	27.34	32.24	29.13	33.66	29.28	32.18	28.99	30.86	28.04	30.42	27.25	22.59	27.21	23.14	23.81	17.17	18.37	17.07
704	26.07	21.15	26.21	27.25	31.52	30.12	40.23	53.3	82.1	165.2	306	481.7	665.5	795.9	873.4	794.4	636.6	457.9	279.5	158.5	83.06	43.96	27.33	23.11	20.68	19.55	21.28	20.67	21.48	22.8	23.86	26.46	28.68	27.56	29.76	28.26	29.54	29.99	28.29	26.65	26.9	23.4	22.54	24.44	23.43	19.57	17.38	18.53	15.71
706	25.15	20.85	23.5	26.1	31.91	29.75	34.07	45.37	66.3	114.2	229.9	383.7	559.3	722.6	837.5	825.7	709.1	536.9	348.8	206.1	114.2	59.52	33.35	23.29	21.56	22	20.24	21.68	21.1	23.28	22	27.95	26.39	28.5	28.41	27.97	26.67	29.79	25.83	26.91	24.3	25.84	25.57	23.14	23.58	21.44	16.58	15.03	15.08
708	20.3	20.2	22.92	25.72	27.08	27.63	31.81	39.45	55.46	83.59	164.2	298	460.7	620.5	772.4	822.4	755.7	618.3	429.8	258.2	148.5	77.96	40.71	24.83	22.74	21.16	18.8	19.75	22	23.61	23.07	24.03	23.25	26.3	23.54	29.47	28.13	26.98	25.17	30.51	22.72	25.02	22.72	21.82	20.4	17.99	17.13	18.84	13.75
710	19.03	19.91	23.38	25.75	23.7	24	29.16	36.32	43.68	63.7	115.8	213.1	368.5	533.3	691.9	792.3	794.1	676.7	503.2	334.1	196.3	104.5	54.37	27.56	25.76	20.33	18.55	17.36	22.17	20.39	22.51	23.45	25.14	26.21	25.48	27.38	27.44	23.58	23.87	25.32	21.13	22.06	21.11	21.28	21.18	19.74	16.51	13.7	14.79
712	15.88	20.73	22.92	25.19	26.5	24.61	26.8	33.47	38.77	50.6	80.76	153.9	288.7	432.9	605.6	735.8	793.3	726.7	580.5	411.4	260.6	146.1	77.83	39.97	24.41	20.76	18.64	21	21.72	19.64	21	24.6	26.57	25.47	25.91	21.59	24.96	24.97	25.37	24.28	22.48	23.66	22.15	20.12	20.92	18.21	15.97	17.26	14.99
714	17.34	19.72	22.04	20.39	25.56	22.74	25.8	31.36	33.59	41.05	60.45	105.5	211.7	355.3	515.9	673	782.7	764.9	653.7	488.2	335.3	192.7	102.7	56.49	33.88	23.42	19.45	20.83	19.31	20	21.12	24.29	21.52	25.22	26.91	24.01	22.06	23.8	24.33	21.86	20.81	21.95	21.91	22.39	21.75	18.1	16.78	14.5	16.42
716	17.31	20.72	24.19	20.54	25.62	21.51	26.37	26.46	29.83	36.26	50.82	75.14	155.6	273.6	426.6	589.6	726.3	776.5	715	571.6	407.6	254.6	140.3	75.49	44.38	26.09	21.78	19.35	17.79	22.34	20.31	20.38	21.59	24.23	23.96	23.69	23.15	22.8	22.5	20.44	17.96	19.61	20.68	19.46	18.52	16.19	14.51	14.21	17.32
718	16.14	17.87	20.91	24.87	22.33	20.77	27.88	28.99	29.28	35.09	43.77	62.98	113.1	206.3	350.3	514.8	663.9	756.1	751.3	638.5	485.4	325.6	191.2	101.7	53.63	33.26	23.01	21.59	16.87	19.76	21.15	22.46	22.1	21.59	24.09	24.84	24.46	25.63	22.28	22.34	20.41	21.4	19.25	19.12	17.85	16.04	14.77	17.01	14.71
720	15.41	18.64	20.79	26.17	25.49	20.83	23.32	28.43	30.43	32.7	41.55	51.06	81.61	151	272.9	435.1	603.6	724	772.8	714.1	572.8	409.4	255.5	142.7	77.46	43.9	27.59	20.7	20.4	20.74	18.21	21.89	21.88	21.98	24.03	24.52	23.79	23.11	21.29	21.69	20.05	21.63	20.85	17.43	17.07	13.95	15.62	14.65	15.54
722	16.14	17.11	22.01	22.71	24.36	20.35	24.22	29.62	30.99	30.36	33.89	41.82	66.5	106.4	211.4	361.9	510.2	671	776.4	757	654.1	495.9	337.5	192.4	110	60.57	35.46	21.68	22.63	19.64	21.62	18.61	22.17	20.37	21.07	22.71	22.78	21.29	19.94	20.2	19.4	21.22	20.45	17.84	18.58	16.48	17.3	15.78	15.22
724	12.4	15.66	22.62	21.82	20.08	20.18	23.63	31.52	27.22	27.44	30.51	34.82	53.43	79.09	155.2	284.1	433.1	597.4	737.6	790.6	710	578.2	410.2	264.7	146.7	86.92	44.35	27.85	20.51	20.19	21.28	20.67	19.71	23.25	24.68	23.42	21.55	21.55	20.45	19.52	21.73	22.41	18.57	20.72	20.07	15.88	10.82	15.66	15.82
726	12.26	16.84	21.08	18.64	24.77	21.57	23.83	26.43	29.12	31.1	28.5	34.77	43.83	59.81	108	219.5	351.8	513.3	688.6	785	766.1	660.4	498.5	335.5	208.4	119.3	60.98	38.61	22.27	22.56	18.89	20.78	22.96	19.93	23.02	27.81	22.31	22.1	18.69	21.48	19.98	22.53	20.33	18.77	19.49	16.2	14.85	17.18	16.04
728	9.239	18.73	17.72	19.12	26.66	19.8	22.02	32.46	26.44	28.97	30.89	34.14	34.63	52.74	85.82	162.6	285.1	450.5	605.2	747.2	802.2	731	591.8	427.8	275.4	165.3	86.69	46.36	28.82	21.53	19.65	23.24	21.01	21.98	23.09	24.43	22.39	24.76	20.62	17.93	18.79	21.1	21.5	19.65	20.32	17.12	16.22	17.51	15.05
730	8.612	18.55	19.32	29.44	22.82	20.48	23.6	24.36	26.27	28.02	30.13	32.86	38.25	46.57	72.91	135.9	245	396	571.1	728.5	827.4	779.2	662.1	500.2	332.7	197.6	111.9	58.18	35.82	25.52	20.54	24.89	23.94	25.54	26.56	26.04	24.33	23.14	20.77	21.72	18.66	22.68	19.83	19.1	18.91	18.67	14.12	17.09	14.11
[truncated: 37 more columns]

## Sheet: Figure 2e-298 K
	320	322	324	326	328	330	332	334	336	338	340	342	344	346	348	350	352	354	356	358	360	362	364	366	368	370	372	374	376	378	380	382	384	386	388	390	392	394	396	398	400	402	404	406	408	410	412	414	416
440	0.074	0.23	0.95	1.958	3.11	3.727	5.2	6.788	8.188	9.041	9.498	11.43	10.9	11.39	13.45	12.53	14.22	13.73	15.04	14.88	16.17	14.33	15.53	14.43	13.63	11.38	11.74	11.27	11.97	12.46	11.57	11.33	10.53	10.28	10.54	10.27	10.84	9.815	9.986	8.688	9.885	8.832	8.357	8.249	8.112	7.909	8.178	8.343	11.06
442	0.043	0.497	1.581	2.172	2.991	5.052	6.344	7.325	10.01	10.35	11.76	12.22	12.6	12.53	13.7	14.12	15.03	17.26	15.58	16.79	17.97	18.03	16.15	17.14	16.31	16.27	14.84	13.97	14.83	14.45	14.45	15.35	13.56	13.86	14.79	12.97	13.18	12.64	12.6	11.85	13.09	11.26	11.44	9.951	9.906	8.307	7.974	9.537	9.631
444	0.318	0.688	1.943	2.717	4.43	5.194	6.528	9.445	9.503	12.73	12.34	14.36	14.42	15.87	17.2	17.68	18.25	18.15	20.85	20.72	20.5	21.12	19.19	22.11	20.4	19.36	18.99	17.08	17.48	18.83	19.38	16.96	17.75	17.69	16.94	16.68	16.98	17.51	17.87	14.19	16.59	15.16	14.75	13.32	12.83	10.73	10.85	9.526	10.85
446	0.806	1.213	2.327	3.502	5.43	7.131	9.035	11.15	11.49	14.77	15.02	17.04	16.99	18.47	19	22.91	23.72	24.48	23.15	25.37	26.45	26.42	25.04	24.46	26.13	23.81	26.4	24.15	25.53	24.36	24.88	21.67	23.89	23.4	22.77	21.59	22.72	21.57	23.34	20.49	21.92	21.33	18.3	19.21	15.86	14.8	13.47	13.87	12.18
448	1.015	1.302	2.882	4.171	6.393	9.135	11.11	12.92	13.83	16.68	18.23	21.1	21.85	23.32	25.94	25.78	27.13	28.8	28.47	30.8	28.59	32.68	29.54	30.3	34.33	32.37	34.36	33.72	32.85	34.94	32.12	33.4	30.5	30.99	33.39	32.25	32.19	32.07	32.69	31.37	25.7	29.97	27.94	24.44	22.35	20.66	18.64	15.81	16.11
450	1.328	2.105	3.137	5.524	6.518	9.107	12.42	16.43	18.6	22.05	20.54	24.23	27.21	28.45	30.61	33.37	34.35	35.95	35.55	38.3	38.83	41.4	39.6	38.36	44.47	41.71	44.94	39.85	46.51	44.4	46.39	45.18	47.13	47.08	47.05	45.19	41.88	44.5	45.59	44.08	40.44	41.45	37.42	34.24	33.27	26.16	25.16	22.95	22.92
452	1.955	2.736	4.232	7.283	9.772	12.85	15.81	21.19	25.37	28.72	28.96	30.57	35.82	33.49	37.59	41.5	39.21	45.95	45.04	48.65	51.84	50.57	56.46	54.85	59.72	59.73	62.38	62.2	64.82	64.6	66.33	68.31	67.06	66.39	65.32	65.68	64.65	60.26	64.82	64.77	61.47	60.86	56.78	51.53	48.43	41.99	37.81	33.44	29.18
454	2.763	4.316	6.261	9.337	13.37	18.38	21.88	27.5	30.57	35.44	40.34	41.27	45.65	44.45	48.04	53.58	55.22	58.38	58.45	65.53	68.67	70.63	74.2	77.61	80.44	78.37	85.25	89.32	90.16	92.96	94.96	95.5	94.88	94.23	96.32	93.82	94.97	92.11	93.58	93.62	91.17	87.26	82.84	74.93	68.78	60.2	53.74	44.53	42.76
456	3.715	5.279	8.603	11.96	18.06	26.98	31.14	33.23	42.74	48.04	50.94	55.17	58.86	62.56	65.61	69.92	73.11	73.19	80.35	85.79	90.67	93.73	97.23	103.5	109.8	112	117.7	122.7	125	134.1	132.9	137.8	138.2	138.6	136.8	131.9	139	136.2	135.7	137.7	133.1	129.5	122	110.5	97.25	86	74.87	67.75	60.22
458	5.403	7.954	11.04	17.4	23.93	31.18	40.54	49.25	52.76	61.99	66.68	73.93	76.42	81.9	85.43	89.95	95.61	101.9	109	113.7	122.4	128.4	135.8	143.4	151	157.6	162.2	174.5	177.3	187.6	189.7	195.8	196.5	195.7	199	197.3	200.3	200.9	199.4	198.5	196.7	191.5	177.5	162.1	146.3	127.2	109.8	94.94	83.56
460	8.106	11.09	14.97	23.96	30.54	42.02	55.89	61.85	70.27	82.04	87.56	98.26	102.5	107	111.7	120.9	125.7	134.7	143.2	152.2	163.3	173	177.3	195	206.2	219.7	230.5	242.2	252.5	263.4	271.1	277.4	279.5	282.3	284.5	285.4	286.1	289.2	289.9	289	285.2	276.6	260.1	233.8	209	178.9	159.1	137	119.4
462	9.766	16.93	23.5	29.83	39.77	55.94	73.41	86.62	96.4	108.3	117.5	124.6	131.2	140.9	148.2	160.4	168	178.8	189.6	203.8	217.4	234.9	246.3	265.2	277.8	293.6	312.7	329.1	348.8	361	372.4	385.2	388.5	395	395	397.1	400.7	402.1	403.9	402.1	401	390	364.6	333.1	297.1	257.2	222	192	166.1
464	14.12	18.58	26.28	40.43	56.37	75.5	94.52	112.1	125.6	136.8	151.1	160.1	172.1	171.9	190.1	201.7	217.9	231.5	244.8	262.5	285.1	300.4	321.9	342.8	367.1	388.4	413.9	442.3	462.4	479.2	498.4	516	523.7	531.4	534	538	543	547.4	549.5	543.4	547.5	533.5	499.5	456.9	404.5	353	303	259	226.9
466	18.11	22.42	34.43	57.49	76.65	98.21	119.5	138.3	156.1	176	192.1	202.8	215.4	227.2	243.2	253.8	275	291.1	309.7	332.8	354	381.5	410.1	438.4	468.9	498.1	530.3	566.2	595.9	625	644.8	666.6	680.8	689.9	696.2	702.3	705.6	713.7	715.1	716.1	715.2	697.3	658.8	604.1	534.4	468.9	400.7	341.4	297.1
468	21.7	33.2	50.72	72.28	94.18	117.8	146.9	169.5	191	211.9	231.6	249.4	265.7	277.4	296	309.2	330.9	356	378.7	405.6	434.4	464.6	499.6	541.1	576.2	612.8	655.4	695.3	737.1	774.2	802.9	834.6	848.7	859.6	873.5	880.1	883.7	894.5	901	907.8	901.9	881.2	836.5	761.6	681.1	594.6	506.8	429.3	373.6
470	26.11	39.78	59.62	80.43	114.2	142.9	171.1	204.9	231.3	249.1	280.7	299.3	317.4	328.8	352.9	374.5	398	422.6	454.5	488.7	525.6	563.7	601.6	649.1	697.1	749.3	798.3	849.5	903.6	947.5	982.8	1022	1045	1059	1075	1079	1094	1103	1114	1121	1119	1095	1037	950.6	847.4	738.1	630.8	535.8	463.9
472	31.01	52.26	69.41	100.4	132.3	169.8	204.7	241.3	270.4	298.3	323.8	343.9	372.1	390.2	414.1	437.7	462.2	495.4	526.2	569.3	612.8	655.3	710.8	761.9	821.6	873.8	934	1002	1061	1117	1158	1208	1237	1257	1279	1290	1291	1312	1325	1332	1332	1303	1244	1134	1010	885	752	640	553.4
474	36.66	56.91	79.01	115.8	150.7	189.5	231.9	271.4	306.5	335.9	367.2	392.7	418.2	440	470.7	492.5	519.9	558.7	595.3	641.7	693.1	748.4	804.9	868.5	932.8	995.2	1064	1134	1211	1276	1331	1385	1418	1446	1467	1477	1486	1501	1514	1530	1532	1510	1427	1311	1175	1023	870.2	742	639.4
476	41.41	59.65	86.82	130.1	163.2	211.9	260.1	303.3	336.9	375	410.9	434.3	468.1	487.7	516.9	549.9	582.2	621.7	663.7	711.6	763.4	834.8	894.7	967.7	1040	1111	1182	1266	1346	1429	1491	1553	1597	1622	1647	1660	1672	1688	1704	1730	1734	1700	1621	1487	1329	1167	993.4	841.8	726.3
478	40.51	60.88	96.65	137.3	178.1	227.6	275.7	330	369.4	411.5	442.4	473.1	502.8	525.8	562.2	594.5	630.9	671.3	720.8	773.2	834.3	899.9	969.2	1044	1128	1201	1292	1371	1468	1547	1625	1685	1737	1762	1798	1806	1823	1842	1869	1886	1889	1864	1777	1634	1467	1283	1090	929.4	797.1
480	50.81	69.04	107.7	147.3	191.9	244.5	296.8	344.7	391.8	431	469	498.1	532.4	553	589.3	626.2	660.8	709.1	754.3	814.9	873.6	945.8	1015	1094	1184	1270	1361	1461	1549	1633	1717	1783	1832	1871	1902	1907	1927	1948	1978	1999	2004	1986	1892	1742	1565	1369	1162	984.9	846.6
482	51.46	73.73	104.3	149.2	193.5	247.7	301.7	345.4	398.2	442.4	473.9	508.5	539.5	565.9	602.6	632.7	671.1	717.6	773.4	825	890	958.8	1036	1117	1206	1288	1381	1482	1568	1659	1747	1821	1875	1909	1938	1954	1973	1987	2016	2037	2052	2030	1934	1788	1608	1408	1195	1012	874.8
484	56.9	75.55	109.1	150.4	193.7	251.3	305.6	353.5	395.4	443.3	478.5	510.6	540.8	565.1	601.8	638	673.2	716.7	774.3	824.3	884.8	958.3	1041	1122	1208	1287	1384	1487	1572	1667	1749	1821	1869	1912	1943	1955	1973	2000	2024	2045	2057	2027	1941	1798	1618	1415	1206	1021	880
486	52.12	66.33	109.3	150	192	247.5	296.7	350.8	394.1	434.7	471.1	505.3	535.9	557.5	589.5	626.8	665.6	707.7	757.6	813.6	877.5	941.7	1022	1105	1188	1268	1364	1463	1546	1640	1725	1799	1854	1878	1918	1927	1953	1977	1994	2018	2030	2004	1920	1783	1607	1408	1197	1017	877.8
488	51.84	67.38	102.9	144.2	187.4	239.1	291	342.8	380.9	426.8	457.4	494.1	520.8	545.6	574.2	609.6	644	686.3	732.9	789.6	853.8	919.5	987.3	1071	1151	1231	1319	1413	1504	1594	1667	1742	1799	1824	1860	1869	1886	1911	1946	1965	1972	1943	1870	1731	1562	1369	1169	993.8	852.2
490	51.43	65.84	103.6	137.7	182.7	229.3	282.4	329.1	372.3	409.8	442.9	475	502.5	524.2	556.4	588	621.7	661.1	705.1	759.3	821.2	882.2	952.8	1026	1111	1188	1264	1361	1445	1532	1605	1672	1727	1762	1779	1798	1815	1833	1856	1886	1894	1865	1798	1666	1504	1316	1130	961	825.1
492	42.34	60.05	97.01	131.3	174.2	218.8	270.5	315.7	353.5	390.8	419.1	448.2	475.1	497.2	526	556.7	588.9	625.9	669.1	721.9	773.6	834.8	900.6	973.9	1047	1115	1202	1284	1367	1443	1519	1581	1632	1662	1685	1693	1715	1732	1757	1778	1790	1774	1693	1580	1427	1247	1078	905.7	781.5
494	43.37	55.15	85.82	125.9	163	209.7	254.5	301.2	338.7	371	398.2	426.6	453.6	473.4	497.6	525.1	556.1	590.2	637.2	680.2	727.1	787.5	847.2	914.1	988.3	1060	1135	1212	1287	1362	1430	1487	1533	1569	1585	1595	1621	1629	1656	1676	1685	1663	1601	1487	1345	1176	1009	856.6	736.5
496	33.63	57	87.43	120.5	158	195.5	244.5	285.6	320.9	352.9	377	410.7	429.4	449.7	473.5	500.2	527.7	561.8	602.9	646.9	693	743.8	804.3	868.1	935.2	999.2	1076	1150	1220	1288	1353	1410	1454	1481	1500	1514	1527	1540	1557	1588	1589	1575	1506	1403	1269	1117	956	811.8	700.5
498	39.27	58.26	85.02	116.3	152	186.8	231.1	275.3	306.2	338.4	368.1	388.5	412.9	432.5	451.2	484.5	501.3	538.3	580.6	619.8	667.4	712.9	773.8	828.4	891	954.9	1032	1101	1169	1228	1301	1344	1385	1414	1438	1453	1453	1475	1488	1508	1514	1495	1445	1343	1212	1064	916	779.8	665.5
500	37.17	54.21	76.97	110.9	136.4	186.3	225.9	266.7	299.9	328.5	353.6	379.3	400.6	419	442.4	465.3	487	518.5	562	597.3	645.4	691	740.3	801	858.9	924.6	992.4	1059	1123	1192	1249	1297	1338	1364	1382	1390	1403	1424	1439	1454	1457	1444	1387	1291	1164	1025	878.8	745.9	645.9
502	36.37	43	78.34	107.7	139.2	174.7	212.3	255.8	287.5	316.6	339.1	363	384.8	400.6	421.3	443.1	470.4	498.9	533.4	571.8	615.1	658.6	708.5	766.3	826	888.9	948.9	1012	1079	1140	1193	1237	1273	1303	1322	1329	1339	1350	1375	1389	1392	1377	1318	1231	1111	978.1	837.2	712.1	618
504	35.69	50.48	76.75	105.3	136.8	172	212	244.9	283	306.1	330.1	354.2	374.8	390.8	409.5	434.3	456.6	489	520.3	557.3	601.2	640.2	690.4	747.4	802.9	859	923.8	981.3	1045	1111	1164	1209	1240	1264	1285	1290	1302	1315	1335	1356	1353	1337	1285	1197	1080	950	814.3	693.5	601
506	34.99	43.03	75.14	103.8	135.1	169.8	208.4	241.4	276.2	302.4	325.8	343.2	366.2	384.6	403.4	419.9	451.5	480.9	511.2	548.8	587	631.5	673.3	737.4	792.6	848	905.6	970	1029	1084	1140	1186	1214	1244	1265	1274	1283	1291	1313	1327	1333	1317	1259	1175	1063	933.5	802.6	683.6	590.2
508	31.34	47.32	74.87	104.2	123.1	169.2	206.2	242.1	268.1	298.1	321.3	343.5	357.3	377.7	397.6	418.5	440.8	471.2	503.1	543.4	576.3	623.1	669.2	720.6	781.6	830.9	895.1	951.8	1014	1067	1121	1159	1203	1226	1247	1253	1267	1275	1293	1302	1314	1295	1244	1161	1053	921.3	788.5	672.5	582.8
510	32.12	43.96	71.98	99.28	129.4	165.1	200.4	239.2	265.1	289.9	317.5	337.1	351.9	372.4	389.4	413.4	435.4	461.6	490.6	529.8	567.5	608.2	656.4	705.7	764.1	812.2	878.5	932.7	995.4	1049	1100	1141	1178	1207	1217	1227	1240	1249	1265	1284	1289	1271	1223	1138	1031	909.9	775.4	662.4	572.7
512	30.8	37.32	67.78	96.64	128.7	165.2	197.2	233.1	265.3	286.1	310	328.1	349.2	364.6	385.7	404.2	424.6	454.5	485	518.3	556.6	599.4	646.7	689.3	745.8	801.6	854.9	914.6	971.8	1025	1078	1115	1152	1177	1192	1204	1220	1219	1242	1259	1265	1249	1199	1118	1013	880.9	763.8	649.5	558.1
514	29.2	41.24	62.05	96.87	125.2	161	195.2	227.2	246.4	281	304.4	318.7	343.6	356.4	377.2	393.5	414.2	442.8	472.4	505	542.7	586.6	630.5	671.2	729	781.8	838.4	892.7	951.2	1003	1048	1090	1120	1152	1165	1169	1185	1190	1212	1229	1234	1213	1168	1098	986.1	868	744.3	633.2	549.2
516	30.7	41.01	64.71	83.64	123.2	155.9	186.1	220.5	246.6	269	294.7	316	332.9	345.8	362.5	381.7	404.8	426.1	457.4	493.5	525.8	563	607.2	654	715.5	754.7	809.4	868.1	921.7	968.8	1017	1056	1093	1108	1128	1129	1146	1154	1178	1184	1198	1178	1132	1063	954.8	843.2	719.5	613.9	534.4
518	29.06	40.37	50.29	84.1	111.7	139.6	181.5	210.8	237.5	259.5	285.9	302.7	310.9	332.6	350.9	366.6	390.1	408.4	442.5	471.3	501.9	542.7	583.5	629.3	681.1	724.7	775.8	827.4	881.2	934.2	974.2	1015	1048	1066	1083	1091	1098	1111	1129	1143	1145	1129	1092	1023	921.3	810.5	693.6	598.6	514.9
520	30.74	39.71	55.32	66.95	111.4	140.5	174.2	202.4	231.2	253.4	275.9	290.2	299.5	319.9	329.3	355.4	374.9	396.6	420.2	448.5	485.1	521.1	560.4	604.9	645.3	691.4	742.6	789.2	848.6	889.1	932.2	973.8	1003	1019	1030	1037	1051	1058	1084	1087	1095	1084	1037	976.8	881.6	775.9	663.1	574.7	494.8
522	25.93	36.96	54.89	75.88	107.3	135.9	167.2	193.9	221.6	241.1	261.4	272	290.9	298.3	318.4	333.7	354.7	373.3	399.9	428.1	461.8	493.6	533.1	569.9	612.4	657.9	704.4	748.9	797.3	844.8	884.7	924.7	948.3	971.7	974.9	984.2	993.2	1006	1029	1026	1037	1025	986.1	929.8	840.1	737.4	631.5	543.2	470.7
524	24.04	36.13	49.49	66.67	103.4	129.5	158	184.9	208	227.2	246	240.6	277.1	284	301.6	318.8	336.5	354.1	379.7	406.4	438	466.4	500.3	538.2	579.5	618.5	663.1	704.1	750.3	792.1	834.1	865.4	890.8	908.1	918.5	928.4	926.6	943.3	963.8	966.1	975.9	967.6	928.3	869.9	787.7	695	595.9	512.5	442.4
526	20.75	29.97	46.38	67.67	97.25	121.3	151.7	178.1	197.3	214.9	227.6	246.6	262.1	272.2	281.5	297.4	313.7	332.5	357.5	381.4	405.7	434.2	467.1	502.5	543.1	583.2	615.7	659.1	700.9	741.3	777.9	804.1	830.6	845.7	860	866.6	872.8	875.7	897	899.7	912.1	902.6	866.3	813.4	735.3	650.3	558.3	479.1	414.4
528	20.68	29.18	41.29	66.16	82.64	114.6	142.7	167	188	195.8	216	235.5	240.2	256.3	266.3	273.5	295.5	312.7	334.7	356.4	380.5	402.4	435.6	472	506.9	537.3	574.5	615.2	652.5	685.9	721.2	750.4	771.2	785.9	797.5	803	809.9	818.1	829.3	835.1	852.4	837.1	803	757.5	684.2	602.8	520.8	444.5	387
530	21.44	28.84	41.27	56.23	84.27	108.8	127.2	145.4	177	192.8	207.1	218.2	227.5	242.5	250.7	260.4	272.4	289.5	313.3	331.7	347.8	379.5	408.4	437.2	471.2	505.1	538.9	572.5	609.9	639.7	676	698.6	720.7	730.7	742.9	745.1	754.5	764.2	766.5	775.2	785.2	775.1	746	704.2	632.2	561.7	486.1	412.6	360
532	17.19	25.55	36.02	52.12	79.44	105.6	126.6	146.7	164	179.8	195.1	205.3	215.5	226.3	230.3	248.4	260.5	274.9	290.2	307.2	333.5	357.9	381.1	409.6	439.8	469.5	508.9	535.3	568.8	594.9	629	648.3	666.1	682.1	691.4	698.8	699.8	711.3	717.8	725.9	734	720.2	697.5	655.6	590.8	523.4	452.5	388.2	336.3
534	16.64	23.33	31.89	49.49	74.04	94.48	114.1	141.8	159	174.2	183.3	195.8	203.9	219.4	224.7	234.8	244.2	256.2	271.7	287.9	308.7	335.7	361.4	375.3	412.6	443.1	469.8	499.5	534.6	562.9	586.5	610.4	623.2	637.3	644.6	651.6	657.6	663.3	673.3	675.4	680.1	674.8	652.8	609.4	549.9	489.2	422.3	362.4	314.3
536	15.03	21.65	30.59	50.88	70.32	94.68	114.4	135	150	164.3	176.5	184.5	196.8	201.5	208.9	224.7	229.1	245.7	258.7	278.6	300.7	321.5	344	361.8	390.7	421	447.3	474.5	501.3	530.5	555.8	573.3	587.3	599.8	600.9	614	617.3	626.9	635.8	638	641.8	634	607.8	571.6	519.9	460.3	397.9	342.3	297.9
538	15.95	22.48	33.01	43.12	64.64	88.29	94.26	128.1	145	158.5	170.5	177.9	186.8	192.6	202.3	212.5	223.4	235.8	251.2	266.3	289.5	307.8	327.5	351.4	376.5	400.9	428.4	447.6	478.9	503.7	530.6	541.2	563.8	573.3	576.8	584.7	584.6	590.4	599.9	604.3	609.1	597.8	574.7	539.1	489	434.9	373.5	323.9	276.2
540	16.71	22.88	33.22	45.62	55.6	88.66	104.6	125	140.3	154.6	166.1	174.5	183.9	189.8	191.7	208.9	216.8	229.2	236.9	258.6	275.3	296.7	316.2	339.3	361.3	388.9	412.8	433.2	461.3	487	506.8	525	540.1	548.2	554.4	557.1	563.6	568.4	579.6	574.9	581.5	574.6	554.8	517	469.3	412.9	354	311	269.8
542	12.97	21.88	32.95	48.81	57.42	82.88	104.7	122.2	137.1	152.6	162	171.5	179	186.1	194.9	200.9	210.3	225	231.7	252.2	270.3	282	304.5	328.1	350.5	374	401.3	425.4	447.5	472.5	489.2	509.3	522.9	526.6	533.3	537.8	545.5	552.6	551.3	557.4	560.4	553.7	532.2	499.9	450.2	398.7	346.6	300.7	259.8
544	13.31	20.24	30.36	42.38	55.54	67.3	100.2	114.7	138.7	149.3	158.9	169.5	175.5	183.1	191.5	195.4	211.4	218.4	230.9	250.5	263.9	278.4	305.2	324	340.9	368.4	395.3	417.4	436	460.4	479	496.5	505.8	520.4	526.9	529.6	528.5	541.7	543.2	545.2	547.8	541.1	515.3	482.3	438.8	389.7	335.3	287.2	252.2
546	13.15	19.7	28.09	40.22	54.54	76.55	97.69	119	133.7	147	156.6	166.5	172.8	182	190.5	198.2	205.6	219.5	229.3	248	255.1	280.8	298.5	321.2	343.8	369.3	380.9	399.6	433.8	456.3	473.2	493.4	505.7	516.5	521.5	522	521.8	533.3	536	539	540.5	535.6	514.7	475.8	431.3	372.3	332.7	285.6	248.2
548	14.55	20.42	29.64	47.54	57.67	67.49	91.01	119.2	126.8	147.3	158.3	167.5	177.7	182.6	189.8	198.4	207.5	217.9	232.5	249.4	260.4	280.6	298.3	325.2	343.2	367.3	388.9	409.8	436	456.9	479.3	499	500.8	519	526.6	522.7	526.9	533.4	536.9	544.8	545.5	536.3	511.8	475.6	431.6	378.6	335.8	284.4	243.9
550	13.43	19.06	29.75	40.88	55.04	78.73	97.24	120.8	134	153.1	159.4	171.9	178.5	182.1	190.9	201.3	208.9	220.3	234.6	249.5	264.7	285.5	307.1	326	354.2	375.8	396	410.2	443.2	466.9	488.8	502.1	514.6	525.4	530.1	537.3	538.6	547.7	547.1	549.6	550	542.3	519	487.2	438.8	385.9	335.3	287.7	252.2
552	14.07	17.92	27.83	41.98	60.47	79.68	94.34	116	141.1	144.7	160.6	173.8	182.5	186.4	197.1	204.6	219	226	239.9	252.5	278.5	294.6	314.7	332.8	362	386.7	414.8	430.4	461.3	480.5	503.7	524.5	540.9	543.3	546.5	550	555.3	563.7	565.7	571.2	568.8	561.6	534.4	496	447.7	382.5	344.1	293.4	254.1
554	14.71	21.1	27.17	47.58	64.9	89.2	100.9	127.1	144.3	147.1	168.9	178.3	187.6	192.6	203.4	215.4	224.7	240.9	246.6	272.2	292	303	327.4	349.6	381.3	404.3	434.4	451.4	481.7	505.8	526.5	546.5	563.8	571.5	576.4	578.7	584.8	585.9	594.2	598	598.2	587.8	560.5	518.4	467.3	409.1	353.1	308	265.6
556	14.98	21.58	34.56	45.67	63.68	95.31	112.7	126.2	150.1	165.4	178.2	174.6	194.8	206.2	212.5	229.2	239.7	249.5	262.1	279.8	306.8	320.3	344.9	372.8	399.2	426.7	454.9	483.4	513.9	530.7	558.9	578.4	590.3	602.4	607.2	614.3	618.6	623.7	625.6	633.2	634.8	618.2	592	551.2	488.9	433.8	376.3	320.1	274.2
558	16.77	20.79	38.62	45.42	68.58	90.46	113.5	140.4	158.6	170.9	188.8	195.4	208.5	218.3	227.5	239.6	249.6	261.4	280.4	297.2	322.8	344.1	372.9	403.1	430.1	460	484.9	515.5	545.3	574.3	600.9	622.5	636.2	643.4	647.6	660.4	662.2	670.3	673.9	678.2	675.7	668.1	634.1	585	522.6	467	401.5	345.2	297.6
560	15.65	24.37	38.42	48.78	72.53	94.74	118.8	141.6	168.7	181.9	195.4	211.4	221.7	231.9	241.9	258.6	268.2	282.5	297.6	323.6	351.1	368.7	399.2	430.5	457.2	485.2	521.8	555.5	585.1	618.3	645.1	669.1	686.3	693.2	700.2	710.1	715.4	726.4	730	736.8	728.9	717.2	680.9	630.4	563.5	500.5	423.7	369	322.3
562	18.24	26.85	37.97	52.12	74.36	106.3	134.3	147.3	178	195.4	209.2	222.7	235	245.3	258.4	268.3	287.1	307.9	327	347.6	372.8	398.1	428.9	460.4	494.3	525.9	562.1	597.6	634.5	664.2	697	718.1	736.6	753.1	759	761.4	781.6	778.2	786.4	800.1	791.8	778.9	738.9	681.8	615	538.9	463.9	397.1	342.4
564	18.19	28.48	44.65	59.39	78.91	111.8	135.2	168.7	189.6	210.4	224.6	240.4	250.5	260.5	276.6	288	310	327.1	351	366.1	397.6	427.3	461.9	496.4	533.4	571.5	606.2	639.4	677.7	721.1	757.8	786	798.6	820.1	820.6	830.3	843	851.5	853.5	864.2	859.5	850	797.8	741	661.9	581.7	501.4	427	371.3
566	19.44	27.07	42.75	64.74	88.77	117	147.3	175.5	185.1	208.3	241.4	256.6	272.3	281.5	294.2	309.5	327.6	344.4	374.8	397.9	430.1	460.3	497.1	533.2	569.6	613.8	660.7	693.4	730.3	779.3	816.4	846.1	869	876.5	897	896.9	907.7	912.9	929.8	934.4	928.1	914.5	870.6	801.8	723.3	633.3	538	445	386.2
568	21.69	28.87	37.59	68.82	88.57	134.1	162.8	187.8	212.7	234.2	251.6	272.5	287.6	301.2	315.7	333.4	350.4	370.8	403.8	421	457.6	490	531.2	569.8	617.3	652.3	702.7	744.9	793.5	835.8	880.2	916.6	934.2	948.1	958.4	964.9	981.9	989.5	996.5	1002	995.9	985.5	935.6	859.1	781	680.6	579.6	490.3	426.2
570	23.87	32.82	48.25	65.15	106.4	132.6	171.2	203.9	221.5	252.5	268.4	280.6	302.2	319.1	339.2	345.6	370.1	385.4	427.1	455.9	488.3	521.5	566.7	604.2	649.7	694.2	751.5	796.2	852	893.6	929	969.2	1006	1011	1021	1031	1042	1051	1059	1074	1075	1050	1001	934.9	829.3	727.2	621.8	528.1	456.2
572	24.59	31.79	57.07	85.35	102.4	136.5	180.4	212	236.4	265	279.7	296.7	319.2	330.6	350.5	359	391.4	415.1	446.1	474.4	513.6	552.6	600.1	642.6	690.7	735	791	836	897	938	976.1	1025	1051	1071	1079	1090	1104	1116	1122	1137	1136	1116	1070	987.5	887	772.4	654.1	559	481.8
574	28.54	38.04	55.85	75.92	106.8	145.1	188.8	205	247.9	267.6	292.8	319.6	330.5	349	366.1	386.9	410.4	438.2	463.7	484.4	518.2	572.1	619.1	673.1	719.4	762.5	819.4	879	942.8	985	1031	1083	1097	1122	1129	1143	1156	1167	1186	1191	1189	1175	1114	1029	924.5	815.2	689.8	589.6	503.8
576	26.06	37.56	59.9	87.17	118.2	155.9	184.5	226.9	255.4	258.1	298.4	324.2	341.8	356.9	372.6	379.6	426.6	444.7	484.1	512.9	549.3	598.2	644.5	695.4	737	793	851.9	906.6	968.9	1027	1070	1114	1145	1165	1180	1186	1196	1208	1220	1240	1235	1217	1161	1076	966.4	846.1	713.7	615.7	521.3
578	27.9	38.25	58.64	82.71	101.3	154.8	191.3	229	261.7	281.4	308.7	323.8	349.8	364.1	381.5	405.6	417.9	455.6	494.1	520.7	564.1	607.5	654.9	709.6	759.8	814.7	870.6	936.1	996.1	1043	1095	1145	1174	1195	1209	1219	1230	1245	1253	1269	1274	1249	1191	1110	992.5	877.2	739.6	629	542.4
580	28.49	40.61	56.73	86.14	112.2	138	187.9	235.5	263.1	288.3	313.2	328.1	352.6	371.4	383	402.1	423.3	468.9	498.1	529.3	575.5	611.8	661.7	716.1	772.1	826.3	890	942.1	1004	1062	1116	1162	1187	1222	1225	1238	1248	1259	1278	1285	1287	1268	1217	1128	1014	890.4	755.7	640.1	545.3
582	28.27	40.24	53.87	84.1	126.5	139.9	198.2	235.5	263.6	289.8	322.6	331.8	350.4	378	378.6	406.8	434.8	461.4	487.7	537.1	574.5	616.8	663.3	718.5	775.3	829.3	888.4	947.8	1003	1066	1121	1166	1194	1222	1233	1235	1250	1273	1285	1292	1298	1281	1225	1139	1017	887.3	754.8	645	555.5
584	30.2	35.21	62.25	84.34	122	161.7	187.9	230	262.2	289.4	305.4	335.1	350.5	368.3	385.9	410.6	430.7	458.4	488.6	531	570.4	612.5	660.4	715.7	767.8	822	885.2	945.2	1001	1061	1108	1159	1181	1216	1233	1240	1246	1262	1276	1293	1300	1269	1224	1132	1011	887.3	756.5	640.2	551.3
586	28.73	39.14	58.49	82.23	127.1	136.1	194.7	230.9	261.4	264.1	307.6	328	350.7	365.2	381.1	406.8	424.9	457.9	488.8	514.9	562.2	607.3	655	709.7	756.3	812.4	878.3	936.2	987.7	1045	1104	1147	1175	1198	1210	1228	1241	1249	1263	1277	1274	1252	1208	1115	1008	876.3	752.6	639.6	548.1
588	27.72	38.1	60.41	76.76	118.2	154	170.2	224.6	257	274	299.8	322	315.7	359.7	374.6	392.8	426.8	434.1	477.8	510.6	559.2	600.6	637.5	701.9	741	790.7	853.7	918.8	974.8	1026	1079	1120	1155	1181	1194	1203	1212	1227	1249	1251	1268	1235	1193	1099	998.7	871	740	634.3	539.1
590	27.51	34.07	60.47	74.96	112.7	138.9	177.5	209.5	249	254.8	295.2	312.8	339	348.2	366.5	384.8	411.3	425.2	474.5	506.9	543	577.8	631.6	674.8	725.3	772	837.1	892.4	951	999.7	1059	1105	1128	1153	1162	1179	1191	1200	1212	1226	1229	1214	1161	1081	974.1	842.3	723.1	613.2	526
592	24.14	36.39	56.51	80.34	102.5	134.5	171.9	200.2	240.2	247.1	287.6	304.7	320.8	339.6	332.6	374.1	402.7	425.5	453.1	496.2	527.6	568.4	614	658.2	708.9	758	816.6	870.3	925	981.3	1030	1078	1106	1127	1145	1153	1155	1161	1186	1194	1206	1172	1131	1045	947.5	824.7	703.6	596.9	514.5
594	27.55	32.59	54.3	78.13	101	119.7	177.8	204.1	235.7	239.6	283.8	297.9	322.4	329.2	346.1	366.1	384.7	412.5	436.4	475.8	509.3	554.1	589.3	643.8	688	713.2	791.4	841.7	900.1	950.6	995.2	1035	1064	1096	1102	1110	1117	1133	1140	1161	1169	1147	1103	1017	919.4	802.5	687.6	583.2	502.9
596	22.86	33.35	45.92	68.54	99.2	138.6	152.2	203.7	201.3	249.9	274.1	287.6	308.5	322.1	340.9	353.6	365.4	398.1	420	454.9	495.6	530.3	574.3	621.4	664.8	711.5	765.8	814.9	873.7	923.1	961.5	1001	1038	1054	1075	1079	1080	1095	1111	1112	1127	1112	1073	984.9	892.7	780.3	662.8	562.5	465.7
598	22.56	33.68	47.1	67.71	88.59	130.1	155.7	197.4	217.7	244.8	261.7	281.1	294.9	311.6	323	348.4	354.1	381.8	398.9	444.8	471.6	495.5	539.8	598.4	641.6	693.5	734.7	783.5	837	885.3	939.3	970.2	1004	1015	1031	1032	1048	1054	1072	1080	1079	1067	1032	953.6	862.9	748.9	637.6	529.2	461.2
600	21.39	31.05	47	70.47	85.74	107.6	154.4	178.4	208.5	236.7	260	267.3	264.7	293.8	315.1	326.2	343.7	359.7	385.6	421.8	462.5	485.9	532.4	563.6	619.5	646.1	713.4	757.5	804.5	858.8	898.3	943.9	965.2	979.1	994	991.3	1014	1016	1031	1042	1043	1034	994.6	918.7	829.3	723.9	621.4	522.9	453.5
602	18.67	31.32	41.77	57.79	86.98	110.3	138.5	178.6	184.6	216.4	217.9	243.9	273.1	287.9	302.9	319.8	336.9	353.4	378.9	396.8	444.7	479.1	516.5	560.1	597.1	632.5	686.3	728.1	775.3	833.8	867.9	893.3	926.5	947.2	953.9	956.9	967.6	983	994.7	1008	1008	1002	948.8	885.7	800.8	694.2	581.3	492.9	428.5
604	19.32	29.64	40.44	59.38	78.76	104.8	131.7	162.5	194.9	213.6	233.1	248.4	260.8	257.7	293.9	306.3	316.3	337.8	364.2	389.6	424.8	453.8	492.8	537.5	566.7	604.1	659.5	705.2	749.4	797.1	832.7	860.4	896.8	913.4	921.9	925.3	938.7	952	949.7	962.1	979.4	954.2	908.2	855.4	762	670.6	570.1	483	408.5
606	18.37	26.4	35.89	55.2	78.54	101.1	137.5	154.7	179.8	207.3	174.2	223.9	247.7	261.7	260.1	291.8	312.6	326.3	348.9	367.4	408.6	424.8	463.1	508.9	548	590.9	634.9	677	728	762.4	776.3	838	854.2	874.9	883.8	883.8	900.7	913.3	924.1	926.3	936.1	918.6	878.8	815.6	732.6	645.2	546.3	452	395.1
608	17.24	25.43	35.46	50.42	66.38	80.95	113.2	145.6	180.2	167	194.9	192.1	227.2	251.8	250.5	283.1	297.3	314.7	337.7	356.3	384.8	424	451.6	481.6	532.1	561.4	610.1	651.3	693.8	735.6	766.6	792.3	820.1	842.4	852	851.7	856.9	868	879.8	896.1	893.2	882.7	845.4	785.7	706.5	620	520.7	439	367.8
610	17.74	25.29	31.69	49.47	64.54	94.55	112.9	132.8	166.7	180.6	201.8	204.6	217.5	217.3	256.1	274.5	286.4	303.7	324.7	349.7	370.7	394.4	429.5	461.7	495.4	545.6	584.1	625.1	669.8	709	744.2	767.3	790.3	812.6	820.1	823.1	830	844	851.3	862.5	863.1	850.7	817.2	757.3	682.4	594	505.7	421.5	353.3
612	15.95	23.02	32.42	42.53	63.93	86.36	97.78	123.2	148.8	172.6	202.3	212	197.8	217.5	233.9	264.1	275.2	294.1	313.5	328.2	363.1	377.6	422.5	444.9	483.1	501.8	572.2	604.2	642.4	680.5	715.8	733.2	765.5	777.5	784.7	786.9	795.2	803	817.1	814.8	826.4	814.5	787.4	733.6	654.2	577.1	473.4	418.9	346.8
614	15.42	22.27	32.97	45.52	57.22	80.72	105.9	116.9	144	161.2	184.7	174.8	216	214.1	236.7	255.1	265.6	286.7	280	319.8	345.3	363.6	402	425.5	465.1	500.9	548.7	580.5	610.2	656.5	691.8	712.1	739.2	752.9	758	764.1	767.9	778.6	788.9	795.7	801.9	787.9	758.6	700.2	633.9	560.1	444.5	395.6	336.3
616	14.76	18.4	28.37	42.46	62.89	86.84	105.1	115	133.7	163.9	166.5	191.7	209.5	211.3	232.7	245.3	263.1	243.9	289.1	291.2	312.6	354.2	395.3	425.4	450.3	490.9	517.6	562.7	595.5	630.7	662.7	695.6	700	735.3	741.3	740.3	739.1	756.5	761.4	773.4	774.8	770.2	725.9	660.9	605.5	531.4	451.9	382.1	300.9
618	14.77	19.29	29.5	42.21	53.9	67.64	98.91	125.5	134.9	159.5	180.6	193.9	205.1	213.3	211.9	238.4	245.8	262.9	280.2	302.5	321.8	343.6	372.8	406	442.7	478.6	501.1	539.2	580.2	612.1	649.7	673	686.7	707.3	716.4	714.9	715.7	738	737.6	756.4	752.9	744.2	711.1	652.5	592.4	513.2	442.5	360.4	312.1
620	13.41	19.41	27.11	40.94	54.33	68.55	96.43	125.7	127.5	140.1	175.8	185.1	187.1	189.6	214.9	221.3	245.8	256.5	274.3	292.2	319.5	339.5	365.2	397.3	426.2	457.2	489.4	521.7	558.7	583.4	625.6	655.2	676.3	688.3	697.4	702.7	698.9	712.2	719.2	714.4	731.9	718.6	675.5	640	567.3	493.4	424.5	351.4	305.5
622	13.97	20.36	27.36	39.39	56.03	68.21	81.87	113	120.7	134.8	148.9	185.2	178.5	189.1	212.3	223.8	239.3	221.2	270	260.8	311.5	331.6	359.5	383.6	412.7	446.5	478.2	499.4	554.3	570.8	598.2	638.1	647.5	653.2	675.5	648.7	677.3	692.1	706.2	713.8	704.4	700.8	669.4	622.8	544.8	473.6	405.3	350.2	302
624	15.53	18.66	28.84	34.68	52.69	62.93	78.42	86.93	131.5	143.7	144.2	163	185.5	190.9	207.4	211	207.8	244.7	228.6	280.3	298.3	300.4	346.8	369.6	372.2	432.2	459	496.7	525	555.8	585.4	612.4	641.5	645	666.3	641.5	640	674.8	677.1	698.6	672.5	685.7	650.3	612	543.3	475.7	403.7	340.4	289.1
626	18.28	18.25	25.75	36.3	49.35	60	80.83	103.3	127.9	145.4	141.4	172	174.2	184.1	189.4	209.8	224.1	237.1	254.7	274	285.1	291.9	334.2	359.9	383.5	418.3	456.4	485.5	512.5	541.4	566.3	595.6	615.6	622	636.3	646.1	639.1	653.4	661.2	677.3	672.7	671.1	639	578.2	523.3	466.5	390.7	324.5	290.5
628	20.3	19.98	24.1	35.24	51.86	61.72	86.9	108.7	117.4	116.9	134.3	130.3	171	168.4	186.8	204.1	221.4	203.9	245.6	250.3	275.9	293.8	301.4	355.1	385.7	401.7	441.9	462.2	496	524.7	559.1	582	583.7	612.4	623.7	612.2	617.6	634.2	635.1	643.8	648.1	650.8	600.8	567.7	497.4	452.9	375.8	319.2	275.3
630	23.46	24	26.01	35.62	46.76	56.12	79.61	90.78	114.7	108	136.8	130.4	153.7	164.8	170.7	201.8	212.4	208.9	224.8	226.3	253.9	294.5	313.8	350.6	318.8	386.1	423.9	455	486.4	511	534.1	559.5	572.5	594.2	602.3	613	596.4	621.5	634.5	633.6	627.6	626.9	604.1	536.4	501.5	432.8	364.1	310.5	266
632	23.79	24.74	28.97	31.92	47.08	62.99	72.83	93.65	102.6	115.2	136.5	139.4	141.3	144.3	173.4	182.6	197.7	216.5	232	244.6	263.5	251.9	302.5	328.3	326	382.6	416.1	443	461.8	492.1	521.7	534	559.5	576.6	578.8	590.6	594.5	601.3	598	618.7	603.4	611.7	573.7	532.5	483.3	420	348.7	306.4	243.2
634	25.59	29.99	30.82	31.52	40.76	55.27	70.44	94.88	93.16	117.1	142.7	144.5	144.4	156.9	158.6	175.9	147.1	196.3	210.3	214.8	245.9	272.2	267	326.4	350.7	370.2	397.4	422.1	453	476.1	490.5	509.5	536.8	537.5	569.9	571.9	572.9	563.5	577.7	570.3	592.6	576.3	566.2	514.8	472.9	406.5	344.6	298.1	237.9
636	28.57	28.09	32.42	35.83	41.6	53.74	67.32	83.63	94.73	110.9	117.8	121.8	131.2	164.9	161.4	136.5	160.1	166.8	158.8	194.2	233.8	266.2	268.9	295.9	335.5	354.4	381.4	408	439.7	454	483.3	505.1	521.7	534.4	548.7	535.1	551.2	555.3	565.9	578.2	557	564	542.3	489.5	445.9	394.9	309.8	284.2	243.8
638	30.35	30.57	31.44	39.4	43.4	55.12	68.18	77.8	78.82	103.7	100.6	132.4	119	136.1	151.2	160.1	169.7	158.3	178.6	194.3	197.6	256.2	274	302.3	300	346.6	366.8	400.9	419.7	447.7	458.1	490.2	489.5	517	515.5	520.8	528	536.3	541	559.4	552	545.2	504.8	482.6	430.6	377.9	322.7	278.1	235.3
640	33.89	35.09	41.52	37.84	46.37	54.47	62.97	78.75	81.82	88.97	110.6	107.6	112.7	144.4	155.3	146.2	156.1	155.1	179.8	188.7	199.2	234.8	254.3	285.7	289.6	313.9	347.8	387.1	404	423.8	454.5	467.5	480	489.5	469.6	495.9	510	516.5	503.9	517.5	528.1	515.7	491.3	468.3	386.3	362	306.2	261.2	213.4
642	37.28	36.26	40.4	43.58	50.73	57.22	64.42	70.65	86.16	93.39	99.75	102.5	121.6	132.9	154.9	145.5	142	147.9	162	195.9	180.7	187.6	225.3	276.1	293.6	315.1	316.5	363.1	382.2	402.9	431.8	443.1	464.5	465.6	472.7	483.6	443.8	478.4	488.2	504.7	499	493	465.9	443.9	397.5	346.9	276.4	250.5	215.1
644	39.63	43.52	45.02	45.5	56.93	60.94	63.66	67.32	73.88	88.87	97.81	97.88	104.5	114.6	136	131.6	143.2	131.3	153.7	168.3	196.5	204	243.4	268.7	263.5	306.8	301.4	351.7	367	387.9	416	427.4	436.5	450.4	454.4	459.2	452.2	468	474.3	474.8	484.6	470.9	460.7	426.1	383.9	313.6	288.8	201.2	185.2
646	41.66	45.52	49.26	54.37	63.05	58.29	69.77	65.42	75.32	85.32	92.29	100.3	108.5	119.1	127.7	128	145.6	140.9	142.5	147	162	207.5	220.9	250.1	226	292.5	310.6	310.4	332.5	375.2	400.7	409.5	422	427.2	434.8	449.3	438.7	438.6	450.5	455.9	425.2	443.3	429.6	400.7	370.1	317.2	275.1	226.2	186.7
648	41.02	48.97	54.67	60.4	65.42	64.4	66.43	73.58	74.46	81.39	80.89	94.41	109.5	117.9	111.9	114.9	131.4	126	157.2	147.4	151.4	189.2	212.5	235.8	241.7	261.3	298.8	310.8	312.2	353.2	382.8	391.9	407.7	389.4	415.9	425.5	426.8	426.6	424.4	407.4	444.7	441	416.6	382.7	350.4	268.7	261.4	193.3	176.4
650	45.05	53.29	62.44	66.2	68.47	69.44	75.71	69.65	77.79	81.31	76.06	96.92	83.74	111.3	108.5	91.04	112.6	126.9	141	137.7	152.5	197.2	189.4	220.8	224.4	264.8	284.8	301.9	282.8	341.8	360.7	367.8	394.6	394.2	409.2	404.5	400.1	404.7	387.4	415.9	398	420.9	396.7	349.8	318.8	291.1	238.1	210	175.1
652	41.83	56.23	64.32	71.48	74.99	75.35	69.06	71.82	79.43	77.29	78.09	82.76	87.2	100.1	100.9	89.66	101.5	124	136.3	140.7	153.4	154.7	190.8	209.5	199.6	224	254.7	294.3	305.9	286	339.9	353.7	348.8	378.4	378.1	390.4	386.6	391.7	391.5	400.6	393.6	394.4	376.5	349.2	319.3	281.3	196.2	194.8	164.9
654	40.58	57.12	68.76	79.44	86.21	82.26	80.48	85.66	70.71	80.47	68.74	78.08	85.6	98.46	99.81	104.2	101.3	117	114	119.7	135	176.2	188	177.3	160.5	237.5	217.5	283.7	283	308.5	307.5	339.4	304.4	359.2	365.5	348.8	363.1	366.2	378.6	379.1	378.4	353.7	363.6	319.4	306.5	255.2	208.6	185.7	159.2
656	39.48	54.86	72.1	83.79	89.92	95.93	94.46	86.92	83	75.86	80.53	84.9	79.48	81.19	94.56	94.85	88.03	114.8	111.8	126.8	129.3	155.3	150.6	197.7	186.1	219.7	227.8	255.3	281.2	282.2	320.2	322.2	333.2	320.3	286.9	320.5	347.1	353.1	337.1	364.1	365.9	334.5	303.2	314.5	295.2	235.2	193.5	162.6	142.3
658	35.61	53.25	74.71	88.88	98.19	103.5	98.45	93.51	88.86	79.55	78.71	72.29	77.26	74.31	89.77	81.02	105	94.35	109.2	120.7	141.1	156.9	135.6	180.4	192.8	194.6	229.4	248.2	267.2	253.6	285.7	296	304.1	326	315.6	330.8	337.2	322.7	335.8	327.1	350.9	341.3	325	270.5	282.3	216.7	193.2	157.8	124.4
660	30.67	54.01	75.29	91.9	104.3	110.2	110.2	103.5	90.92	84.19	85.03	75.44	74.72	73.86	76.16	79.56	74.47	88.31	101.3	91.92	127	128.2	136.9	147.9	155.1	174	179.6	216.2	259.4	235.2	263	293.4	269.1	277	279.5	263	318.2	306.4	323.9	330.1	317.7	329.5	300.8	287.1	241	191.4	175	157.9	125.6
662	25.36	47.79	73.73	91.93	113.8	123.4	122.7	116.1	101.3	94.4	86.77	82.91	76.49	60.28	72.42	80.22	81.07	79.75	96.7	100.9	112.5	142.3	132	139.6	139.4	167.1	196.1	194	197.7	252.2	252.9	268.6	281.5	276.2	291.4	276.4	309.5	288.9	295.6	314.3	313.5	294.4	281.4	262.8	234.2	193.6	166.9	153.1	100.8
664	22.65	42.62	70.41	95.29	120.6	135.2	130.7	127	118.4	99.51	87.79	81.92	71.44	70.28	78.27	72.3	78.26	76.37	91.04	92.54	97.19	118.9	136.4	143.3	157	155.9	160.5	194.2	210.7	224.5	241.7	248.4	258	263.8	280	282.5	273.9	289.9	280.5	291.7	284.1	274.2	267.4	261.9	219.7	184.4	165	138.8	102.2
666	16.89	36.53	64.37	90.79	122.8	143.3	142.5	140.1	129.6	110.6	94.28	85.77	72	68.94	69.95	77.51	86.23	74.56	88.58	96.46	108.5	104.1	122.1	131	133.3	162.4	167.1	175.5	188.2	183.5	217.7	212.5	229.8	239.8	240.5	254.3	226.5	206.3	266.3	247.4	283.1	274.7	244.7	252	191.8	175.6	165.5	114.8	100.7
668	13.69	29.62	56.07	87.52	120.6	144.4	157.7	151.7	143.4	122	103.2	89.17	79.25	73.73	61.02	69.33	71.2	68.18	85.8	90.05	87.46	100.1	108.2	131.2	123	130.9	161.2	173.3	192.8	195.2	218.6	200.2	220.5	225.2	248.2	193.8	212.4	242.8	266.2	246.4	266.6	248.6	226.3	227.8	198.1	170.8	149.1	128.3	97.21
670	8.175	24.11	49.39	83.53	118.1	149	164.7	169.3	158.8	135.2	112.4	98.56	86.2	64.94	67.14	56.57	67.11	60.25	75.88	79.15	79.9	86.02	102.7	115.5	133.8	132.6	148.1	150.6	176	192	189.8	202.7	218.3	226	220.9	214.9	200.1	222.5	254.5	235.1	244.9	217.9	223.3	192	196.4	137.7	117.8	109.4	86.83
672	2.946	20.41	39.94	78.89	110.8	145.3	170.2	179.6	173	147.8	126.2	104.4	89.3	64.17	72.35	60.79	61.76	61.25	68.56	82.29	85.64	82.64	94	119.5	122.3	128.6	137.6	147.4	144.4	169.4	178.6	185.4	210.8	216.6	229.5	204.9	211.3	197.4	193.5	216.5	214.2	210.2	196.5	210.2	176.6	138.1	116.7	94.06	89.05
674	-1.388	13.07	34.43	66.6	104	137.8	171.7	189	186.4	168.5	142.8	118.9	97.12	85.09	68.92	61.62	58.17	61.83	63.81	69.34	89.51	80.37	96.56	100.3	111.7	116	129.2	140.3	165.4	165.3	172.5	175.7	171.4	175.2	210.8	184.1	198.3	194.9	175.7	182.9	181	215.7	190.9	178.3	165.8	126.4	101.8	90.85	84.53
676	-2.892	8.732	26.21	52.9	98.49	129.6	168.4	191.1	196.3	180.1	156	129.5	100.5	86.68	69.36	62.56	62.29	60.45	58.31	65.32	76.81	83.71	84.32	95.17	95.87	107.2	117.9	145.2	153.1	137.6	160	157.3	180.4	180	169.4	179.6	188	193.9	178.6	185.9	155.7	185.2	194.9	184.8	154.5	133.9	113.2	80.62	79.77
678	-3.765	2.959	20.52	43.41	78.04	118.4	163.7	189.3	206.5	195.7	176.5	141.3	119.4	94.03	78.07	62.29	53.61	49.3	58.5	61.3	67.69	80.04	76.05	97.65	107.3	107.1	106.4	124.4	131.4	146.2	137.2	159.8	180.1	155.4	173.7	144.8	169.3	162.8	166.2	188.8	191.7	184.8	164.7	150.6	130.3	121.6	100.9	81.14	81.91
680	-7.436	-0.054	15.24	33.45	60.91	104.5	151.2	183.4	212.2	207	196.7	157.3	129.9	102.8	83.53	71.39	62.09	51.16	63.32	60.75	69.49	78.53	69.76	86.16	90.54	89.23	94.91	110	122.1	138.5	124.2	146.6	146.2	149	147	158.5	174.4	163.4	181.9	158.2	194.5	164.8	160	155.3	121.5	102.2	85.24	76.54	75.4
682	-7.96	-3.63	9.447	24.05	54.94	90.64	135	175.8	208.7	217.3	200.8	179.1	149.9	114.2	89.61	72.46	62.7	59.22	52.1	54.27	65.97	76.16	74.08	86.03	79.71	88.15	94.59	106.4	111.2	120.9	147.6	147.2	134	149.7	146.8	146.9	153	171.7	147.1	125.3	155.3	164.5	117.2	137.7	129	93.54	84.85	81.38	60.91
684	-9.898	-6.497	5.585	17.36	39.13	78.41	120.3	163.5	201	219.7	221.9	197	165.6	128.8	103.8	85.14	69.95	52.54	49.97	52.28	61.5	66.52	62.66	81.05	83.85	92.82	95.31	99.42	96.33	124.6	114.8	128.4	144.7	124.2	149.7	144.7	151.5	159	135.7	143.2	139.9	153.1	149.4	137.1	127	96.66	73.9	71.07	57.38
686	-9.566	-9.223	0.589	12.94	35.03	61.35	103.6	151.1	187.1	218.5	226.9	211.1	180.4	145.6	114.9	91.06	72.89	62.46	55.79	53.16	55.21	61.01	62.08	68.1	77.76	92.33	92.34	91.99	114.2	99.5	129.2	119.5	121.6	132.5	133.3	125.7	137.6	144.1	141.3	126.1	131.1	139.5	135.1	126.7	107.7	93.64	70.08	66.81	55.84
688	-12.18	-10.34	-5.421	8.496	24.27	47.08	83.68	128	179.7	205.8	226.7	226.8	201.1	168.9	127.5	101.2	83.15	63.61	49.83	53.86	52.43	53.9	57.33	63.73	65.81	81.16	89.93	93.93	104.4	112.9	109.9	109.2	116.2	144.2	118.1	142.6	127.3	118.6	131.2	132	146.6	132.2	123.2	113.1	98.15	94.81	73.51	62.14	53
690	-9.659	-8.595	-7.18	3.078	19.67	35.11	65.12	112.1	158.9	194	223.5	233.3	216.4	186.7	147.1	112.1	91.92	63.27	53.33	57.07	51.47	49.44	61.86	66.36	68.14	79.51	84.98	82.77	90.62	101.9	99.44	120.1	110.7	129.3	132.7	127.3	121.9	110.8	121.6	129.8	129.5	146.4	111.5	111.4	98.34	83.77	70.37	58.2	52.78
692	-12.35	-12.06	-7.672	-0.113	12.56	27.01	47.7	87.41	140.7	178.8	217.6	235.7	225.4	203	165.2	129.8	104.9	76.28	58.75	58.04	50.41	45.39	58.33	62.09	64.34	75.98	75.77	97.04	89.38	92.8	105.7	122.3	105.9	106.6	113	126.6	119.2	101.3	119.1	113.2	125.6	128.7	113.8	104.5	98.09	79.92	68.92	55.47	51.09
694	-15.18	-13.61	-8.982	-4.29	6.193	24.15	40.49	75.28	116.1	163	203.4	234.9	244.9	222.2	187.8	148	116.2	87.33	63.07	59.14	52.95	50.9	54.85	55	67.4	68.57	74.93	78.87	82.42	101.5	95.84	89.7	103.9	105.7	109.8	107	112	113.7	109.9	105.3	126.4	114.4	107	96.83	91.24	73.8	62.75	53.07	49
696	-12.99	-11.9	-8.974	-6.548	0.691	13.89	32.38	57.59	97.28	142.6	187.8	222.9	242.9	240.2	205.9	170.3	135	105.2	85.87	66.74	54.61	51.66	55.61	58.68	56.89	67.14	67.63	75.54	69.25	88.97	92.8	108	99.78	94.76	111.8	100.8	96.18	107.4	104.9	106.3	114.1	111.9	110.7	99.29	80.45	70.71	61.44	51.25	41.17
698	-17.78	-12.01	-11.64	-3.493	-3.829	7.676	25.13	49.65	80.58	124.1	173	216.2	243	250	224.5	192.1	156.1	115.7	94.29	74.49	55.03	45.9	43.16	52.54	57.77	59.79	63.92	73.48	76.14	75.9	89.59	97.14	85.52	97.12	93.69	91.18	94.43	103.7	107.1	115	97.44	107.4	96.89	83.74	74.24	67.45	61.36	48.09	42.75
700	-15.47	-17.1	-12.58	-8.967	0.301	3.435	15.33	33.5	60.03	100.3	153.3	194.1	226.9	247.2	235.5	212.2	175.3	135.9	102.7	75.6	59.17	50.98	47.61	51.11	54.56	58.08	64.82	71.62	66.5	70.53	81.2	80.66	99.07	91.99	101.2	87.26	79.97	97.13	94.58	100.1	94.1	101.7	86.12	89.52	85.15	68.15	53.59	47.18	38.59
702	-18.34	-14.07	-11.83	-12.66	-2.051	-0.397	11.72	25.03	53.31	75.77	124.2	172.3	215.8	238.9	244.6	226.4	190.5	154.6	118	90.16	63	58.96	48.17	46.33	50.28	51.81	58.24	70.08	67.61	78.29	75.76	79.21	85.91	86.95	92.53	87.2	83.4	87.41	87.32	82.31	109.2	100.9	84.69	87.87	77.42	64.59	48.94	43.64	37.94
704	-19.01	-17.07	-14.71	-8.242	-5.084	-1.766	6.018	20.09	37.76	63.73	102.8	145.4	188.6	227.6	238.2	232.1	206.9	174.7	127.4	103	70.14	59.98	53.93	49.49	46.21	50.16	56.89	64.76	60.2	74.93	70.76	78.23	75.96	82.2	78.93	77.81	74.02	85.94	80.74	90.61	89.4	87.97	76.42	73.5	65.03	65.9	45.31	45.48	32.87
706	-18.31	-17.81	-18.52	-9.408	-8.229	-3.237	3.708	13.48	30.02	47.72	75.11	119.4	170.4	206.2	232	239.7	217.4	185.9	148.4	107.7	82.49	61.18	54.56	47.43	47.16	49.99	46.27	52.12	54.09	61.41	67.65	70.46	67.94	79.29	69.23	70.41	70.6	74.89	76.24	85.67	74.5	78.35	81.67	68.61	65.68	55.63	46.08	43.16	28.46
708	-16.67	-18.07	-14.79	-10.39	-8.699	-4.622	-0.66	6.553	19.74	34.67	57.11	94.07	147.4	181.9	214.8	230	224.9	203.7	164.6	122.8	96.06	70.15	58.83	47.87	40.98	41.41	44.08	52.57	50.27	57.63	56.66	61.37	66.23	63.23	64.86	62.61	69.32	68.25	69.77	70.01	72.14	69.33	71.97	60.11	55.53	48	42.18	42.23	29.16
710	-17.65	-18.57	-17.93	-12.91	-7.115	-7.34	-2.052	5.006	17.09	27.57	49.14	72.71	118.4	162.1	197.5	221.2	228.7	213.3	177	137.4	106.5	80.55	62.78	48.78	41.67	39.91	47.13	46.14	45.19	51.39	56.91	51.89	58.53	55.93	60.57	64.84	69	66.49	64.54	65.94	73.06	67.44	62.1	60.64	48.51	46.37	38.38	33.81	23.08
712	-16.44	-18.4	-13.59	-13.53	-10.85	-5.901	-2.346	2.052	9.733	21.41	34.92	57.04	97.61	142.3	175.8	210.7	222.5	222.9	192.1	151.8	124.6	92.59	66.64	53.41	45.56	41.85	40.64	45.01	46.89	51.06	49.03	55.21	59.52	55.48	62.1	57.7	62.02	66.01	59.46	61.78	64.63	58.58	57.02	61.32	45.92	41.33	34.55	30.04	25.71
714	-19.89	-18.92	-16.44	-12.87	-8.962	-4.785	-0.381	2.963	3.515	13.75	28.46	46.75	73.81	117.2	156.5	196.8	213.5	220.2	205	173.6	131.6	107.4	81.93	61.04	47.41	36.56	38.84	42.4	43.78	44.75	45.57	55.41	55.74	62.07	52.05	52.82	58.66	58.05	57.52	55.81	55.94	57.24	54.19	53.06	45.07	40.9	29.72	27.24	21.2
[truncated: 13 more rows]
[truncated: 42 more columns]

## Sheet: Figure 3a
	m-THF		PMMA
x	y	x	y
350	9.50042e-05	370	0.000317293
351	0.000109344	371	0.000207329
352	0.000216896	372	0
353	0.000265892	373	9.16401e-05
354	0.000189411	374	0.00106
[truncated: 226 more rows]

## Sheet: Figure 3c
Temperature (K)	αa	αb	αc
[truncated: 6 more rows]

[truncated: 6 more sheets: Figure 4a-CPO, Figure 4a-FEO, Figure 4a-CEO, Figure 4a-FMO, Figure 4d, Figure 4e]
